# Supplementary material for: Unraveling DDIT4 in the VDR-mTOR pathway: a novel target for drug discovery in diabetic kidney disease
Source: Front Pharmacol. 2024 Mar 19;15:1344113. doi: 10.3389/fphar.2024.1344113 (PMC10985261; doi:10.3389/fphar.2024.1344113)
Supplement: Supplementary file 1 [file DataSheet3.ZIP]

Archive with 19 entries (16 files):
- Figure1 and 10data and R code/
- Figure1 and 10data and R code/Figure1 data and R code/
- Figure1 and 10data and R code/Figure1 data and R code/Figure1.R
- Figure1 and 10data and R code/Figure1 data and R code/VDR in GSE142025.txt
- Figure1 and 10data and R code/Figure1 data and R code/VDR.pdf
- Figure1 and 10data and R code/Figure1 data and R code/mTOR in GSE142025.txt
- Figure1 and 10data and R code/Figure1 data and R code/mTOR.pdf
- Figure1 and 10data and R code/Figure10 data and Rcode/
- Figure1 and 10data and R code/Figure10 data and Rcode/.Rhistory
- Figure1 and 10data and R code/Figure10 data and Rcode/2.MTOR_all_GSEA.pdf
- Figure1 and 10data and R code/Figure10 data and Rcode/2.MTOR_all_GSEA.xls
- Figure1 and 10data and R code/Figure10 data and Rcode/2.MTOR_down_GSEA.pdf
- Figure1 and 10data and R code/Figure10 data and Rcode/2.MTOR_up_GSEA.pdf
- Figure1 and 10data and R code/Figure10 data and Rcode/2.VDR_all_GSEA.pdf
- Figure1 and 10data and R code/Figure10 data and Rcode/2.VDR_all_GSEA.xls
- Figure1 and 10data and R code/Figure10 data and Rcode/2.VDR_down_GSEA.pdf
- Figure1 and 10data and R code/Figure10 data and Rcode/2.VDR_up_GSEA.pdf
- Figure1 and 10data and R code/Figure10 data and Rcode/Figure10.R
- Figure1 and 10data and R code/Figure10 data and Rcode/GSE142025.txt
