# Supplementary material for: Unraveling DDIT4 in the VDR-mTOR pathway: a novel target for drug discovery in diabetic kidney disease
Source: Front Pharmacol. 2024 Mar 19;15:1344113. doi: 10.3389/fphar.2024.1344113 (PMC10985261; doi:10.3389/fphar.2024.1344113)
Supplement: Supplementary file 1 [file DataSheet3.ZIP › Figure1 and 10data and R code/Figure1 data and R code/Figure1.R]

#install.packages("ggpubr")


library(ggpubr)            #引用包
inputFile="input.txt"      #输入文件
outFile="boxplot.pdf"      #输出文件


#读取输入文件，并对输入文件整理
rt=read.table(inputFile,sep="\t",header=T,check.names=F)
x=colnames(rt)[2]
y=colnames(rt)[3]
colnames(rt)=c("id","Type","Expression")

#设置比较租
group=levels(factor(rt$Type))
rt$Type=factor(rt$Type, levels=group)
comp=combn(group,2)
my_comparisons=list()
for(i in 1:ncol(comp)){my_comparisons[[i]]<-comp[,i]}

#绘制boxplot
boxplot=ggboxplot(rt, x="Type", y="Expression", color="Type",
		          xlab=x,
		          ylab=y,
		          legend.title=x,
		          palette = c("blue","red"),
		          add = "jitter")+ 
	    stat_compare_means(comparisons = my_comparisons)

#输出图片
pdf(file=outFile,width=5,height=4.5)
print(boxplot)
dev.off()
