# Supplementary material for: Unraveling DDIT4 in the VDR-mTOR pathway: a novel target for drug discovery in diabetic kidney disease
Source: Front Pharmacol. 2024 Mar 19;15:1344113. doi: 10.3389/fphar.2024.1344113 (PMC10985261; doi:10.3389/fphar.2024.1344113)
Supplement: Supplementary file 1 [file DataSheet3.ZIP › Figure1 and 10data and R code/Figure1 data and R code/VDR in GSE142025.txt]

ID	Type	VDR
GSM4217808_N2A	Con	12.4975475
GSM4217809_N3A	Con	12.5862036
GSM4217810_N5B	Con	13.0269183
GSM4217811_N6B	Con	12.6277597
GSM4217812_N7B	Con	12.3871085
GSM4217813_N8B	Con	11.9186756
GSM4217814_N10B	Con	12.2282932
GSM4217815_N12B	Con	12.8377076
GSM4217816_N13B	Con	12.743579
GSM4217781_A11A	DKD	11.9942518
GSM4217782_A12A	DKD	11.9249055
GSM4217783_A13A	DKD	12.807918
GSM4217784_A14A	DKD	12.2798856
GSM4217785_A15A	DKD	11.6735517
GSM4217786_A17A	DKD	11.9006504
GSM4217787_A18A	DKD	10.6363387
GSM4217788_A19A	DKD	11.3190676
GSM4217789_A20A	DKD	11.1068114
GSM4217790_A21A	DKD	12.360051
GSM4217791_A22A	DKD	12.2242966
GSM4217792_A23A	DKD	12.739671
GSM4217793_A24A	DKD	11.7232499
GSM4217794_A25A	DKD	11.5701629
GSM4217795_A26A	DKD	11.4238637
GSM4217796_A28A	DKD	11.5991213
GSM4217797_A29A	DKD	12.6167583
GSM4217798_A30A	DKD	11.8453175
GSM4217799_A31A	DKD	11.0839018
GSM4217800_A32A	DKD	12.1810769
GSM4217801_A33A	DKD	12.8952872
