# Supplementary material for: Unraveling DDIT4 in the VDR-mTOR pathway: a novel target for drug discovery in diabetic kidney disease
Source: Front Pharmacol. 2024 Mar 19;15:1344113. doi: 10.3389/fphar.2024.1344113 (PMC10985261; doi:10.3389/fphar.2024.1344113)
Supplement: Supplementary file 1 [file DataSheet3.ZIP › Figure1 and 10data and R code/Figure1 data and R code/mTOR in GSE142025.txt]

ID	Type	mTOR
GSM4217808_N2A	Con	12.942465
GSM4217809_N3A	Con	13.0566532
GSM4217810_N5B	Con	12.7867949
GSM4217811_N6B	Con	12.877051
GSM4217812_N7B	Con	12.7908981
GSM4217813_N8B	Con	12.8981929
GSM4217814_N10B	Con	12.9366081
GSM4217815_N12B	Con	12.8997263
GSM4217816_N13B	Con	12.7388603
GSM4217781_A11A	DKD	13.2391536
GSM4217782_A12A	DKD	13.1623825
GSM4217783_A13A	DKD	12.9871801
GSM4217784_A14A	DKD	13.0917247
GSM4217785_A15A	DKD	13.3336722
GSM4217786_A17A	DKD	13.0080357
GSM4217787_A18A	DKD	13.4540185
GSM4217788_A19A	DKD	13.2723355
GSM4217789_A20A	DKD	13.1599402
GSM4217790_A21A	DKD	13.1384249
GSM4217791_A22A	DKD	13.0582166
GSM4217792_A23A	DKD	13.0201063
GSM4217793_A24A	DKD	13.1336891
GSM4217794_A25A	DKD	13.1130741
GSM4217795_A26A	DKD	13.2448016
GSM4217796_A28A	DKD	13.2319448
GSM4217797_A29A	DKD	12.9569488
GSM4217798_A30A	DKD	13.0876308
GSM4217799_A31A	DKD	13.2723355
GSM4217800_A32A	DKD	13.1208386
GSM4217801_A33A	DKD	12.9830487
