# Supplementary material for: Unraveling DDIT4 in the VDR-mTOR pathway: a novel target for drug discovery in diabetic kidney disease
Source: Front Pharmacol. 2024 Mar 19;15:1344113. doi: 10.3389/fphar.2024.1344113 (PMC10985261; doi:10.3389/fphar.2024.1344113)
Supplement: Supplementary file 1 [file DataSheet3.ZIP › Figure1 and 10data and R code/Figure10 data and Rcode/2.MTOR_all_GSEA.xls]

ID	Description	setSize	enrichmentScore	NES	pvalue	p.adjust	qvalue	rank	leading_edge	core_enrichment
hsa05208	hsa05208	Chemical carcinogenesis - reactive oxygen species	181	-0.4740655769776	-1.91709737932929	0.000170502983802217	0.000170502983802217	0.000447499184854293	3304	tags=51%, list=21%, signal=41%	291/1645/1327/4728/873/51079/7419/572/2947/4710/2946/55967/7385/4700/4726/4259/7416/4725/1728/54539/9377/1347/1537/29796/7388/4704/4722/4697/4720/4719/4702/4716/10975/10861/4723/4701/4715/7384/374291/1349/5337/4711/2948/9167/4718/4696/2052/9446/4698/4714/1350/1950/6389/1337/4713/1351/52/4708/4729/4694/4724/7386/4707/1329/4709/4706/1345/4717/7422/6391/3162/4695/292/6392/847/65010/6647/4712/27089/4…
hsa04932	hsa04932	Non-alcoholic fatty liver disease	143	-0.485810643035727	-1.90838741511625	0.000174978127734033	0.000174978127734033	0.000447499184854293	3241	tags=49%, list=20%, signal=39%	1327/4728/51079/5468/5571/4710/55967/51422/7385/4700/4726/4725/54539/9377/1347/1537/29796/7388/4704/4722/4697/4720/1649/4719/4702/4716/10975/10062/4723/4701/4715/7384/374291/1349/4711/9167/4718/4696/3643/4698/4714/1350/6389/1337/4713/1351/4708/4729/4694/4724/7386/4707/1329/4709/5465/4706/1345/4717/6391/4695/6392/4712/27089/440567/6390/51085/1339/5313/9370/3952
hsa01240	hsa01240	Biosynthesis of cofactors	133	-0.621112948983404	-2.41526983460923	0.000176273576590869	0.000176273576590869	0.000447499184854293	2844	tags=50%, list=18%, signal=42%	26289/326625/4351/1719/248/7390/1728/9249/7360/204/7389/54578/93100/79717/27430/51805/587/1738/4338/4144/51004/4337/2729/4522/54995/493911/6697/102157402/11019/9054/10243/84274/2937/8630/5372/55163/6472/387787/224/10327/219/210/54579/6470/2643/57026/23498/217/8942/125061/54657/53354/23475/54659/205/54658/249/8564/9104/54600/8836/29968/554235/54577/7364/145226/3242
hsa03010	hsa03010	Ribosome	127	-0.45528300805303	-1.75858478275513	0.000177053824362606	0.000177053824362606	0.000447499184854293	5731	tags=56%, list=36%, signal=36%	6155/9801/6156/6207/51073/6217/6171/6152/6160/6129/6165/9349/6139/6204/6170/6164/6133/2197/6234/55173/64928/6189/51263/51021/6233/6235/11222/6227/64963/64969/6201/55052/6183/63931/6166/124995/6231/6146/63875/51373/64979/29088/6218/54948/6150/10573/28998/65003/51187/6182/65005/51264/51318/54460/64965/55168/51116/64983/29074/51069/65008/51121/219927/64960/51081/29093/79590/51023/6192/51065/64981
hsa01200	hsa01200	Carbon metabolism	103	-0.643481668079745	-2.40785403936786	0.00017860332202179	0.00017860332202179	0.000447499184854293	1905	tags=49%, list=12%, signal=43%	1738/3420/6389/8803/275/35/50/51/55753/2271/84693/5723/5096/6391/4190/6392/5095/132158/847/55902/6472/6390/2746/8801/113675/128/2731/26227/414328/48/26275/6470/2653/2747/2875/5091/1892/38/26007/3417/8802/84706/2203/4329/9104/29968/5313/229/51179/189
hsa00190	hsa00190	Oxidative phosphorylation	99	-0.714452069800699	-2.65795000923162	0.000178635226866738	0.000178635226866738	0.000447499184854293	3241	tags=80%, list=20%, signal=64%	1327/4728/51079/1353/535/4710/55967/7385/4700/4726/5464/9550/528/4725/51606/54539/9377/8992/1347/1537/29796/7388/4704/4722/4697/4720/4719/4702/4716/10975/245973/4723/4701/4715/10063/7384/374291/9296/1349/4711/9167/4718/4696/4698/4714/1350/27068/6389/529/1337/4713/51382/1351/4708/4729/4694/526/4724/7386/4707/1329/4709/4706/1345/4717/6391/4695/6392/64077/4712/27089/440567/6390/245972/155066/525/127…
hsa03320	hsa03320	PPAR signaling pathway	62	-0.65799735772119	-2.26603399507369	0.000181818181818182	0.000181818181818182	0.000447499184854293	1864	tags=42%, list=12%, signal=37%	4023/1376/2170/33/51/5465/6342/81616/1593/364/123/34/2710/1582/3158/1962/2167/30/8309/5346/11001/2168/5106/9370/5105/345
hsa01230	hsa01230	Biosynthesis of amino acids	62	-0.59058340337654	-2.03387149397129	0.000181818181818182	0.000181818181818182	0.000447499184854293	1983	tags=39%, list=12%, signal=34%	27430/587/3420/4144/50/5723/6472/113675/435/26227/48/6470/2875/5091/1491/95/3417/84706/162417/29968/5313/445/5053/229
hsa00983	hsa00983	Drug metabolism - other enzymes	62	-0.583636726032069	-2.00994828693912	0.000181818181818182	0.000181818181818182	0.000447499184854293	1087	tags=32%, list=7%, signal=30%	4258/7172/8824/9/54579/7498/4257/54657/54659/54658/1576/1807/54600/151531/54577/7364/2944/51733/2938/2939
hsa04146	hsa04146	Peroxisome	80	-0.678919011758285	-2.44032165492299	0.000181950509461427	0.000181950509461427	0.000447499184854293	2086	tags=48%, list=13%, signal=42%	23417/8800/5052/373156/5830/5825/26061/1384/92960/10654/51/5191/6342/255027/1891/847/283927/6647/26063/3155/7498/8528/55825/10455/1962/5827/30/2053/3417/8309/5264/10901/11001/54511/51179/1610/51268/189
hsa00010	hsa00010	Glycolysis / Gluconeogenesis	55	-0.575367716299524	-1.93470716611589	0.000184060371801951	0.000184060371801951	0.000447499184854293	1905	tags=38%, list=12%, signal=34%	1738/9562/3945/221/55902/223/128/224/10327/219/501/217/126/218/130589/2203/130/5313/229/5106/5105
hsa00561	hsa00561	Glycerolipid metabolism	54	-0.595705523062739	-1.99625583412947	0.000184263865855906	0.000184263865855906	0.000447499184854293	2117	tags=44%, list=13%, signal=39%	8611/56894/4023/253558/9162/196051/132158/1056/223/224/10327/10554/219/57016/501/217/2710/26007/84803/116255/346606/1607/80339/80168
hsa00982	hsa00982	Drug metabolism - cytochrome P450	49	-0.708892145304764	-2.33009742438904	0.000184604024367731	0.000184604024367731	0.000447499184854293	1918	tags=65%, list=12%, signal=58%	2948/373156/9446/1558/221/4128/4258/128/54579/2330/4129/4257/1577/54657/316/54659/126/54658/218/1576/2329/1559/2326/2328/54600/130/54577/7364/2944/1555/2938/2939
hsa00980	hsa00980	Metabolism of xenobiotics by cytochrome P450	53	-0.641333556007719	-2.14127074030727	0.000184604024367731	0.000184604024367731	0.000447499184854293	1918	tags=55%, list=12%, signal=48%	2948/373156/2052/9446/246181/221/4258/8574/128/54579/4257/1577/54657/54659/126/54658/218/1576/1559/54600/130/22977/27294/54577/7364/2944/1555/2938/2939
hsa04740	hsa04740	Olfactory transduction	41	-0.657285914598298	-2.09181006768713	0.000184740439682246	0.000184740439682246	0.000447499184854293	906	tags=27%, list=6%, signal=25%	143503/282763/815/401992/391211/403244/343173/127069/127077/127068/810
hsa04978	hsa04978	Mineral absorption	51	-0.582129827825623	-1.92776883179727	0.000184740439682246	0.000184740439682246	0.000447499184854293	1481	tags=43%, list=9%, signal=39%	261729/1317/3162/475/65010/4499/2512/115019/26872/4502/7421/55630/341208/4493/340024/4494/142680/6569/4495/4501/140803/4496
hsa00280	hsa00280	Valine, leucine and isoleucine degradation	46	-0.786846696830881	-2.55700584525113	0.000184774575018477	0.000184774575018477	0.000447499184854293	2358	tags=83%, list=15%, signal=71%	593/39/3032/1629/587/1738/64087/3712/594/35/549/84693/27034/5096/5095/3028/223/11112/10449/3155/224/219/26275/18/501/34/217/316/36/3158/1962/1892/38/30/3033/4329/64902/54511
hsa00330	hsa00330	Arginine and proline metabolism	47	-0.646388298396409	-2.10766678476689	0.000185082361650935	0.000185082361650935	0.000447499184854293	1171	tags=43%, list=7%, signal=40%	4128/2593/223/4942/224/219/5625/112817/501/4129/217/84735/112483/8974/8659/79814/2628/1610/58510/26
hsa00071	hsa00071	Fatty acid degradation	40	-0.721136024578406	-2.28575201149234	0.000185253797702853	0.000185253797702853	0.000447499184854293	2355	tags=65%, list=15%, signal=56%	39/3032/1632/1376/33/35/51/223/81616/10449/128/224/219/501/34/217/10455/126/36/1962/1892/38/2639/30/3033/130
hsa00830	hsa00830	Retinol metabolism	45	-0.696356641889148	-2.25230193734911	0.000185425551641016	0.000185425551641016	0.000447499184854293	1495	tags=51%, list=9%, signal=46%	1558/8228/8630/128/54884/317749/54579/1577/54657/316/54659/126/54658/1576/1559/10901/54600/130/54577/1551/7364/145226/1555
hsa00620	hsa00620	Pyruvate metabolism	42	-0.732105040125714	-2.33586124998529	0.000185908161368284	0.000185908161368284	0.000447499184854293	1496	tags=52%, list=9%, signal=48%	2271/3945/4190/55902/223/128/224/10327/219/9380/501/217/3029/5091/126/38/197257/134526/130/5313/5106/5105
hsa00260	hsa00260	Glycine, serine and threonine metabolism	37	-0.77732954671752	-2.42033369043743	0.000186254423542559	0.000186254423542559	0.000447499184854293	1905	tags=73%, list=12%, signal=64%	1738/275/5723/132158/6472/55349/4128/2593/23464/113675/2731/26227/6470/2653/9380/501/4129/29958/1491/1757/2628/64902/29968/635/1610/51268/189
hsa00380	hsa00380	Tryptophan metabolism	37	-0.729831942436454	-2.27244268032212	0.000186254423542559	0.000186254423542559	0.000447499184854293	2355	tags=78%, list=15%, signal=67%	39/1743/56267/1738/51166/847/883/4128/223/55526/224/219/501/4129/23498/217/8942/125061/316/1962/1892/38/64577/2639/3033/8564/130013/1644/26
hsa00640	hsa00640	Propanoate metabolism	30	-0.752704882747016	-2.24085058097051	0.000187793427230047	0.000187793427230047	0.000447499184854293	2358	tags=73%, list=15%, signal=63%	593/1629/23417/1738/8803/79611/594/35/51/3945/84693/5096/5095/55862/55902/8801/26275/18/1962/1892/8802/4329
hsa00250	hsa00250	Alanine, aspartate and glutamate metabolism	33	-0.680749926260745	-2.05897117792275	0.000187934598759632	0.000187934598759632	0.000447499184854293	1316	tags=48%, list=8%, signal=45%	80150/7915/2746/435/56954/2747/18/8528/2875/8659/84706/443/64902/2346/445/189
hsa00020	hsa00020	Citrate cycle (TCA cycle)	29	-0.772162543268364	-2.28355135754326	0.00018807598269701	0.00018807598269701	0.000447499184854293	2665	tags=72%, list=17%, signal=61%	3421/5162/1743/1738/3420/6389/8803/50/55753/2271/6391/4190/6392/6390/8801/48/5091/3417/8802/5106/5105
hsa00650	hsa00650	Butanoate metabolism	24	-0.78525614447531	-2.21426431509577	0.000189789333839438	0.000189789333839438	0.000447499184854293	1552	tags=62%, list=10%, signal=57%	35/7915/79944/3155/6296/123876/18/3158/1962/1892/38/348158/3033/54988/54511
hsa00630	hsa00630	Glyoxylate and dicarboxylate metabolism	27	-0.828765902965147	-2.4023394538873	0.000190114068441065	0.000190114068441065	0.000447499184854293	1905	tags=78%, list=12%, signal=69%	1738/275/50/84693/5096/4190/5095/132158/847/55902/6472/2731/48/6470/2653/9380/112817/125061/38/51179/189
hsa00040	hsa00040	Pentose and glucuronate interconversions	23	-0.850698291897577	-2.38338462026163	0.000190294957183635	0.000190294957183635	0.000447499184854293	1036	tags=70%, list=6%, signal=65%	55277/10327/57016/54579/9942/54657/9365/54659/54658/51084/54600/27294/51181/54577/6652/7364
hsa00350	hsa00350	Tyrosine metabolism	25	-0.751337891453219	-2.14012137253382	0.000190730497806599	0.000190730497806599	0.000447499184854293	1473	tags=56%, list=9%, signal=51%	221/1621/4128/128/3081/81889/4129/316/126/2184/218/130/1644/3242
hsa00053	hsa00053	Ascorbate and aldarate metabolism	20	-0.880588826148906	-2.38533617779698	0.000192418703097941	0.000192418703097941	0.000447499184854293	1117	tags=80%, list=7%, signal=75%	223/224/10327/219/54579/501/217/54657/9365/54659/54658/9104/54600/55586/54577/7364
hsa00340	hsa00340	Histidine metabolism	20	-0.798444992043261	-2.16282522437953	0.000192418703097941	0.000192418703097941	0.000447499184854293	1909	tags=80%, list=12%, signal=71%	55748/3176/221/4128/223/224/219/501/4129/217/84735/218/144193/443/10841/26
hsa05143	hsa05143	African trypanosomiasis	27	0.70617251614399	2.09768616788367	0.000210881484605652	0.000210881484605652	0.000447499184854293	1717	tags=56%, list=11%, signal=50%	3039/3040/3043/6401/5330/5579/3569/54106/3383/3553/23236/356/3620/3910/5332
hsa05340	hsa05340	Primary immunodeficiency	32	0.673362175275311	2.0875831849491	0.000211999152003392	0.000211999152003392	0.000447499184854293	2164	tags=50%, list=13%, signal=43%	3718/7535/5788/3932/925/915/3561/326/920/4261/916/3575/695/959/100/29760
hsa05144	hsa05144	Malaria	40	0.710450482626537	2.30740336895905	0.000217202432667246	0.000217202432667246	0.000447499184854293	2848	tags=70%, list=18%, signal=58%	3039/3040/3043/7058/3683/6401/3689/2532/3576/4035/6347/3569/54106/3383/7040/3553/7097/7057/6403/4233/959/7099/7043/2995/3082/7042/975/1378
hsa04512	hsa04512	ECM-receptor interaction	79	0.61624868025596	2.2820156362946	0.000221778664892437	0.000221778664892437	0.000447499184854293	3441	tags=63%, list=21%, signal=50%	3371/3694/1277/256076/1293/3918/3339/375790/10319/1282/3690/7058/3674/56955/1284/1278/7450/3675/3691/2335/3911/22801/3678/6696/284217/3908/3676/3909/7057/960/51206/5649/3912/1298/3910/3915/3696/3673/1287/3914/3688/3680/1292/2815/1288/8515/3685/3913/1286/7059
hsa04662	hsa04662	B cell receptor signaling pathway	79	0.575069780887166	2.12952704645136	0.000221778664892437	0.000221778664892437	0.000447499184854293	3028	tags=39%, list=19%, signal=32%	23547/11024/11027/353514/10288/10859/11025/5579/4773/84433/7409/3635/4067/27071/4772/5293/5880/6850/971/10990/4794/695/2213/118788/11006/5777/29760/3551/975/8519/4790
hsa05146	hsa05146	Amoebiasis	81	0.662942736029479	2.46637072869479	0.000222321031569586	0.000222321031569586	0.000447499184854293	3140	tags=59%, list=20%, signal=48%	1277/3918/1281/10319/1282/2919/1284/1278/3689/5330/2335/3911/3576/3684/5579/87/3569/2769/7040/284217/7850/3908/2920/3553/23236/5293/3909/7097/7414/3554/3912/3910/5332/3915/9630/929/7099/912/7043/5331/1287/7042/3914/2921/911/4790/5272/1288
hsa04620	hsa04620	Toll-like receptor signaling pathway	81	0.498906385782328	1.85610014165345	0.000222321031569586	0.000222321031569586	0.000447499184854293	4758	tags=57%, list=30%, signal=40%	51311/3576/51284/6696/3569/6772/54106/6351/3455/6352/3553/9641/5293/3665/7097/10333/7096/6348/941/942/929/5603/7099/7100/3551/148022/4790/7187/1326/958/3627/5970/3725/3654/51135/4615/5600/3661/3663/207/3454/841/114609/5296/1513/10454
hsa04658	hsa04658	Th1 and Th2 cell differentiation	77	0.514567136151769	1.896017441397	0.000222419928825623	0.000222419928825623	0.000447499184854293	3110	tags=48%, list=19%, signal=39%	3718/3127/3560/5588/864/30009/4854/7535/4773/6772/3932/3123/3559/3594/915/919/3561/4851/4772/3714/920/3566/4853/917/916/4794/182/5603/6775/7297/3551/3716/5335/6778/27040/4790/3108
hsa05414	hsa05414	Dilated cardiomyopathy	78	0.578225944717015	2.13640209864953	0.000222617987533393	0.000222617987533393	0.000447499184854293	3404	tags=56%, list=21%, signal=45%	4625/4633/3694/4624/3690/3674/7273/3675/3691/113/22801/3678/782/7040/284217/487/3908/489/7168/3676/196883/784/108/60/7171/109/55799/3696/71/7043/3673/1674/7042/7169/112/111/3688/775/3680/7170/8515/9254/3685/4000
hsa04061	hsa04061	Viral protein interaction with cytokine and cytokine receptor	72	0.626175162133476	2.27704786862098	0.000222667557336896	0.000222667557336896	0.000447499184854293	1946	tags=43%, list=12%, signal=38%	3577/10563/8794/8740/3560/2919/6846/3576/1436/3579/7133/6347/3569/1234/3559/1524/2920/6351/56477/3561/6352/2833/6372/1236/1435/3587/2829/8743/8807/6348/729230
hsa04650	hsa04650	Natural killer cell mediated cytotoxicity	83	0.624222776096347	2.32964027591402	0.000223114680946006	0.000223114680946006	0.000447499184854293	3699	tags=48%, list=23%, signal=37%	2214/5551/3683/3689/51744/3002/7535/5579/4773/3824/3932/7409/3383/3106/2207/919/3455/3937/4772/356/5293/5880/10870/4068/7305/6850/7462/8743/6464/5777/79465/962/5335/27040/100507436/355/8795/2215/25759/6452
hsa05410	hsa05410	Hypertrophic cardiomyopathy	74	0.539920898539031	1.971110070563	0.000223214285714286	0.000223214285714286	0.000447499184854293	3404	tags=54%, list=21%, signal=43%	4625/4633/3694/4624/3690/3674/7273/3675/3691/22801/3678/782/3569/7040/284217/487/3908/489/7168/3676/784/60/7171/55799/1906/3696/71/7043/3673/1674/7042/7169/3688/775/3680/7170/8515/9254/3685/4000
hsa04640	hsa04640	Hematopoietic cell lineage	75	0.539389492815109	1.97451311578674	0.000223313979455114	0.000223313979455114	0.000447499184854293	3110	tags=60%, list=19%, signal=49%	1441/3127/3589/3690/3674/2209/3675/1436/3684/3678/924/3569/3123/3559/7850/925/915/3553/3574/3676/920/3566/1435/100133941/914/960/921/3554/917/916/3575/4254/951/929/912/3673/2323/931/2056/945/1378/2815/2057/911/3108
hsa04657	hsa04657	IL-17 signaling pathway	75	0.519191866531106	1.9005767886303	0.000223313979455114	0.000223313979455114	0.000447499184854293	4075	tags=48%, list=25%, signal=36%	3934/6280/8061/2919/6279/225689/3576/6347/23765/3569/2920/3553/9641/6372/4318/7128/727897/53342/5603/1051/132014/3551/6356/7188/2921/5743/4790/5598/7187/3627/5970/7186/3725/6364/5600/10758
hsa05412	hsa05412	Arrhythmogenic right ventricular cardiomyopathy	64	0.579354171687777	2.05572732557067	0.000223563603845294	0.000223563603845294	0.000447499184854293	3466	tags=55%, list=22%, signal=43%	3694/89/88/3690/3674/3675/3691/22801/3678/782/284217/487/3908/489/51176/3676/784/60/55799/3696/71/3673/6932/1674/2697/3728/1824/3688/775/3680/8515/9254/3685/4000/83439
hsa05222	hsa05222	Small cell lung cancer	88	0.522419206866296	1.96823611874064	0.000225326723749437	0.000225326723749437	0.000447499184854293	3489	tags=44%, list=22%, signal=35%	1870/3918/10319/1282/3674/1284/3675/2335/3911/1030/1869/284217/4609/3908/5293/3909/330/1026/3912/79444/3910/3915/3673/7157/1287/7185/3551/3914/3688/7188/5743/4790/317/1288/7187/3685/3913/1286/1021
hsa04659	hsa04659	Th17 cell differentiation	90	0.524032415448219	1.98215301097309	0.000225580870742161	0.000225580870742161	0.000447499184854293	3110	tags=47%, list=19%, signal=38%	3718/3127/861/3560/5588/30009/7535/3091/4773/3569/6772/3932/3123/3559/7040/3594/50615/9466/915/919/3561/3553/4772/920/3566/6774/3554/917/916/4794/5603/10148/7048/7297/3551/3716/5335/196/6778/27040/4790/3108
hsa05142	hsa05142	Chagas disease	93	0.528868885269882	2.01467906987818	0.000225733634311512	0.000225733634311512	0.000447499184854293	4167	tags=53%, list=26%, signal=39%	5054/5330/3576/718/6347/714/3569/2769/54106/7040/624/713/915/919/6352/3553/712/23236/356/5293/7097/10333/917/916/5332/6348/9630/5603/7099/7043/5331/7048/2775/3551/7042/148022/2771/4790/2770/355/5970/2778/7132/3725/3654/51135/4615/5600/207
hsa05235	hsa05235	PD-L1 expression and PD-1 checkpoint pathway in cancer	86	0.542373843290175	2.03520578334212	0.000225784601490178	0.000225784601490178	0.000447499184854293	3028	tags=36%, list=19%, signal=29%	1460/5588/7535/3091/4773/6772/3932/54106/10538/915/919/4772/5293/920/7097/6774/940/917/916/4794/5603/7099/5777/3551/3716/5335/148022/4215/55509/27040/4790
hsa04625	hsa04625	C-type lectin receptor signaling pathway	91	0.515376564101908	1.9536637756552	0.000225886604924328	0.000225886604924328	0.000447499184854293	3028	tags=38%, list=19%, signal=31%	30835/3710/602/1959/4773/4046/3569/6772/64170/2207/8844/3553/9641/5971/26253/4776/4772/5293/64581/1263/4791/29108/3659/6850/114548/53342/5603/834/6773/1960/3551/6714/9020/5743/4790
hsa04660	hsa04660	T cell receptor signaling pathway	92	0.530785621622223	2.01685682948418	0.000226295541977823	0.000226295541977823	0.000447499184854293	4167	tags=39%, list=26%, signal=29%	5588/9402/7535/5788/4773/84433/3932/7409/925/915/3702/919/3937/4772/5293/920/940/917/916/4794/959/5603/5777/3551/5335/9020/5063/27040/4790/1326/5970/3725/7410/5062/5600/207
hsa04666	hsa04666	Fc gamma R-mediated phagocytosis	92	0.51965188072944	1.97455131018868	0.000226295541977823	0.000226295541977823	0.000447499184854293	4034	tags=46%, list=25%, signal=34%	2214/3055/2209/5788/5579/8877/7409/2212/3635/4067/7454/65108/3984/10095/8612/5293/653361/5880/23396/6850/4082/7408/2213/9846/3985/10163/50807/5338/4651/5335/27040/10810/1793/8398/2215/1785/100137049/2934/85477/10096/273/7410
hsa04064	hsa04064	NF-kappa B signaling pathway	95	0.528287005319904	2.01885078228363	0.000226860254083485	0.000226860254083485	0.000447499184854293	4056	tags=54%, list=25%, signal=40%	1460/8740/2919/5588/8792/7535/3576/5579/84433/3932/5328/3383/4067/2920/6351/3553/5971/4791/330/3554/6850/7128/695/959/929/7099/29760/10673/7185/3551/5335/7188/148022/9020/2921/5743/6366/27040/4790/7187/60401/958/7706/6363/5970/7132/7186/3654/51135/79092/4615
hsa04933	hsa04933	AGE-RAGE signaling pathway in diabetic complications	95	0.507613144075593	1.93984554360541	0.000226860254083485	0.000226860254083485	0.000447499184854293	2491	tags=37%, list=15%, signal=31%	1277/1281/5054/1282/6401/1284/1278/5330/2335/1536/3576/5579/6347/3569/6772/3383/7040/3553/23236/4772/5293/113026/6774/4313/5332/1906/4846/5603/1958/7043/5331/1287/7048/7056/7042
hsa04613	hsa04613	Neutrophil extracellular trap formation	99	0.632331291960189	2.43413485263347	0.000227066303360581	0.000227066303360581	0.000447499184854293	2291	tags=45%, list=14%, signal=39%	23569/2214/2357/2243/3690/366/3683/3674/3689/51311/7450/5330/2209/27180/1536/51564/3684/5579/718/51284/4688/2212/6404/23236/5293/64581/2359/653361/5880/2358/7097/728/6403/6850/60/4689/5332/9734/2244/5603/71/834/7099/5331/9759
hsa04668	hsa04668	TNF signaling pathway	108	0.501404720350873	1.95607057604155	0.000227998176014592	0.000227998176014592	0.000447499184854293	4167	tags=47%, list=26%, signal=35%	2919/6401/3976/1388/64127/9021/602/7133/6347/3569/3383/2920/6352/3553/6372/5293/1435/330/3659/90993/4318/9586/7128/4323/1906/182/8986/11035/5603/197259/1051/7185/3551/7188/3726/9020/2921/5743/4790/153090/7187/1326/355/3627/5970/7132/7186/3725/6364/5600/207
hsa04611	hsa04611	Platelet activation	113	0.595088689158803	2.33757009657121	0.000228206298493838	0.000228206298493838	0.000447499184854293	2854	tags=47%, list=18%, signal=39%	1277/85366/1281/2243/3690/3674/23533/3710/1278/5742/7450/5330/113/146850/2212/83706/4067/2207/5294/9002/9138/3937/2977/23236/5293/196883/108/5739/51206/6916/6850/60/7408/5332/5023/695/7094/109/2244/4846/5603/71/3673/5584/5331/10235/112/6714/111/3688/54518/2771/2815
hsa04926	hsa04926	Relaxin signaling pathway	113	0.471914250236038	1.85372812421781	0.000228206298493838	0.000228206298493838	0.000447499184854293	4198	tags=46%, list=26%, signal=34%	1277/1281/1282/1284/1278/2786/1388/5330/113/2769/7040/23236/5293/196883/108/408/54331/4313/2784/90993/4318/5332/9586/1910/109/1906/4846/5603/6464/5331/1287/7048/2775/112/6714/111/2771/4790/59345/1288/2770/1286/409/25759/1956/5970/2778/3725/2783/5600/207/2793
hsa04670	hsa04670	Leukocyte transendothelial migration	101	0.570026752035408	2.19981057281547	0.000228623685413809	0.000228623685413809	0.000447499184854293	2801	tags=42%, list=17%, signal=35%	4633/3683/3689/149461/1536/9076/3684/5579/87/4688/7409/3383/6494/3702/23562/1365/10686/3676/5293/653361/5880/7414/4313/1364/60/4689/7408/4318/1003/83593/5603/71/399/4478/5829/90952/100506658/1366/3688/5335/51208/2771
hsa04380	hsa04380	Osteoclast differentiation	118	0.627658848456576	2.47980554641703	0.000230308613542146	0.000230308613542146	0.000447499184854293	3028	tags=50%, list=19%, signal=41%	2214/8061/23547/11024/3690/2355/8792/11027/353514/10288/6688/10859/2209/9021/11025/1436/126014/4773/4688/6772/3932/2212/7040/3455/3553/5971/3937/4772/5293/653361/4791/1435/814/3554/7305/6850/4689/55423/10990/695/2213/9846/2274/11006/5603/6773/29760/7048/7297/3551/3716/7042/10326/54209/3726/9020/140885/8651/4790
hsa05135	hsa05135	Yersinia infection	130	0.522276599861266	2.09542434780936	0.000230733733271804	0.000230733733271804	0.000447499184854293	4167	tags=46%, list=26%, signal=34%	4210/2335/7535/3576/4773/3678/6347/3569/3932/7409/2212/925/7454/3553/3984/10095/9138/3937/4772/3676/5293/920/5880/29108/23396/60/114548/5603/71/834/10163/7099/391/5829/3551/9844/6714/3688/5335/148022/5585/7456/9815/27040/4790/1793/6196/58484/10096/5970/7186/3725/9564/3654/51135/7410/4615/5600/3661/207
hsa04514	hsa04514	Cell adhesion molecules	134	0.474744318305328	1.91244201222146	0.00023084025854109	0.00023084025854109	0.000447499184854293	2973	tags=46%, list=18%, signal=38%	1462/3127/6693/3683/6614/6401/3689/57863/1002/3897/149461/923/9076/5788/3684/57689/9672/3123/3383/57555/6404/925/6402/3106/1001/23562/1365/10686/3676/920/914/4684/5817/8506/80381/6403/940/5792/1364/79679/941/942/84628/959/139065/3696/1003/94030/5802/9019/90952/23705/100506658/1366/3688/9369/51208/3680/5819/23114/54413/999
hsa05161	hsa05161	Hepatitis B	140	0.497877503777602	2.01755669119423	0.000232558139534884	0.000232558139534884	0.000447499184854293	4758	tags=49%, list=30%, signal=35%	1870/3718/3339/1388/332/3576/1959/5579/4773/1869/3569/6772/7040/4609/9641/4776/4772/356/5293/890/3665/7097/6774/1026/90993/4318/9586/5603/4214/7099/6773/7043/7157/1960/57506/7048/6775/7297/3551/3716/7042/6714/148022/6778/4790/1387/317/7187/355/4088/2033/5970/3725/3654/51135/4615/5600/3661/207/7534/1017/5925/3454/841/114609/5296/596/10454
hsa04310	hsa04310	Wnt signaling pathway	146	0.433557578593296	1.76826500627692	0.000232558139534884	0.000232558139534884	0.000447499184854293	2612	tags=29%, list=16%, signal=24%	1460/7477/7476/8549/8061/4316/54361/5330/5579/4773/2535/8313/4609/6422/7474/80326/147495/7088/23236/4776/4772/51176/85409/5880/894/57216/85407/4920/7089/5332/79816/7090/7157/5331/10297/6932/5467/7484/7475/1857/8312/4007
hsa04621	hsa04621	NOD-like receptor signaling pathway	150	0.483591601143546	1.97817819930336	0.000233918128654971	0.000233918128654971	0.000447499184854293	4082	tags=49%, list=25%, signal=37%	4210/91662/2919/3710/64127/7226/5330/115362/1536/3576/9051/6347/3569/6772/64170/2920/3455/6352/3553/9641/846/22861/23236/3665/330/29108/10135/4940/3428/2634/114548/5332/7128/5027/51393/11035/4939/5603/84168/834/7099/6773/4671/5331/57506/7297/10392/3551/3716/84674/7188/148022/5585/2921/118429/4790/9447/7187/2633/10616/55072/837/114769/10379/115361/58484/5970/7186/3725/51135/4615/5600/56919/3661
hsa05206	hsa05206	MicroRNAs in cancer	159	0.47063386006269	1.94233107730505	0.000234686693264492	0.000234686693264492	0.000447499184854293	3163	tags=39%, list=20%, signal=32%	3371/1870/8091/3690/406984/6659/4854/5579/3678/1869/1545/5328/6541/406983/6624/4609/406913/7168/4851/5293/4363/1786/6774/1946/7057/960/894/4853/6768/1026/4082/3667/994/4318/5159/407010/4233/5156/7431/6464/7157/113130/9839/9759/90427/10297/3551/407011/7042/5335/5743/2146/8651/1788/4790/1387/4170/8660/672/25/57521/5598
hsa05167	hsa05167	Kaposi sarcoma-associated herpesvirus infection	164	0.461003978387442	1.9104478012447	0.000234962406015038	0.000234962406015038	0.000447499184854293	4639	tags=47%, list=29%, signal=34%	1870/2919/23533/3710/3055/2786/3576/3091/4773/718/146850/1869/3569/6772/1234/57580/3383/4609/4067/3106/2920/3455/5294/9641/4776/4772/51176/5293/3665/6774/54331/2247/1026/6850/2784/942/5603/6773/7157/6932/7297/3551/3716/6714/5335/148022/2921/5743/4790/1387/59345/7187/5155/83439/1021/10379/100507436/355/2033/5970/7132/7186/3725/2783/5600/3661/2475/207/2793/1233/5925/3454/3459/2782/9976/578/841
hsa04062	hsa04062	Chemokine signaling pathway	163	0.599969631431846	2.48425205569555	0.000235349493998588	0.000235349493998588	0.000447499184854293	3271	tags=45%, list=20%, signal=36%	3577/3718/10563/2919/23533/3055/6846/2786/2268/5330/113/1794/3576/3579/5579/146850/6347/6772/1234/57580/7409/1524/4067/2920/3702/6351/7454/56477/6352/5294/2833/6372/1236/23236/5293/196883/653361/5880/108/408/6774/54331/156/2784/2829/5332/6348/7074/109/58191/729230/2870/6464/6773/5331/2869/10235/5829/3551/9844/112/6356/6714/111/5335/2771/2921/6366/10663/4790/59345/2770/157
hsa04814	hsa04814	Motor proteins	167	0.458349491977142	1.90142155229706	0.000237529691211401	0.000237529691211401	0.000447499184854293	2549	tags=30%, list=16%, signal=25%	4625/4633/58/10381/4620/84700/146909/7136/55083/7138/4619/4624/4542/64005/23046/3797/24137/7846/4622/146439/4650/4627/81027/7168/11004/10112/7140/140469/3798/84617/3832/60/26153/7171/3800/80022/4641/55930/124602/3801/10376/71/57644/8632/4642/4632/399687/7169/3796/4651
hsa04360	hsa04360	Axon guidance	171	0.414710372232011	1.72548538546976	0.000239406272444338	0.000239406272444338	0.000447499184854293	2898	tags=33%, list=18%, signal=27%	90249/2048/54361/10501/3897/55558/91584/4773/57689/6585/5361/2047/10512/1969/64218/1949/5365/10509/2049/7474/5364/3984/2242/4776/5293/8829/6586/219699/6405/5880/1946/23654/5727/2051/10507/10154/84448/4233/84628/8482/3985/54910/55740/64221/4917/10505/6714/3688/5335/2041/91653/6091/2771/5063/9901/54961
hsa05130	hsa05130	Pathogenic Escherichia coli infection	180	0.435977195634982	1.82603701231076	0.000241021932995903	0.000241021932995903	0.000447499184854293	4111	tags=45%, list=26%, signal=34%	10381/4542/64005/149461/9076/3576/3569/2212/7846/3071/4627/9170/81027/23562/3553/10095/1365/9138/10686/356/29108/84617/3554/1902/1364/9181/60/8743/114548/27128/9871/4641/55930/10376/5603/71/834/10163/7099/55971/5777/4671/4642/9266/7100/3551/100506658/1366/4651/9265/6714/3688/51208/3059/5063/9826/7456/10810/4790/23191/25/837/4430/355/8795/4644/57121/7122/10096/5970/7132/7186/3725/79784/3654/51135/…
hsa04015	hsa04015	Rap1 signaling pathway	184	0.408875264007498	1.71831595247583	0.000241954996370675	0.000241954996370675	0.000447499184854293	3002	tags=36%, list=19%, signal=30%	2357/3690/3683/3674/3689/5330/113/1436/3684/5579/7409/6494/1969/9170/23094/2324/9002/3937/2904/23236/5293/196883/1435/5880/108/1946/7057/51466/5900/4804/2247/1902/60/2260/7408/5332/5159/4254/7074/7094/109/64411/4233/5156/83593/5603/71/55740/25865/5584/5331/10235/3082/2252/2775/5587/112/6714/111/3688/5335/2263/54518/2771/5909/999/27040
hsa04060	hsa04060	Cytokine-cytokine receptor interaction	190	0.501832502408434	2.11831760585666	0.000242072137496974	0.000242072137496974	0.000447499184854293	2944	tags=45%, list=18%, signal=37%	9573/8200/3577/3557/970/10563/1441/3589/8794/8740/3560/2919/8792/3976/6846/1439/3624/84957/9180/51330/3576/1436/3579/7133/6347/23765/3569/1234/3559/7040/654/7850/3594/50615/1524/9466/2920/6351/56477/3455/3561/6352/3553/3625/2833/3574/6372/1236/356/920/3566/1435/3587/353500/3554/4804/5008/2829/8743/8807/943/3575/6348/53342/959/58191/729230/23529/7043/10148/3603/10673/7048/132014/7042/9518/6356/205…
hsa05205	hsa05205	Proteoglycans in cancer	185	0.485159102762585	2.04027258938779	0.000242483026188167	0.000242483026188167	0.000447499184854293	2660	tags=34%, list=17%, signal=28%	7477/1277/7476/286/3339/2316/2318/3690/3710/1278/54361/2335/3091/5579/3678/2817/5328/7409/7040/2535/4609/6548/7474/80326/9138/356/5293/7097/6774/7057/5329/960/4313/60495/2247/1026/60/2260/2317/4318/5727/8826/7074/4233/5603/71/7099/3673/5777/7157/2066/3082/4478/7484/5829/7042/7475/867/6714/3688/5335/3059
hsa04510	hsa04510	Focal adhesion	189	0.526629886001787	2.22077991739289	0.000243131534159981	0.000243131534159981	0.000447499184854293	3441	tags=43%, list=21%, signal=35%	4633/3371/3694/1277/256076/85366/1293/3918/2316/2318/10319/1282/3690/7058/3674/1284/1278/7791/7450/3675/3691/2335/3911/22801/5579/87/3678/6696/2012/64098/7409/284217/3908/2324/3676/5293/5880/3909/330/7057/894/23396/7414/5649/60/3912/2317/7408/1298/3910/5159/7094/4233/3915/3696/5156/71/6464/3673/1287/3082/5829/2013/3914/6714/3688/824/3680/5063/1292/858/4638/1288/8515/1793/5155/3685/1729/3913/2889/…
hsa05163	hsa05163	Human cytomegalovirus infection	188	0.470383900227821	1.98086025416529	0.000243249817562637	0.000243249817562637	0.000447499184854293	4198	tags=43%, list=26%, signal=32%	1870/3690/3710/2786/1388/5330/113/3576/3579/5579/4773/1869/6347/3569/1234/5731/4609/3106/5732/6351/6352/3553/9138/23236/4776/4772/356/5293/196883/5880/108/6774/3587/54331/3554/1026/2784/90993/5332/9586/6348/109/5734/5156/5603/7249/7157/5331/5829/2775/3551/3716/112/6714/111/7188/2771/9826/5743/3588/4790/59345/2770/3685/11214/567/1021/355/1956/5970/2778/7132/7186/9564/2783/5600/10672/3661/2475/207/…
hsa05166	hsa05166	Human T-cell leukemia virus 1 infection	197	0.446601231249867	1.89413366526842	0.000243368216110976	0.000243368216110976	0.000447499184854293	3110	tags=36%, list=19%, signal=29%	1870/3718/8061/3127/4316/3560/3683/3689/1388/6688/113/1030/1959/4773/1869/3569/3932/3123/3383/701/3559/9232/7040/7850/4609/3106/915/3561/5971/4776/4772/5293/196883/8829/890/920/4791/108/894/3554/1026/917/916/90993/9586/9133/7094/109/23373/6929/4214/1958/7043/6513/7157/7048/991/3551/3716/7042/112/111/3601/9020/4215/4790/1387/8379/64784/3108
hsa04714	hsa04714	Thermogenesis	189	-0.428569316007567	-1.74270012180104	0.000339616233655969	0.000339616233655969	0.000616671582164785	3322	tags=43%, list=21%, signal=35%	25915/284184/1327/4728/285521/51079/5468/1353/5571/91942/64223/4710/137682/55967/51422/7385/4700/4726/4725/28958/54539/9377/1347/1537/79133/29796/7388/4704/4722/4697/493753/4720/4719/4702/4716/10975/4723/4701/51241/4715/10063/7384/374291/1349/4711/51287/9167/4718/4696/4698/4714/1350/1376/6389/1337/4713/1351/4708/4729/4694/4724/7386/4707/1329/4709/4706/1345/4717/6391/4695/84987/6392/51103/788/4712…
hsa00270	hsa00270	Cysteine and methionine metabolism	46	-0.576647559964453	-1.8739243456414	0.000369549150036955	0.000369549150036955	0.000662739216440543	1983	tags=46%, list=12%, signal=40%	27430/56267/587/23382/4144/2729/3945/2937/4190/883/4357/113675/26227/191/1491/55256/23743/7263/64902/29968/635
hsa03250	hsa03250	Viral life cycle - HIV-1	58	0.530792349965452	1.85545916755168	0.000440140845070423	0.000440140845070423	0.000777573429977822	4221	tags=43%, list=26%, signal=32%	4130/25939/1234/27350/140564/920/60489/636/55201/8178/4600/5045/200316/4298/256987/1387/4131/9146/23299/2033/4599/9972/6829/85363/2648
hsa05140	hsa05140	Leishmaniasis	63	0.533326534844514	1.88866617748992	0.000445930880713489	0.000445930880713489	0.000777573429977822	4062	tags=63%, list=25%, signal=48%	1917/2214/3127/3689/2209/1536/3684/5579/718/4688/6772/2212/3123/7040/65108/3553/3676/653361/7097/4689/5603/7099/7043/5777/3716/7042/3688/1378/5743/1915/4790/3108/3122/2215/5970/3725/3654/51135/4615/5600
hsa04520	hsa04520	Adherens junction	89	0.470599911003753	1.77748540037119	0.000449640287769784	0.000449640287769784	0.000777573429977822	3958	tags=42%, list=25%, signal=32%	1460/4633/87/7454/51176/5880/9411/7414/5792/60/2260/8826/4233/1003/71/10163/5777/81607/6932/7048/6714/5819/55698/999/10810/1387/83439/81/4088/6615/1956/2033/5795/5770/54922/57493/2064
hsa05171	hsa05171	Coronavirus disease - COVID-19	190	0.392504936410497	1.65682795194342	0.000484144274993948	0.000484144274993948	0.000827392073673868	4082	tags=34%, list=25%, signal=26%	2243/51311/7450/1536/3576/5579/718/51284/6347/714/3569/6772/2212/715/713/6123/2162/3455/3553/712/9641/716/5293/8829/7097/728/6774/6403/4940/6850/114548/719/2244/4939/5603/4600/834/7099/6773/730/57506/7297/3551/3716/5335/4790/7187/6187/9636/10379/6868/3627/103/1956/6173/5970/6158/7132/4599/3725/3654/51135/4615/5600/3661
hsa04964	hsa04964	Proximal tubule bicarbonate reclamation	21	-0.75006281924884	-2.05617949810322	0.000577589526376588	0.000577589526376588	0.000975610215911496	1308	tags=52%, list=8%, signal=48%	4190/2746/358/2747/762/760/1468/8671/10991/5106/5105
hsa04330	hsa04330	Notch signaling pathway	58	0.521384834112454	1.82257387533813	0.000660211267605634	0.000660211267605634	0.00110234912195496	4659	tags=50%, list=29%, signal=36%	4854/9612/171558/1840/4851/7088/3714/26508/4853/151636/7089/3955/79816/4242/182/7090/1857/113878/9253/1387/6868/9794/2033/55534/54567/2648/196403/1488/28514
hsa05204	hsa05204	Chemical carcinogenesis - DNA adducts	45	-0.579943075644087	-1.87577289315683	0.000741702206564065	0.000741702206564065	0.00122434096298853	2249	tags=53%, list=14%, signal=46%	6817/54578/2948/373156/2052/9446/1558/4258/9/54579/4257/1577/54657/54659/54658/1576/1559/54600/54577/1551/7364/2944/2938/2939
hsa04614	hsa04614	Renin-angiotensin system	20	-0.751894820186694	-2.03673026869204	0.000769674812391764	0.000769674812391764	0.00125624037977603	1393	tags=50%, list=9%, signal=46%	186/1215/290/2028/59272/5972/183/1636/4311/3816
hsa05162	hsa05162	Measles	115	0.443991792305635	1.74817361345858	0.000917852225791648	0.000917852225791648	0.00146361454247409	2556	tags=34%, list=16%, signal=29%	1460/3718/3560/30835/51284/3569/6772/54106/3559/915/3310/3455/3561/3553/9641/356/5293/3665/7097/6774/894/4940/940/917/916/27113/7128/2213/4939/4600/7099/6773/7157/57506/4478/7297/3551/3716/6504
hsa05160	hsa05160	Hepatitis C	133	0.424249471233286	1.7076417234764	0.000924000924000924	0.000924000924000924	0.00146361454247409	4709	tags=44%, list=29%, signal=31%	1870/3949/149461/9021/9076/1869/6772/4609/23562/3455/1365/9641/10686/356/5293/3665/6774/4940/1026/1364/4939/4600/6773/7157/57506/7297/3551/3716/100506658/1366/7533/975/51208/148022/4790/317/7187/1021/10379/355/3627/1956/7122/5970/7132/7186/4599/3661/207/7534/1017/5925/9451/3454/578/49861/841/5296
hsa00140	hsa00140	Steroid hormone biosynthesis	38	-0.618518577768803	-1.94018178959238	0.00092695587690026	0.00092695587690026	0.00146361454247409	1338	tags=45%, list=8%, signal=41%	8630/3291/51170/54579/8644/1577/54657/54659/54658/3284/1576/3283/54600/54577/1586/1551/7364
hsa00410	hsa00410	beta-Alanine metabolism	29	-0.656786894186466	-1.94234571064252	0.000940379913485048	0.000940379913485048	0.0014649924527676	2086	tags=66%, list=13%, signal=57%	23417/55748/35/51/221/223/224/219/26275/18/501/217/84735/1962/1892/218/4329/1807/51733
hsa05170	hsa05170	Human immunodeficiency virus 1 infection	173	0.380647760775568	1.58604890543589	0.000956937799043062	0.000956937799043062	0.0014649924527676	4758	tags=40%, list=30%, signal=29%	3710/2786/7133/5579/4773/25939/1234/3106/915/919/3984/27350/4776/4772/356/5293/140564/130340/920/60489/5880/7097/54331/2784/917/916/9133/3985/5603/7099/5829/2775/3551/200316/5335/7188/2771/5063/4790/59345/8906/2770/567/355/891/5970/7132/7186/3725/3654/51135/5062/2783/4615/5600/3661/2475/85363/207/2793/162/2776/2782/472/578/841/983/5296/596/10454
hsa05169	hsa05169	Epstein-Barr virus infection	172	0.385828952621365	1.60582327964173	0.000958083832335329	0.000958083832335329	0.0014649924527676	4082	tags=39%, list=25%, signal=29%	1870/3718/3127/3683/864/1869/9612/3569/6772/3123/3383/4609/4067/3106/915/919/3455/9641/5971/5293/890/3665/4791/7097/6774/960/894/4940/1026/6850/917/916/7128/4794/695/4939/5603/7431/6773/7157/29760/57506/7297/3551/3716/7188/9020/4790/3108/317/7187/3122/9636/567/1021/958/10379/355/3627/5970/7186/3725/3654/51135/4615/5600/3661
hsa05221	hsa05221	Acute myeloid leukemia	62	0.504140894561707	1.78114988849514	0.00111061750333185	0.00111061750333185	0.00168053964319951	4190	tags=40%, list=26%, signal=30%	861/6688/2209/1436/3684/5371/4609/51176/5293/890/6774/929/6932/5467/3551/3728/4790/83439/862/5292/5970/5914/2475/207/2322
hsa00790	hsa00790	Folate biosynthesis	21	-0.718737889332397	-1.97030711912272	0.00115517905275318	0.00115517905275318	0.00169898430286242	1824	tags=67%, list=11%, signal=59%	1719/248/4338/4337/6697/10243/5092/57016/2643/8644/249/5860/8836/5053
hsa01210	hsa01210	2-Oxocarboxylic acid metabolism	17	-0.744197704901512	-1.92989828899326	0.0011605415860735	0.0011605415860735	0.00169898430286242	2665	tags=71%, list=17%, signal=59%	3421/2805/587/3420/51166/50/48/2875/95/3417/84706/162417
hsa04390	hsa04390	Hippo signaling pathway	139	0.399715856615427	1.61734079981506	0.00116387337057728	0.00116387337057728	0.00169898430286242	3011	tags=34%, list=19%, signal=28%	7477/7476/8200/5054/54361/3689/2736/332/7040/654/2535/8313/4609/7004/7474/80326/1742/8463/51176/85409/330/894/353500/85407/122786/60/4771/27113/23513/23286/71/7043/5584/10297/6932/7048/7484/7042/7475/1857/8312/7533/3996/9231/999/8324/8994
hsa05203	hsa05203	Viral carcinogenesis	150	0.389000577581568	1.59124447213023	0.00116959064327485	0.00116959064327485	0.00169898430286242	4709	tags=42%, list=29%, signal=30%	3718/1388/51564/1030/1959/718/87/1234/2968/4067/3106/5293/890/3665/5315/4791/6774/894/1026/6850/90993/9734/9586/23513/7157/1960/9759/7185/5829/991/3716/6714/7533/7188/4790/1387/8379/7187/1021/10379/1108/81/2934/2033/85477/5966/5970/7186/3725/3661/2648/7534/1017/1233/6722/5933/5925/10014/578/83933/841/983/5296
hsa01522	hsa01522	Endocrine resistance	89	0.439828909523302	1.66126139648295	0.00134892086330935	0.00134892086330935	0.00194008420152882	5117	tags=47%, list=32%, signal=32%	1870/4854/113/1869/4851/3714/5293/196883/108/4853/4313/1026/4318/109/182/5603/6464/7157/2100/112/6714/111/10498/25759/1564/1956/2778/3725/2064/54567/5600/2475/207/5925/28514/6667/5296/596/9611/1839/8202/5469
hsa05415	hsa05415	Diabetic cardiomyopathy	166	-0.393826664226554	-1.5762871645329	0.0013840830449827	0.0013840830449827	0.00197113994022304	2890	tags=46%, list=18%, signal=38%	4710/55967/7385/4700/4726/7416/5162/4725/54539/9377/1347/1537/29796/7388/4704/4722/4697/4720/4719/4702/4716/10975/816/25874/818/4723/4701/51660/4715/7384/374291/1349/5590/4711/9167/4718/4696/3643/4698/5165/4714/1350/1376/6389/1337/4713/1351/4708/4729/4694/4724/2998/7386/4707/5166/1329/4709/5465/4706/1345/4717/6391/4695/292/6392/4712/27089/1215/440567/6390/5164/815/1339/5972/183/1636
hsa03050	hsa03050	Proteasome	41	-0.564906464051043	-1.79781279738163	0.00147792351745797	0.00147792351745797	0.00208434793468779	4924	tags=68%, list=31%, signal=48%	5685/5682/5717/5713/5684/5687/5714/5688/9861/5710/5700/10213/5702/5689/5693/5715/5704/7979/5691/5701/5683/5705/5686/5706/5694/51371/5695/5692
hsa04724	hsa04724	Glutamatergic synapse	95	0.43853509551813	1.67586352064345	0.00158802177858439	0.00158802177858439	0.00220898962735305	3271	tags=42%, list=20%, signal=34%	3710/2901/2786/5330/113/5579/50944/2906/57030/1742/2904/81539/23236/196883/108/54331/6507/156/2784/2900/5332/109/6506/2911/5331/5338/2775/112/9229/111/116444/775/2771/2918/85358/6512/773/59345/2770/157
hsa04630	hsa04630	JAK-STAT signaling pathway	111	0.438251450748233	1.71770928414931	0.00159671532846715	0.00159671532846715	0.00220898962735305	3802	tags=45%, list=24%, signal=35%	3718/1441/3589/3560/3976/1439/9021/9180/3569/6772/3559/3594/50615/4609/9466/3455/3561/3574/5293/3566/6774/894/3587/5008/1026/5159/3575/23529/5156/6773/5777/6775/7297/3716/2056/3601/6778/2057/11009/3588/8651/1387/4170/5155/10401/10379/5292/3597/1956/2033
hsa04919	hsa04919	Thyroid hormone signaling pathway	112	0.430879256993841	1.69197792610698	0.00182066454255803	0.00182066454255803	0.00249505170678261	2211	tags=27%, list=14%, signal=23%	4625/4624/3690/54361/5330/4854/23439/3091/5579/6772/1734/487/4609/489/6548/4851/23236/5293/113026/4853/60/9882/5332/71/7249/5214/6513/7157/9968/5331
hsa04022	hsa04022	cGMP-PKG signaling pathway	140	0.387537954403324	1.57042603263997	0.00186046511627907	0.00186046511627907	0.00252576670975417	2801	tags=30%, list=17%, signal=25%	4625/492/85366/4624/23533/3710/150/1388/5330/113/23439/154/4773/146850/624/487/489/5294/2977/23236/4776/4772/196883/108/3667/90993/7408/5332/9586/1910/109/4846/5331/9569/3764/491/4209/112/111/4881/775/2771
hsa05224	hsa05224	Breast cancer	121	0.41399688817814	1.64261536817122	0.00207086976530143	0.00207086976530143	0.00278538038607794	2602	tags=28%, list=16%, signal=24%	7477/1870/7476/54361/4854/1869/2535/8313/4609/7474/80326/4851/2324/51176/3714/5293/4791/26508/4853/675/2247/1026/2260/182/6464/7157/10297/6932/2252/2100/7484/7475/1857/8312
hsa04530	hsa04530	Tight junction	151	0.375476523340817	1.5383510252827	0.00209888059701493	0.00209888059701493	0.00279715617950806	2673	tags=26%, list=17%, signal=22%	4633/79778/861/149461/9076/87/7846/4627/7454/23562/10095/1365/11149/10686/1080/1364/9181/60/7408/4771/23513/11346/7074/10376/71/4214/912/5584/8531/4478/100506658/1366/23370/6714/3688/8189/51208/3059/3996
hsa04921	hsa04921	Oxytocin signaling pathway	128	0.400551239779134	1.60276382095082	0.00229673863114378	0.00229673863114378	0.00303301369471618	3228	tags=34%, list=20%, signal=28%	85366/6261/5021/23533/3710/3762/7226/5330/113/5579/4773/146850/782/5294/2977/23236/4776/4772/196883/784/814/108/1026/60/57118/5332/109/55799/4846/71/5331/2775/112/6714/111/4881/775/2771/5743/4638/5598/2770/29904/9254
hsa05133	hsa05133	Pertussis	59	0.491822807076074	1.72246307104609	0.00243201414990051	0.00243201414990051	0.00316209853003839	4082	tags=59%, list=25%, signal=44%	3689/3576/3684/718/3678/714/3569/715/713/710/3553/712/6372/716/3394/29108/3659/114548/929/5603/834/7099/10392/3688/148022/2771/4790/2770/5970/3725/3654/51135/4615/5600/3661
hsa04975	hsa04975	Fat digestion and absorption	28	-0.624190674319742	-1.82916133477109	0.00245283018867925	0.00245283018867925	0.00316209853003839	1523	tags=39%, list=9%, signal=36%	26279/29881/1056/10554/38/338/346606/4547/2168/84647/80168
hsa00860	hsa00860	Porphyrin metabolism	32	-0.594670380020586	-1.78766561676585	0.00245979186376537	0.00245979186376537	0.00316209853003839	1355	tags=50%, list=8%, signal=46%	644/326625/7390/7389/54578/645/3162/210/54579/54657/54659/54658/341208/54600/54577/7364
hsa05202	hsa05202	Transcriptional misregulation in cancer	150	0.369915414879886	1.51317476889852	0.00280701754385965	0.00280701754385965	0.00357680905865772	2538	tags=29%, list=16%, signal=25%	8091/8842/861/3560/64332/6688/2209/3002/3576/1436/3684/171558/5371/3569/5328/604/7850/3207/4609/860/64919/2118/890/330/894/4804/1026/5079/9915/51513/4318/7849/942/4233/2120/6929/929/84444/1051/7157/7048/7185/4298/3728
hsa05150	hsa05150	Staphylococcus aureus infection	49	0.503305375743619	1.70268662895784	0.00283533260632497	0.00283533260632497	0.00358147276588418	1839	tags=51%, list=11%, signal=45%	2214/3127/2204/2357/3683/3689/2209/3684/5724/718/714/2212/3123/3383/6404/715/713/712/716/2359/2358/728/6403/719/2213
hsa05217	hsa05217	Basal cell carcinoma	55	0.488062072406751	1.68839997975	0.00306412781790326	0.00306412781790326	0.00383711106053221	2602	tags=36%, list=16%, signal=31%	7477/7476/54361/2736/2735/2535/8313/7474/80326/51176/1026/8643/5727/7157/10297/6932/7484/7475/1857/8312
hsa00220	hsa00220	Arginine biosynthesis	18	-0.691439767758649	-1.82072770695586	0.00309119010819165	0.00309119010819165	0.00383791484417857	1061	tags=72%, list=7%, signal=68%	2744/384/2806/2805/4842/2746/435/2747/2875/95/84706/162417/445
hsa04934	hsa04934	Cushing syndrome	129	0.394404279249737	1.58104577048641	0.00321248279027077	0.00321248279027077	0.00395470673556972	2801	tags=33%, list=17%, signal=27%	7477/1870/7476/3949/3710/54361/51655/1388/5330/113/1030/1869/8085/2535/8313/8911/7474/80326/23236/51176/196883/108/1026/8622/90993/5332/9586/109/5331/10297/6932/7484/8912/7475/112/1857/8312/111/1395/196/775/2771
hsa00360	hsa00360	Phenylalanine metabolism	12	-0.756855964946403	-1.80066460738732	0.00330482115085537	0.00330482115085537	0.00403419123235772	1473	tags=58%, list=9%, signal=53%	221/4128/4129/218/1644/5053/3242
hsa05226	hsa05226	Gastric cancer	116	0.399406038001259	1.5725589606432	0.00368918607332257	0.00368918607332257	0.00446585682560101	3006	tags=30%, list=19%, signal=25%	7477/1870/7476/54361/1030/1869/7040/2535/8313/4609/7474/80326/51176/5293/2247/1026/4233/6464/7043/7157/3082/10297/6932/7048/2252/7484/7042/7475/3728/1857/8312/2263/999/23401/8324
hsa05152	hsa05152	Tuberculosis	147	0.368402075459102	1.50342683723347	0.00396825396825397	0.00396825396825397	0.00476397605584208	2134	tags=29%, list=13%, signal=26%	2214/3127/3687/30835/3689/64127/2209/9902/3684/718/10312/11151/4046/3569/6772/8877/2212/3123/64170/54106/7040/1520/2207/8844/3553/26253/64581/1263/4261/7097/10333/3587/6850/4360/3656/972/7096/2213/929/5603/7099/1051/7043
hsa00670	hsa00670	One carbon pool by folate	19	-0.680661659576957	-1.81937253116734	0.00403303245630882	0.00403303245630882	0.00480081822641076	2777	tags=58%, list=17%, signal=48%	1719/471/123263/7298/275/4522/6472/10588/6470/10840/10841
hsa01212	hsa01212	Fatty acid metabolism	52	-0.505618414266136	-1.68103466427239	0.0040650406504065	0.0040650406504065	0.00480081822641076	2355	tags=40%, list=15%, signal=35%	39/3032/84869/9524/1376/33/35/51/54995/27349/6342/6785/81616/10449/34/36/1962/1892/38/30/3033
hsa04072	hsa04072	Phospholipase D signaling pathway	132	0.383802111641844	1.54206303387145	0.00440835266821346	0.00440835266821346	0.00516376477741788	2653	tags=30%, list=16%, signal=26%	3577/23533/5330/113/3576/3579/146850/8877/2207/9170/5294/23236/8612/5293/196883/108/23396/5900/6850/1609/1902/5332/5159/1606/27128/4254/109/9846/2911/5156/6464/7249/5331/8527/9266/5338/112/9265/111/5335
hsa05032	hsa05032	Morphine addiction	66	0.452671314274302	1.61690458369811	0.00444345700955343	0.00444345700955343	0.00516376477741788	4365	tags=53%, list=27%, signal=39%	2786/3762/113/5579/5141/2564/196883/108/408/54331/5153/156/2784/8622/2558/109/2870/2869/2775/112/111/2771/2555/773/59345/2770/5142/157/409/2778/5136/2783/2793/27115/5138
hsa04966	hsa04966	Collecting duct acid secretion	24	-0.628380734856747	-1.7719072270573	0.00455494401214652	0.00455494401214652	0.00525131389871528	2904	tags=62%, list=18%, signal=51%	535/9550/528/6521/8992/245973/9296/529/51382/526/245972/760/155066/525/127124
hsa00450	hsa00450	Selenocompound metabolism	15	-0.694531413115386	-1.75141707070289	0.00483839752274047	0.00483839752274047	0.00553418034097128	3829	tags=60%, list=24%, signal=46%	10587/114112/22929/118672/56267/51091/22928/883/1491
hsa00590	hsa00590	Arachidonic acid metabolism	43	-0.526026887873637	-1.68641733143172	0.00519962859795729	0.00519962859795729	0.0059008942970239	1523	tags=30%, list=9%, signal=27%	26279/1558/242/8644/22949/2053/1559/1573/3248/4051/8529/84647/1555
hsa04110	hsa04110	Cell cycle	141	0.36944931870143	1.49920330878086	0.00557103064066852	0.00557103064066852	0.00627337599683604	3821	tags=31%, list=24%, signal=24%	9088/1870/2810/9212/699/8317/1030/1663/1869/701/9232/7040/4609/990/81620/890/894/1026/5347/994/9133/4173/7043/7157/113130/991/7042/7533/4171/90381/1387/8379/25/4174/1021/4172/23383/4088/51343/9319/2033/80174/891/5591
hsa04976	hsa04976	Bile secretion	68	-0.458965357899138	-1.60739835994944	0.00561695959412937	0.00561695959412937	0.00627644068007978	1046	tags=28%, list=7%, signal=26%	358/6580/54579/200931/760/54657/54659/54658/1244/1576/8671/3781/54600/6555/10864/123264/54577/7364/9376
hsa05145	hsa05145	Toxoplasmosis	100	0.406693616248233	1.56743114275368	0.00570776255707763	0.00570776255707763	0.00632921842407965	3368	tags=46%, list=21%, signal=37%	3918/3127/3949/10319/23533/3911/146850/6772/240/1234/3123/7040/284217/3908/3310/5294/3909/330/4261/7097/6774/3587/3912/79444/3910/959/3915/5603/7099/7043/7297/2775/3551/3716/7042/3914/3688/2771/3588/8651/4790/3108/3306/2770/3122/3913
hsa04550	hsa04550	Signaling pathways regulating pluripotency of stem cells	115	0.390342170629721	1.53693355314389	0.00642496558054153	0.00642496558054153	0.00707053628480647	2694	tags=24%, list=17%, signal=20%	7477/7476/3718/54361/3976/3624/2535/8313/4609/7474/80326/3625/463/5293/6774/2247/2260/6929/5603/2103/10297/6932/7484/3716/7475/1857/8312/2263
hsa00062	hsa00062	Fatty acid elongation	24	-0.609050451158496	-1.71739971674381	0.00702220535205921	0.00702220535205921	0.00766968214154469	2181	tags=46%, list=14%, signal=40%	51144/3032/9524/641371/6785/11332/10449/10965/1892/122970/3033
hsa05416	hsa05416	Viral myocarditis	51	0.473743185663784	1.61498296224606	0.00719110917411201	0.00719110917411201	0.00779554647311435	3513	tags=49%, list=22%, signal=38%	4625/3127/4624/5551/3683/3689/3123/3383/284217/3106/3908/5880/940/60/941/942/959/71/8672/1981/3108/25/1525/3122/958
hsa04371	hsa04371	Apelin signaling pathway	121	0.380750520164805	1.51070376063498	0.00782328578002761	0.00782328578002761	0.00841803850014667	3201	tags=30%, list=20%, signal=24%	4633/85366/6261/5054/23533/3710/2786/5330/4854/113/146850/6696/8877/6548/5294/23236/196883/814/108/54331/2784/5332/109/182/4846/1958/5331/9759/4209/112/111/2771/999/59345/4638/2770
hsa04623	hsa04623	Cytosolic DNA-sensing pathway	53	0.466614121661875	1.60366289443597	0.00806979280261723	0.00806979280261723	0.00861943813282645	4082	tags=42%, list=25%, signal=31%	4210/25939/3569/6351/6352/3553/9641/3665/29108/114548/11035/834/197259/57506/3551/4790/9447/81030/3627/103/5970/3661
hsa00310	hsa00310	Lysine degradation	61	-0.461038044681256	-1.58231412772944	0.00909587047480444	0.00909587047480444	0.00964448809468316	2355	tags=36%, list=15%, signal=31%	39/5351/1743/1738/10157/23127/51166/223/55526/224/219/123688/501/217/8424/1962/1892/38/2639/3033/51268/11105
hsa04145	hsa04145	Phagosome	133	0.362739668024423	1.46005931386977	0.00924000924000924	0.00924000924000924	0.0097263255157992	2156	tags=30%, list=13%, signal=26%	10381/2214/3127/2204/30835/3690/7058/3689/2209/1536/9902/3684/718/10312/3678/11151/4688/2212/3123/7846/1520/3106/715/81027/64581/653361/7097/7057/10333/84617/81035/60/4360/4689/2213/10376/929/71/7099/3673
hsa00480	hsa00480	Glutathione metabolism	50	-0.488435077972213	-1.6115044493379	0.00940612320177056	0.00940612320177056	0.00982995079018809	2944	tags=44%, list=18%, signal=36%	2947/2879/2946/4259/79017/9588/2678/2948/373156/9446/2729/2937/4258/290/4257/124975/9027/2878/3417/2944/2938/2939
hsa04664	hsa04664	Fc epsilon RI signaling pathway	58	0.451595817274278	1.57861657057433	0.0096830985915493	0.0096830985915493	0.0100471248543895	2037	tags=22%, list=13%, signal=20%	240/7409/3635/4067/2207/3937/5293/5880/6850/695/9846/241/5603
hsa04935	hsa04935	Growth hormone synthesis, secretion and action	105	0.390811196691951	1.51679685389097	0.0100136549840692	0.0100136549840692	0.0103164194684699	3201	tags=30%, list=20%, signal=25%	6755/3710/1388/5330/9021/113/5579/6772/23236/5293/196883/108/6774/3667/90993/5332/9586/109/5603/4214/6464/5331/112/111/5335/3726/775/2771/8651/1387/8660/2770
hsa05164	hsa05164	Influenza A	135	0.360647670113403	1.45353615990489	0.010171058714748	0.010171058714748	0.0104047894932189	4082	tags=42%, list=25%, signal=32%	3127/9021/3576/5579/51284/6347/5371/3569/6772/3123/3383/3455/6352/3553/9641/356/5293/3665/4261/29108/4940/60/8743/114548/4939/71/4600/834/7099/6773/57506/7297/3551/3716/148022/4790/1387/3108/317/7187/3122/10482/1021/10379/7706/355/8795/11100/3627/103/2033/5970/7132/4599/51135/4615/3661
hsa04261	hsa04261	Adrenergic signaling in cardiomyocytes	129	0.367168940147717	1.47186765057117	0.010325837540156	0.010325837540156	0.0104892571258118	2801	tags=30%, list=17%, signal=25%	4625/4633/492/4624/23533/1388/5330/113/23439/154/146850/782/487/489/6548/7168/5294/11149/23236/196883/784/108/90993/5332/9586/7171/109/55799/5502/5603/5331/3784/491/7169/112/111/775/6324/2771
hsa00760	hsa00760	Nicotinate and nicotinamide metabolism	33	-0.537610173944317	-1.62603595007281	0.0116519451230972	0.0116519451230972	0.0117541551680366	1307	tags=30%, list=8%, signal=28%	23409/683/4907/54981/4860/316/23475/27231/5169/554235
hsa04540	hsa04540	Gap junction	76	0.413279883174314	1.51905775756215	0.0131432390287369	0.0131432390287369	0.0131670924571012	3329	tags=37%, list=21%, signal=29%	10381/3710/5330/113/5579/7846/81027/2977/23236/196883/108/84617/1902/5332/5159/109/10376/2911/5156/5331/2697/112/6714/111/2771/5598/2770/5155
hsa04970	hsa04970	Salivary secretion	64	0.429641267234708	1.52449975577838	0.0140845070422535	0.0140845070422535	0.0140134244544411	2605	tags=36%, list=16%, signal=30%	492/4069/3710/1469/5330/113/23439/154/5579/55503/6548/2977/23236/196883/108/5332/727897/109/5331/3783/491/112/111
hsa00900	hsa00900	Terpenoid backbone biosynthesis	21	-0.600029297520876	-1.64488614574879	0.0152098575279168	0.0152098575279168	0.0150301492220016	4789	tags=52%, list=30%, signal=37%	3422/10269/2224/91734/23590/39/57107/10654/51449/3158/38
hsa04914	hsa04914	Progesterone-mediated oocyte maturation	84	0.398275298119031	1.4901347283059	0.0156529516994633	0.0156529516994633	0.015363494555661	4709	tags=38%, list=29%, signal=27%	9088/699/729597/113/6793/5293/196883/890/108/5347/994/9133/109/5603/112/111/2771/8379/2770/51343/6196/891/285955/5241/5600/441272/207/1017/993/6195/983/5296
hsa05322	hsa05322	Systemic lupus erythematosus	38	0.495655083970155	1.59237308196412	0.0158420138888889	0.0158420138888889	0.0154447044624985	2135	tags=47%, list=13%, signal=41%	2214/3127/2209/718/87/714/2212/3123/715/713/712/2904/716/940/941/942/959/730
hsa04972	hsa04972	Pancreatic secretion	66	0.42229184334325	1.50839162020828	0.0173294823372584	0.0173294823372584	0.0167822355266081	2714	tags=38%, list=17%, signal=32%	492/3710/6343/5330/113/23439/5579/487/489/6548/6344/1080/23236/196883/9545/108/5332/109/5331/3784/491/5320/112/111/1506
hsa03060	hsa03060	Protein export	23	-0.578592924245748	-1.62103238030898	0.0182683158896289	0.0182683158896289	0.017574259970504	4794	tags=61%, list=30%, signal=43%	23480/6729/83943/7095/9789/58477/6727/23478/5018/10952/28972/6726/90701/196294
hsa05220	hsa05220	Chronic myeloid leukemia	74	0.408747026937006	1.49222855290158	0.0185267857142857	0.0185267857142857	0.0177056539374753	4709	tags=38%, list=29%, signal=27%	1870/861/1869/7040/4609/5293/1026/9846/6464/7043/7157/7048/3551/7042/2122/867/4790/25/1021/4088/25759/5970/207/5925/1488/578/613/5296
hsa05219	hsa05219	Bladder cancer	39	0.487915072850901	1.57790975322798	0.0190806591500434	0.0190806591500434	0.0181157960970484	2973	tags=36%, list=18%, signal=29%	1870/3576/1869/4609/1890/7057/4313/1026/4318/7157/1612/6714/23604/999
hsa00130	hsa00130	Ubiquinone and other terpenoid-quinone biosynthesis	10	-0.718685461872984	-1.63449208943092	0.0192460317460317	0.0192460317460317	0.0181541516127982	2573	tags=70%, list=16%, signal=59%	10229/79001/1728/51805/51004/84274/3242
hsa04725	hsa04725	Cholinergic synapse	94	0.376457485690863	1.43551466884035	0.0219755323969189	0.0219755323969189	0.0205950660154486	3201	tags=35%, list=20%, signal=28%	3785/23533/3710/2786/5330/113/5579/146850/56479/5294/23236/5293/196883/814/108/54331/2784/90993/5332/9586/43/109/5331/9132/3784/2775/112/111/775/2771/773/59345/2770
hsa04071	hsa04071	Sphingolipid signaling pathway	112	0.358265872410519	1.40683947522849	0.0229858898497952	0.0229858898497952	0.0214038650423194	4167	tags=33%, list=26%, signal=25%	53637/5330/5579/8877/624/2207/23236/5293/4363/5880/1903/130367/8698/5332/9846/123099/4846/5603/9294/7157/5331/5338/1901/2771/4790/2770/259230/8439/5523/5970/7132/7186/9517/5600/10672/8879/207
hsa05100	hsa05100	Bacterial invasion of epithelial cells	66	0.410602744204783	1.46663912257854	0.0242168407020662	0.0242168407020662	0.022406463405197	4862	tags=44%, list=30%, signal=31%	2335/3678/10095/5293/7414/60/4233/71/10163/6464/391/5829/9844/867/6714/3688/3059/858/999/1793/25759/1785/10096/9564/1759/10097/5296/2017/10109
hsa04218	hsa04218	Cellular senescence	140	0.337151983766024	1.36624618633181	0.0248837209302326	0.0248837209302326	0.0228777714082085	2650	tags=22%, list=16%, signal=19%	1870/5054/4605/3710/3576/1030/4773/1869/3569/7040/4609/3106/4776/4772/5293/890/894/1026/9133/823/2305/83593/5603/7249/7043/7157/677/7048/7042/678/824
hsa00030	hsa00030	Pentose phosphate pathway	25	-0.547096525843493	-1.55835740632225	0.0255578867060843	0.0255578867060843	0.0233498071197592	2718	tags=36%, list=17%, signal=30%	5631/5236/51071/64080/132158/414328/2203/9104/229
hsa04020	hsa04020	Calcium signaling pathway	195	0.308998413738698	1.30796267024076	0.0262518230432669	0.0262518230432669	0.0238338919734923	2369	tags=28%, list=15%, signal=24%	492/85366/6261/844/5021/3710/4486/5330/113/3363/154/5724/5579/2906/8877/2769/5731/3269/3274/845/624/487/8911/489/2324/23236/4915/196883/80228/814/113026/108/5260/623/5153/2247/57118/2260/5332/5023/5159/5027/1910/109/4233/255231/4846/9630/2911/5156/2066/5331/3082/2252/491
hsa01040	hsa01040	Biosynthesis of unsaturated fatty acids	24	-0.547431116400211	-1.54364559200993	0.0286581894097552	0.0286581894097552	0.0258099080363655	1888	tags=38%, list=12%, signal=33%	9524/51/6342/641371/6785/11332/10965/30/122970
hsa04979	hsa04979	Cholesterol metabolism	43	-0.465048413263699	-1.49092322495712	0.0287836583101207	0.0287836583101207	0.0258099080363655	1034	tags=19%, list=6%, signal=17%	8435/1593/338/348/27329/4018/345/350
hsa04916	hsa04916	Melanogenesis	85	0.378162603807691	1.41725066512774	0.0292003593890386	0.0292003593890386	0.0260229228006931	3033	tags=36%, list=19%, signal=30%	7477/7476/54361/5330/113/5579/2535/7474/80326/23236/51176/196883/108/90993/5332/4254/1910/109/1906/5331/6932/7484/4157/2775/7475/112/1857/111/2771/8324/1387
hsa05417	hsa05417	Lipid and atherosclerosis	185	0.31023375308928	1.30464711293009	0.0295829291949564	0.0295829291949564	0.0262031080160717	2211	tags=25%, list=14%, signal=22%	3949/2919/6401/5452/5330/1536/3576/4773/6347/4688/3569/7409/3383/4067/2920/1543/3310/6352/3553/9641/9138/23236/4772/356/5293/3665/653361/7097/6648/6774/29108/10333/6403/4689/8743/114548/4318/5332/6348/959/4846/929/5603/834/7099/7157/5331
hsa04742	hsa04742	Taste transduction	47	0.439226020753488	1.47356406458837	0.0297890845836051	0.0297890845836051	0.0262257969539873	3332	tags=47%, list=21%, signal=37%	3355/3710/5330/40/23236/10021/196883/5153/2784/5332/2558/2911/5331/112/259292/6337/775/2555/29850/773/83756/6328
hsa00591	hsa00591	Linoleic acid metabolism	16	-0.615167523140354	-1.57573821110002	0.0300173176832788	0.0300173176832788	0.026267532278329	1523	tags=38%, list=9%, signal=34%	26279/1558/1576/1559/1573/84647
hsa00770	hsa00770	Pantothenate and CoA biosynthesis	21	-0.561162903087738	-1.53834002541364	0.0329226030034655	0.0329226030034655	0.0286373729245398	871	tags=48%, list=5%, signal=45%	79717/587/224/219/8876/217/53354/5169/1807/51733
hsa04340	hsa04340	Hedgehog signaling pathway	51	0.424906245786959	1.44849861330751	0.0344301590760514	0.0344301590760514	0.0296896086369771	3642	tags=39%, list=23%, signal=30%	2736/2735/50846/2121/408/894/156/8643/1954/5727/23295/23432/57758/132884/91653/55733/157/23288/409/1453
hsa04014	hsa04014	Ras signaling pathway	192	0.303906123504263	1.2859303817922	0.0345410628019324	0.0345410628019324	0.0296896086369771	4198	tags=35%, list=26%, signal=26%	2786/22821/64926/7535/3363/115727/1436/8437/5579/1969/9610/8844/2324/2904/4915/356/5293/1435/5880/1946/8831/54331/5900/4804/2247/2784/2260/5159/4254/7074/9846/4233/100271927/5156/83593/6464/10235/2323/3082/2252/5338/5320/3551/5335/2263/5063/9462/27040/4790/59345/25/5155/8398/2113/25759/100137049/2114/1956/27/5966/5970/5062/2783/284/207/2322/2793
hsa05207	hsa05207	Chemical carcinogenesis - receptor activation	156	-0.333287327970692	-1.32395036695396	0.0362658337671352	0.0362658337671352	0.0309114394725642	809	tags=13%, list=5%, signal=12%	54579/2250/1137/7421/4257/54657/54659/54658/1143/2053/1576/54600/54577/7364/2944/9970/84699/1555/2938/2939
hsa04750	hsa04750	Inflammatory mediator regulation of TRP channels	85	0.369667397754955	1.3854129415998	0.0363881401617251	0.0363881401617251	0.0309114394725642	2653	tags=32%, list=16%, signal=27%	3710/5588/5330/113/40/5579/3269/624/5732/3553/23236/5293/196883/108/623/3554/5332/109/5734/51393/5603/5331/5583/112/6714/111/5335
hsa05321	hsa05321	Inflammatory bowel disease	44	0.440457328283196	1.45905727108266	0.0371496849880513	0.0371496849880513	0.0313748869544129	3110	tags=55%, list=19%, signal=44%	3127/64127/30009/3569/6772/3123/7040/3594/50615/3561/3553/4772/3566/7097/6774/8807/7099/7043/6775/7100/7042/6778/4790/3108
hsa05225	hsa05225	Hepatocellular carcinoma	149	0.320777077688061	1.31149455106343	0.0382373513639543	0.0382373513639543	0.0320115140228303	3006	tags=26%, list=19%, signal=21%	2952/7477/1870/7476/54361/5579/1869/7040/2535/8313/4609/7474/80326/51176/5293/1026/60/6604/4233/8289/71/6464/7043/7157/6597/3082/10297/6932/7048/7484/7042/7475/1857/8312/5335/2950/6601/23401/8324
hsa05134	hsa05134	Legionellosis	52	0.420043601755213	1.43827148311215	0.0383442265795207	0.0383442265795207	0.0320115140228303	3159	tags=46%, list=20%, signal=37%	1917/2919/3689/3576/3684/718/3569/2920/3310/3553/4791/7097/29108/929/834/7099/4671/7100/2921/1378/1915/4790/317/3306
hsa04730	hsa04730	Long-term depression	49	0.42365273490861	1.43322102607099	0.0388222464558342	0.0388222464558342	0.0320512227949387	3201	tags=31%, list=20%, signal=25%	6261/3710/5330/5579/4067/2977/23236/5332/2911/5331/2781/2775/2771/773/2770
hsa04977	hsa04977	Vitamin digestion and absorption	18	-0.575998616712812	-1.51674330797723	0.0388330757341577	0.0388330757341577	0.0320512227949387	1097	tags=44%, list=7%, signal=41%	5948/55788/686/6948/8029/338/9963/2346
hsa00603	hsa00603	Glycosphingolipid biosynthesis - globo and isoglobo series	14	0.61425196569976	1.54759255507427	0.0395224372169617	0.0395224372169617	0.0324358985188267	2149	tags=36%, list=13%, signal=31%	10690/10317/2524/6483/26301
hsa04610	hsa04610	Complement and coagulation cascades	67	0.3878003436903	1.38816576848566	0.0433132395624023	0.0433132395624023	0.0352335141119265	1446	tags=34%, list=9%, signal=31%	3687/2243/5054/3689/7450/3684/718/714/5328/624/715/11326/713/710/2162/712/9002/716/2/728/5329/3078/623
hsa04152	hsa04152	AMPK signaling pathway	113	-0.354214604497857	-1.34343743378319	0.0434163701067616	0.0434163701067616	0.0352335141119265	437	tags=14%, list=3%, signal=14%	23417/5521/148/3643/2998/5208/55437/5207/3172/2203/1149/5106/9370/84699/5105/3952
hsa04929	hsa04929	GnRH secretion	51	0.416342957389696	1.41930649977241	0.0457616038352582	0.0457616038352582	0.0369304171302084	2847	tags=31%, list=18%, signal=26%	3710/3762/5330/5579/6696/8911/23236/5293/408/5332/5331/3783/2100/8912/775/3767
hsa01232	hsa01232	Nucleotide metabolism	76	-0.381486593320415	-1.36061190893641	0.0482495918737529	0.0482495918737529	0.0387231385785281	4060	tags=45%, list=25%, signal=34%	132/56953/5167/1716/30833/2987/7083/29922/51727/115024/353/84284/4832/83549/1854/26289/51251/51020/51292/377841/131870/204/978/270/7298/9615/102157402/4907/4860/957/7498/205/5169/151531
hsa04974	hsa04974	Protein digestion and absorption	78	0.367604727195539	1.35820870341332	0.0494211932324132	0.0494211932324132	0.0394454867904744	2350	tags=36%, list=15%, signal=31%	1294/1277/256076/1289/1293/136227/169044/1307/1281/1282/1284/1278/23439/1306/50509/1290/85301/7373/80781/1296/1305/1301/1298/2006/1308/1287/3783/3784
