# Supplementary material for: Unraveling DDIT4 in the VDR-mTOR pathway: a novel target for drug discovery in diabetic kidney disease
Source: Front Pharmacol. 2024 Mar 19;15:1344113. doi: 10.3389/fphar.2024.1344113 (PMC10985261; doi:10.3389/fphar.2024.1344113)
Supplement: Supplementary file 1 [file DataSheet3.ZIP › Figure1 and 10data and R code/Figure10 data and Rcode/2.VDR_all_GSEA.xls]

ID	Description	setSize	enrichmentScore	NES	pvalue	p.adjust	qvalue	rank	leading_edge	core_enrichment
hsa04060	hsa04060	Cytokine-cytokine receptor interaction	190	-0.649328434025386	-2.48547469572297	0.000194779898714453	0.000194779898714453	0.000480594555899694	2373	tags=56%, list=15%, signal=48%	8743/7042/9235/1435/6356/6387/90865/7043/10803/8744/10220/3460/8809/3588/6362/5196/3601/58191/10663/7040/1524/3627/2920/23765/9573/7293/943/8794/51330/3554/146433/3976/10673/3566/6357/8792/958/1235/3574/3455/6355/4283/9180/8807/6348/1436/643/8740/115650/10148/56477/7133/3589/9466/5008/3568/920/84957/6347/3553/2921/1233/2833/6364/7852/3594/944/939/5473/3569/3603/3604/1234/3587/3624/50615/23495/357…
hsa05171	hsa05171	Coronavirus disease - COVID-19	190	-0.627124273336135	-2.40048245352163	0.000194779898714453	0.000194779898714453	0.000480594555899694	2507	tags=64%, list=16%, signal=54%	3716/3661/3551/6209/6133/6159/4790/8829/6774/6152/6129/6132/7311/6143/6227/6128/4938/6125/6138/6124/6228/9045/6171/6233/6218/4792/2197/7187/6207/730/6193/6170/6130/6168/6181/6176/6224/6155/6122/6147/7099/6403/25873/6154/6230/6235/6194/11224/9349/4615/6169/6208/6137/6189/6217/6203/6141/6165/6229/6167/6134/6135/4312/6773/6158/23521/6164/6156/3627/6175/6223/4736/10379/3921/4940/6160/2162/6157/6161/6…
hsa05166	hsa05166	Human T-cell leukemia virus 1 infection	197	-0.552579819247093	-2.12714577281914	0.00019485580670304	0.00019485580670304	0.000480594555899694	3430	tags=42%, list=21%, signal=34%	8295/5902/1385/6776/8379/10000/5728/7048/5901/109/7132/1017/6929/5423/468/9020/890/4215/2005/2114/3716/9586/706/4772/1026/7850/3551/9133/4790/7042/8829/1869/991/7043/108/11200/896/4792/472/7157/2113/3601/4609/7040/4214/4776/3117/567/3383/5293/8061/3106/701/5971/3107/4791/3554/3119/958/115650/1030/4773/894/1959/920/6688/113/3569/3689/3718/3683/917/9232/1870/916/4316/3560/3559/3561/3932/915/3123/31…
hsa05417	hsa05417	Lipid and atherosclerosis	185	-0.465220367173723	-1.7768311928414	0.0001953125	0.0001953125	0.000480594555899694	3295	tags=41%, list=20%, signal=33%	596/355/4217/7186/10000/10010/19/7132/9451/468/51135/637/5603/1548/836/23236/387/3661/4772/3949/3551/7412/8743/4790/6774/5332/2081/317/841/4792/7187/7157/6648/7099/6403/9138/4615/4312/2920/3383/5293/7097/929/23643/3665/7494/9641/958/4067/3310/6348/834/4773/114548/5452/6401/6347/4689/3553/2921/10333/3569/5330/29108/1536/4688/7409/356/653361/6352/959/2919/1543/4318/3576
hsa04621	hsa04621	NOD-like receptor signaling pathway	150	-0.639268096177068	-2.37963167997889	0.000195388823759281	0.000195388823759281	0.000480594555899694	2756	tags=45%, list=17%, signal=38%	5585/10392/5603/23236/387/3716/10135/3661/3551/4790/5332/22900/4938/440738/841/4792/7187/118429/2633/7099/84674/4615/84168/6773/2920/10628/10379/4940/7188/5027/4671/837/6772/51393/3665/3710/58484/11035/22861/4939/9641/3455/3428/2634/64170/114769/7128/7226/834/114548/9051/91662/6347/3553/2921/330/3569/5330/29108/1536/64127/9447/115362/6352/2919/4210/3576/63940
hsa05202	hsa05202	Transcriptional misregulation in cancer	150	-0.46926344364929	-1.7468010110965	0.000195388823759281	0.000195388823759281	0.000480594555899694	3069	tags=38%, list=19%, signal=31%	7048/7030/9915/6929/7403/3486/4208/890/3065/2005/7468/1026/7850/862/3695/4790/4297/5966/2118/4066/4233/3087/472/7157/5371/4609/604/1051/2120/2313/929/7185/958/3207/3684/51513/8842/1436/64332/860/894/6688/942/5079/330/3569/861/2209/64919/8091/2322/3560/597/4318/171558/3576/3002
hsa05163	hsa05163	Human cytomegalovirus infection	188	-0.494600856762952	-1.89142554174642	0.000195427008012507	0.000195427008012507	0.000480594555899694	3386	tags=39%, list=21%, signal=31%	1230/2770/1385/355/2778/10672/7186/10000/109/7132/468/637/2775/5603/836/23236/387/3716/9586/3661/4772/1026/5734/3551/4790/6774/1869/5332/6387/108/841/4792/3588/11214/7157/2771/9138/59345/4609/3690/7188/5743/4776/567/5293/3106/5731/5156/54331/3107/2793/3554/3710/5732/6348/4773/2786/6347/3553/113/7852/3569/5330/1234/3587/356/5880/6351/1870/6352/5579/3579/3576
hsa04145	hsa04145	Phagosome	133	-0.500522658901672	-1.8361410124304	0.000195503421309873	0.000195503421309873	0.000480594555899694	1873	tags=32%, list=12%, signal=28%	4481/3678/7099/3690/60/84617/71/3117/7097/3106/3107/10376/929/10312/3119/64581/4360/2212/1311/7846/9103/3684/715/7058/718/30835/4689/10333/2214/2209/1536/3689/4688/2213/2215/653361/1520/11151/10381/2204/3123/3127
hsa05164	hsa05164	Influenza A	135	-0.56716480836627	-2.08344047623027	0.000195694716242661	0.000195694716242661	0.000480594555899694	2510	tags=40%, list=16%, signal=34%	3459/3716/3661/3551/8743/4790/7706/90865/4938/317/896/841/3460/4792/7187/7099/5371/4615/60/6773/71/3627/56649/10379/4940/3117/3383/5293/6772/4599/3665/4600/4939/3119/9641/4261/3455/834/114548/9021/6347/3553/3569/29108/7177/23430/51284/64499/356/6352/5579/3123/3576/3127
hsa05152	hsa05152	Tuberculosis	147	-0.478826215290524	-1.7776295768758	0.000195733020160501	0.000195733020160501	0.000480594555899694	2906	tags=42%, list=18%, signal=35%	843/51135/637/3656/5993/5603/836/387/3459/3716/4790/7042/1378/9902/7043/317/841/3460/3588/1263/7099/4615/7040/1051/3117/7097/6772/929/10312/7096/6850/3119/54106/4261/64581/4360/2212/972/9103/3684/64170/8877/2207/718/30835/3553/10333/3569/2214/2209/3689/64127/3587/2213/2215/3687/1520/4046/11151/26253/3123/3127
hsa04514	hsa04514	Cell adhesion molecules	134	-0.558944863348039	-2.0506895544796	0.000195848021934978	0.000195848021934978	0.000480594555899694	2076	tags=38%, list=13%, signal=33%	3680/10666/9019/64115/6403/4684/54413/57502/26050/80380/1364/5133/9076/3117/3383/1001/3106/9672/3107/3385/3119/958/933/3684/926/941/84628/6614/6401/920/942/3676/940/3689/3683/6404/201633/925/1493/6693/5788/914/923/959/1462/57863/6402/57689/29851/3123/3127
hsa05161	hsa05161	Hepatitis B	140	-0.563567337243257	-2.0794653005115	0.000196386488609584	0.000196386488609584	0.000480594555899694	3506	tags=42%, list=22%, signal=33%	1654/3654/1385/6778/6776/7534/596/355/64135/10000/7048/1017/468/843/51135/637/5603/890/836/3716/9586/3661/4772/1026/3551/4790/7042/6774/1869/7043/317/841/4792/7187/7157/7099/4615/4609/6773/7040/4214/4776/5293/7097/6772/3665/1960/9641/332/4773/1959/6775/3569/3718/356/1870/5579/4318/3576
hsa05167	hsa05167	Kaposi sarcoma-associated herpesvirus infection	164	-0.549878052324786	-2.06749484810868	0.000196463654223969	0.000196463654223969	0.000480594555899694	2676	tags=37%, list=17%, signal=31%	5603/836/3091/3459/3716/3661/4772/1026/3551/4790/6774/1869/7311/440738/841/6233/4792/7187/2247/7157/59345/4609/6773/2920/10379/5743/4776/3383/5293/3106/6772/9976/54331/3107/3665/2793/3710/57580/6850/9641/6932/4067/51176/3455/4773/2786/131450/718/100507436/5294/2921/1233/942/3569/3055/1234/23533/146850/1870/2919/3576
hsa05130	hsa05130	Pathogenic Escherichia coli infection	180	-0.49646790966526	-1.88930985828496	0.000196463654223969	0.000196463654223969	0.000480594555899694	3360	tags=41%, list=21%, signal=32%	55930/4651/382/355/10097/10672/7186/81873/10163/8440/7132/9266/1366/51208/51135/2534/5603/836/10094/387/3688/4642/23562/3551/81027/7100/8743/4790/10096/57121/4627/10109/4644/841/10092/4792/5063/9267/9871/7099/9138/27128/4615/1364/60/9181/84617/71/7456/9076/4671/6188/837/10376/9170/3554/5777/2212/7846/1902/10095/834/114548/3553/3059/3569/4542/64005/29108/3071/356/10381/3576
hsa04062	hsa04062	Chemokine signaling pathway	163	-0.724249832744319	-2.72192271162348	0.000196540880503145	0.000196540880503145	0.000480594555899694	2297	tags=50%, list=14%, signal=44%	3551/4790/6774/5332/6356/6387/108/10803/4792/6464/6362/5196/408/409/2771/59345/58191/10663/157/6773/156/2869/1524/3627/2920/10235/5293/6772/54331/2793/7074/2870/9844/57580/6357/1235/4067/6355/4283/6348/643/56477/2786/5294/6347/2921/1233/2833/6364/113/7852/2268/7454/5473/5330/3055/7409/3718/1234/23533/3577/1794/5880/146850/6351/2829/653361/6352/729230/3702/5579/2919/6366/1236/6363/6361/6372/3579/1…
hsa05135	hsa05135	Yersinia infection	130	-0.600090855894085	-2.19305820701108	0.00019657951641439	0.00019657951641439	0.000480594555899694	3321	tags=43%, list=21%, signal=34%	382/10097/7186/81873/10000/10163/51135/5585/5603/10094/387/3688/3661/4772/9815/3551/4790/10096/10109/10092/4792/3678/7099/9138/3984/4615/60/27040/71/7456/2335/5293/391/9844/58484/2212/10095/926/834/4773/114548/920/6347/3553/3937/7454/3569/3676/29108/7409/925/7535/5880/3932/4210/3576
hsa03010	hsa03010	Ribosome	127	-0.611330186815781	-2.22439640080658	0.000196618167518679	0.000196618167518679	0.000480594555899694	2407	tags=55%, list=15%, signal=47%	6209/6133/6159/6152/6129/6132/7311/6143/6227/6128/6125/6138/6124/6228/9045/6171/6233/6218/2197/6207/6193/6170/6130/6168/6181/6176/6224/6155/6122/6147/25873/6154/6230/6235/6194/11224/9349/6169/6208/6137/6189/6217/6203/6141/6165/6229/6167/6134/6135/6158/23521/6164/6156/6175/6223/4736/3921/6160/6157/6161/6142/6205/6188/6210/6206/6202/6136/6232/6191/6187
hsa04640	hsa04640	Hematopoietic cell lineage	75	-0.678227936774219	-2.28076574923141	0.00019669551534225	0.00019669551534225	0.000480594555899694	1776	tags=60%, list=11%, signal=54%	3678/100133941/3690/2815/2323/3117/929/3554/3566/3119/3574/933/3684/951/1436/926/945/3589/3568/920/960/930/3553/921/931/3569/3676/913/952/2209/917/911/1441/925/2208/916/2322/912/914/3559/3575/924/915/3123/3127
hsa04657	hsa04657	IL-17 signaling pathway	75	-0.575967918467959	-1.9368826169942	0.00019669551534225	0.00019669551534225	0.000480594555899694	2676	tags=41%, list=17%, signal=35%	5603/836/3551/4790/6356/841/4792/7187/4312/3627/2920/1051/7188/5743/23765/8061/9641/7128/6347/3553/2921/6364/3569/3934/2919/6361/6280/6372/6279/4318/3576
hsa05320	hsa05320	Autoimmune thyroid disease	25	-0.75729356180761	-2.05740567714579	0.000196811651249754	0.000196811651249754	0.000480594555899694	1291	tags=60%, list=8%, signal=55%	3117/3106/3107/3119/958/941/5551/942/940/356/1493/959/3123/3002/3127
hsa04672	hsa04672	Intestinal immune network for IgA production	35	-0.708227753452249	-2.07097300624655	0.000196850393700787	0.000196850393700787	0.000480594555899694	2395	tags=66%, list=15%, signal=56%	3695/6387/10803/5284/3601/7040/3117/10673/3119/958/941/115650/56477/942/7852/3569/3676/940/23495/959/29851/3123/3127
hsa05340	hsa05340	Primary immunodeficiency	32	-0.816670504078926	-2.34585732829217	0.000196889151407757	0.000196889151407757	0.000480594555899694	1200	tags=66%, list=7%, signal=61%	100/4261/958/926/115650/920/930/695/973/3718/23495/925/7535/5788/916/959/3561/3575/3932/915/29851
hsa05330	hsa05330	Allograft rejection	22	-0.759844767320176	-2.0055217158529	0.000196927924379677	0.000196927924379677	0.000480594555899694	1291	tags=64%, list=8%, signal=59%	3117/3106/3107/3119/958/941/5551/942/940/356/959/3123/3002/3127
hsa05332	hsa05332	Graft-versus-host disease	23	-0.767803948199483	-2.04729306773011	0.000196966712625566	0.000196966712625566	0.000480594555899694	1291	tags=65%, list=8%, signal=60%	3117/3106/3107/3119/941/5551/3553/942/3569/940/3824/356/3123/3002/3127
hsa04611	hsa04611	Platelet activation	113	-0.573699728882744	-2.05234824992908	0.000197044334975369	0.000197044334975369	0.000480594555899694	3374	tags=48%, list=21%, signal=38%	2770/5906/2778/10672/10000/8605/109/84876/2534/5603/23236/4638/387/3688/10627/5332/108/2771/9138/3690/60/5321/71/7408/2815/10235/7450/5293/5739/54518/3710/5023/5742/6850/2977/6916/1278/2212/4067/85366/1281/2207/83706/1277/5294/113/3937/5330/695/23533/146850/2243/2266/2244
hsa05143	hsa05143	African trypanosomiasis	27	-0.718505623918023	-1.99067570305491	0.00019739439399921	0.00019739439399921	0.000480594555899694	2609	tags=67%, list=16%, signal=56%	23236/7412/3910/5332/8542/4615/3383/3040/3043/54106/3039/6401/3553/3569/5330/356/3620/5579
hsa04613	hsa04613	Neutrophil extracellular trap formation	99	-0.679774883138424	-2.38676137744833	0.000197433366238894	0.000197433366238894	0.000480594555899694	1765	tags=40%, list=11%, signal=36%	7099/6403/3690/60/71/837/7450/5293/7097/9734/6850/64581/2212/3684/834/718/4689/2359/2214/2358/5330/2209/1536/3689/4688/27180/51284/3683/51311/6404/2215/5880/2357/653361/5579/23569/1511/2243/2266/2244
hsa04061	hsa04061	Viral protein interaction with cytokine and cytokine receptor	72	-0.795267519858956	-2.65094694404826	0.000197472353870458	0.000197472353870458	0.000480594555899694	2266	tags=75%, list=14%, signal=65%	1435/6356/6387/10803/8809/3588/6362/5196/1524/3627/2920/8794/146433/6357/1235/6355/4283/8807/6348/1436/643/8740/56477/7133/6347/2921/1233/2833/6364/7852/5473/3569/1234/3587/3577/6351/2829/6352/729230/3560/3559/3561/2919/6366/1236/6363/6361/6372/3579/10563/11009/6367/6846/3576
hsa05170	hsa05170	Human immunodeficiency virus 1 infection	173	-0.477890553841818	-1.80856953304742	0.000197472353870458	0.000197472353870458	0.000480594555899694	2883	tags=31%, list=18%, signal=25%	51135/3985/637/2775/5603/836/1072/3661/4772/3551/9133/4790/8905/684/841/4792/891/5063/472/200316/7099/2771/59345/130340/3984/4615/7188/4776/567/5293/7097/3106/54331/3107/2793/3710/140564/4773/7133/2786/27350/920/60489/7852/25939/917/1234/919/356/5880/916/5579/915
hsa05235	hsa05235	PD-L1 expression and PD-1 checkpoint pathway in cancer	86	-0.60028767944979	-2.06110394700243	0.000197511356903022	0.000197511356903022	0.000480594555899694	2693	tags=41%, list=17%, signal=34%	29126/5603/4215/1460/3091/3459/3716/4772/3551/4790/6774/3460/4792/7099/4615/27040/5133/5293/7097/6772/4794/5588/5777/54106/55509/4773/920/940/917/919/7535/916/3932/10538/915
hsa05162	hsa05162	Measles	115	-0.622152685445795	-2.23162544938395	0.000197667523225934	0.000197667523225934	0.000480594555899694	3340	tags=51%, list=21%, signal=41%	6776/596/355/64135/10000/103/1017/9451/51135/637/836/1460/3716/3661/3551/4790/6774/27113/10399/4938/317/896/841/4792/7187/7157/7099/4615/6773/10379/4940/5293/7097/6772/4599/3665/4600/4939/54106/9641/3455/3310/7128/894/30835/3553/3569/940/3718/51284/917/2213/356/6504/916/3560/3559/3561/915
hsa05145	hsa05145	Toxoplasmosis	100	-0.553789227986831	-1.94693674439581	0.000197745699031046	0.000197745699031046	0.000480594555899694	3477	tags=54%, list=22%, signal=43%	3654/3914/2770/10319/596/10000/8651/7132/51135/3915/79444/2775/5603/836/284217/3688/3459/3716/3949/3551/4790/7042/3910/6774/7043/841/3460/4792/3588/7099/2771/4615/7040/3908/3117/7097/6772/23643/3909/3119/4261/958/3310/5294/330/3918/240/1234/3587/23533/146850/959/3123/3127
hsa04380	hsa04380	Osteoclast differentiation	118	-0.682306806127241	-2.45456960058313	0.00019790223629527	0.00019790223629527	0.000480594555899694	2750	tags=54%, list=17%, signal=45%	2534/9846/9020/5603/29760/3459/3716/4772/3551/4790/7042/1435/1540/3460/4792/3726/10990/3690/10326/6773/7040/10379/2355/5293/8061/6772/5971/4791/3554/6850/8792/2274/11027/2212/1513/3455/9103/11006/1436/4773/10288/9021/10859/6688/4689/3553/814/11024/11025/3937/54209/2214/695/2209/7305/126014/4688/2213/2215/653361/55423/3932/353514/23547
hsa04668	hsa04668	TNF signaling pathway	108	-0.609863612807468	-2.16717579429898	0.000198019801980198	0.000198019801980198	0.000480594555899694	3354	tags=51%, list=21%, signal=41%	1385/355/4217/7186/10000/7132/468/843/9020/5603/836/9586/3551/9252/7412/4790/1435/4323/1906/1540/1326/841/8809/4792/7187/197259/8986/3726/602/3627/2920/1051/7188/5743/3383/5293/7185/3659/11035/3976/7128/7133/9021/6401/6347/3553/2921/6364/330/3569/64127/6352/2919/6372/4318
hsa04659	hsa04659	Th17 cell differentiation	90	-0.661198260624303	-2.28763950163112	0.000198098256735341	0.000198098256735341	0.000480594555899694	2520	tags=48%, list=16%, signal=41%	3091/3459/3716/4772/3551/4790/6774/3460/4792/27040/7040/196/3117/6772/3554/4794/5588/3566/3119/50943/10148/4773/9466/920/3553/30009/3594/3569/861/3718/917/919/50615/7535/916/3560/3559/3662/3561/3932/915/3123/3127
hsa05169	hsa05169	Epstein-Barr virus infection	172	-0.572386225401212	-2.16357949205239	0.000198098256735341	0.000198098256735341	0.000480594555899694	2679	tags=38%, list=17%, signal=32%	9020/5603/890/3065/836/29760/3716/3661/1026/3551/4790/6774/1869/1380/4938/317/896/841/4792/7187/7157/4615/4609/6773/3627/10379/4940/7188/3117/567/3383/5293/7097/3106/6772/5971/3107/3665/4791/9636/4794/6850/4939/3119/9641/958/4067/7431/3455/7128/894/960/930/3569/695/3718/3683/917/919/864/1870/2208/916/915/3123/3127
hsa05322	hsa05322	Systemic lupus erythematosus	38	-0.751156352738228	-2.2310937110812	0.000198176773682124	0.000198176773682124	0.000480594555899694	1291	tags=61%, list=8%, signal=56%	3117/2904/87/3119/2903/958/2212/941/715/718/716/942/940/713/712/2214/714/2209/2215/959/1511/3123/3127
hsa05144	hsa05144	Malaria	40	-0.795307193775921	-2.38577511844476	0.000198294665873488	0.000198294665873488	0.000480594555899694	2659	tags=85%, list=17%, signal=71%	5175/7057/975/3082/7412/7042/1378/7043/4233/4035/7099/6403/4615/7040/3383/7097/2995/3040/3043/54106/958/1311/3039/7058/6401/6347/3553/3569/3689/3683/3820/959/2532/3576
hsa04625	hsa04625	C-type lectin receptor signaling pathway	91	-0.59770974247711	-2.06971474120277	0.000198333994446648	0.000198333994446648	0.000480594555899694	2679	tags=43%, list=17%, signal=36%	9020/5603/387/4772/3551/4790/1540/841/4792/1263/602/6773/10379/5743/4776/5293/6772/5971/4791/3710/3659/1960/6850/9641/64581/64170/834/4773/114548/2207/1959/30835/3553/3569/29108/4046/6361/26253/6367
hsa04658	hsa04658	Th1 and Th2 cell differentiation	77	-0.63212603604604	-2.13121692559025	0.000198373338623289	0.000198373338623289	0.000480594555899694	2510	tags=43%, list=16%, signal=36%	3459/3716/4772/3551/4790/3460/4792/4853/27040/3117/6772/4794/5588/3566/3119/4773/6775/920/30009/3594/3718/917/919/7535/864/916/3560/3559/3561/3932/915/3123/3127
hsa05146	hsa05146	Amoebiasis	81	-0.685547946476214	-2.33158608478126	0.000198609731876862	0.000198609731876862	0.000480594555899694	2807	tags=57%, list=17%, signal=47%	1288/3915/836/23236/1286/284217/7850/4790/7042/3910/5332/7043/7414/7099/1284/9630/1282/7040/2920/2335/3908/5272/5293/7097/929/3554/87/3909/1278/3684/1281/1277/2769/3553/2921/3569/913/3918/5330/3689/911/912/5579/2919/1511/3576
hsa04620	hsa04620	Toll-like receptor signaling pathway	81	-0.644648542289661	-2.19248497279139	0.000198609731876862	0.000198609731876862	0.000480594555899694	2676	tags=46%, list=17%, signal=38%	5603/6696/3661/3551/7100/4790/1326/841/4792/7187/7099/4615/3627/5293/7097/6772/929/23643/3665/7096/54106/9641/958/1513/3455/4283/6348/941/3553/10333/942/3569/51284/51311/6351/6352/3576
hsa04650	hsa04650	Natural killer cell mediated cytotoxicity	83	-0.715170807155004	-2.44048448374492	0.000198767640628106	0.000198767640628106	0.000480594555899694	1265	tags=37%, list=8%, signal=35%	3383/5293/3106/3107/6850/5777/3455/5551/4773/2207/100507436/7462/3937/2214/3824/3689/7305/7409/3683/919/51744/10870/7535/356/2215/5880/4068/5579/962/3932/3002
hsa05142	hsa05142	Chagas disease	93	-0.582158814176961	-2.0225996590858	0.000198846689202625	0.000198846689202625	0.000480594555899694	3374	tags=49%, list=21%, signal=39%	2770/355/2778/10000/7048/7132/51135/2775/5603/23236/3459/3551/4790/7042/5332/7043/841/3460/4792/7099/2771/4615/9630/7040/5293/7097/5054/54106/6348/718/2769/6347/3553/10333/3569/713/712/714/5330/917/919/356/916/6352/915/3576
hsa04670	hsa04670	Leukocyte transendothelial migration	101	-0.570977204995359	-2.00876381373409	0.000198846689202625	0.000198846689202625	0.000480594555899694	2676	tags=37%, list=17%, signal=31%	5603/5175/387/3688/10627/23562/7412/10398/6387/7414/4313/2771/1364/60/71/7408/9076/6494/3383/5293/87/3684/83593/4689/7852/3676/1536/3689/4688/7409/3683/5880/653361/3702/5579/399/4318
hsa00561	hsa00561	Glycerolipid metabolism	54	0.604680521874167	1.93409386578288	0.000199004975124378	0.000199004975124378	0.000480594555899694	1979	tags=46%, list=12%, signal=41%	4023/346606/1056/84803/80168/80339/2710/116255/1607/26007/219/217/132158/84649/224/9162/501/56894/10327/196051/8613/3990/253558/1608/223
hsa04662	hsa04662	B cell receptor signaling pathway	79	-0.725208999629642	-2.45705951866223	0.000199163513244374	0.000199163513244374	0.000480594555899694	2581	tags=49%, list=16%, signal=42%	29760/975/4772/3551/4790/55024/1380/4792/10990/118788/5293/4794/6850/5777/11027/4067/933/11006/974/4773/3635/8519/10288/10859/930/971/11024/11025/640/695/973/7409/84433/2213/5880/27071/5579/353514/23547
hsa00982	hsa00982	Drug metabolism - cytochrome P450	49	0.705626338052801	2.21690370343188	0.000199242877067145	0.000199242877067145	0.000480594555899694	3135	tags=67%, list=19%, signal=54%	2944/2939/1555/54577/7364/54600/2329/130/2938/316/218/54658/2326/54659/54579/1576/54657/4129/2330/4257/1571/4128/10720/2946/4258/1577/2948/128/1559/54578/221/2947/1564
hsa04660	hsa04660	T cell receptor signaling pathway	92	-0.65162246772703	-2.25859323082368	0.000199362041467305	0.000199362041467305	0.000480594555899694	2750	tags=39%, list=17%, signal=33%	2534/9020/5603/387/4772/3551/4790/1326/4792/5063/27040/5133/5293/4794/5588/5777/926/4773/920/3937/940/7409/84433/917/919/925/7535/1493/9402/5788/916/3702/959/3932/915/29851
hsa04666	hsa04666	Fc gamma R-mediated phagocytosis	92	-0.577433967134229	-2.00144794571965	0.000199362041467305	0.000199362041467305	0.000480594555899694	3357	tags=46%, list=21%, signal=36%	4651/382/10097/81873/10000/10163/8605/5338/3985/9846/10094/1072/85477/10096/10109/10092/50807/3984/27040/5321/7408/4082/5293/6850/2212/4067/65108/10095/8877/3635/8612/7454/2214/2209/3055/7409/2213/2215/5880/5788/653361/5579
hsa04064	hsa04064	NF-kappa B signaling pathway	95	-0.663522666734519	-2.31070694112041	0.000199441563621859	0.000199441563621859	0.000480594555899694	2679	tags=53%, list=17%, signal=44%	9020/1460/29760/3551/7412/4790/7706/6387/1540/4792/7187/472/7099/4615/27040/2920/7188/5743/3383/5971/929/23643/7185/4791/3554/10673/6850/5588/6357/8792/958/4067/7128/8740/115650/3553/2921/330/695/84433/7535/6351/959/5579/2919/3932/6366/6363/597/3576
hsa05140	hsa05140	Leishmaniasis	63	-0.672541708864181	-2.18838908135308	0.000199600798403194	0.000199600798403194	0.000480594555899694	2517	tags=59%, list=16%, signal=50%	3688/3459/3716/4790/7042/1378/7043/3460/4792/7099/1915/4615/7040/5743/3117/7097/6772/5777/3119/2212/9103/65108/3684/718/4689/3553/3676/2214/2209/1536/3689/4688/2215/653361/5579/3123/3127
hsa03320	hsa03320	PPAR signaling pathway	62	0.650343197251287	2.1284967202252	0.000199760287654814	0.000199760287654814	0.000480594555899694	2139	tags=47%, list=13%, signal=41%	9370/4023/5346/345/1582/11001/5106/8309/729359/2168/2710/1962/364/5105/440503/2167/6319/34/2170/33/4973/5465/81616/1593/30/6342/2180/51/1376
hsa04623	hsa04623	Cytosolic DNA-sensing pathway	53	-0.696525674013542	-2.19776613117103	0.000199920031987205	0.000199920031987205	0.000480594555899694	2624	tags=43%, list=16%, signal=36%	836/3661/3551/4790/90865/841/4792/197259/3627/3665/11035/9641/834/114548/3553/3569/25939/29108/9447/6351/6352/81030/4210
hsa00980	hsa00980	Metabolism of xenobiotics by cytochrome P450	53	0.594092820327662	1.89393792088312	2e-04	2e-04	0.000480594555899694	3135	tags=62%, list=19%, signal=50%	2944/2939/1555/27294/54577/7364/54600/130/2938/218/54658/54659/54579/22977/1576/54657/246181/4257/1571/8574/10720/2946/4258/1577/2948/128/2052/1559/54578/221/374875/2947/1564
hsa05134	hsa05134	Legionellosis	52	-0.640531831018615	-2.01338558578973	0.0002002002002002	0.0002002002002002	0.000480594555899694	2386	tags=52%, list=15%, signal=44%	7100/4790/1378/1937/317/841/4792/7099/1915/4615/2920/4671/7097/929/4791/58484/3684/3310/834/718/3553/2921/3569/29108/3689/2919/3576
hsa01200	hsa01200	Carbon metabolism	103	0.608099181344159	2.15866085033433	0.000200481154771451	0.000200481154771451	0.000480594555899694	2750	tags=51%, list=17%, signal=43%	189/4329/29968/5313/51179/5091/84706/2747/3417/2875/229/2203/8802/2653/26007/2731/6470/9104/2027/1892/26227/38/132158/55753/2746/48/50/414328/5096/8803/5095/8801/26275/4967/5723/55902/847/51/2271/1738/5211/113675/3418/6390/275/6391/35/4190/2805/6392/128/6389/84532
hsa05150	hsa05150	Staphylococcus aureus infection	49	-0.679580407020404	-2.11196255319831	0.000200682319887618	0.000200682319887618	0.000480594555899694	1759	tags=67%, list=11%, signal=60%	6403/3880/3075/3117/3383/719/3119/2212/9103/3684/715/5724/718/716/25984/3872/2359/713/712/2214/714/2358/2209/3689/3683/6404/2213/2215/2357/2204/3123/2266/3127
hsa04978	hsa04978	Mineral absorption	51	0.680925868401068	2.15258419590442	0.000200803212851406	0.000200803212851406	0.000480594555899694	2331	tags=61%, list=14%, signal=52%	140803/142680/4496/477/340024/6569/4495/7421/23439/55630/6550/4501/115019/492/65010/4494/486/26872/7018/6523/481/261729/1317/491/4502/6546/1181/540/2512/482/4493
hsa00280	hsa00280	Valine, leucine and isoleucine degradation	46	0.697368463999724	2.16249326180058	0.000200924251557163	0.000200924251557163	0.000480594555899694	3494	tags=83%, list=22%, signal=65%	4329/18/36/316/64902/1962/219/54511/3033/1892/217/34/38/594/224/501/64087/5096/5095/3155/30/26275/587/11112/223/3712/1629/549/1738/27034/35/56922/10449/3158/593/5019/3032/3028
hsa00330	hsa00330	Arginine and proline metabolism	47	0.625447095067329	1.94435892441475	0.000201085863663784	0.000201085863663784	0.000480594555899694	2565	tags=55%, list=16%, signal=47%	58510/5625/26/1610/1158/8659/2628/79814/4843/112817/219/217/112483/4129/84735/8974/224/501/2593/4128/223/112849/384/55748/1160/2805
hsa04146	hsa04146	Peroxisome	80	0.616607301644558	2.10023448861843	0.00020165355918532	0.00020165355918532	0.000480594555899694	3085	tags=50%, list=19%, signal=41%	189/11001/51268/1610/8309/51179/3417/255027/4843/1962/26063/2053/54511/5827/83594/5264/8528/10901/7498/55825/10455/5191/283927/1384/3155/30/92960/6342/847/5825/2180/51/3418/51555/26061/6647/5830/390916/8504/196743
hsa00260	hsa00260	Glycine, serine and threonine metabolism	37	0.753938936684457	2.23408508034401	0.000202347227842979	0.000202347227842979	0.000480594555899694	2288	tags=70%, list=14%, signal=60%	189/51268/1610/1757/29968/2628/64902/635/2653/2731/29958/1491/6470/26227/4129/132158/55349/501/2593/5723/4128/23464/9380/1738/113675/275
hsa00250	hsa00250	Alanine, aspartate and glutamate metabolism	33	0.706804558881375	2.05008025743003	0.000202429149797571	0.000202429149797571	0.000480594555899694	1285	tags=48%, list=8%, signal=45%	189/2346/2571/445/18/8659/84706/2747/443/2875/64902/339983/7915/8528/435/2746
hsa04976	hsa04976	Bile secretion	68	0.654300999572272	2.17494299670999	0.000202470135654991	0.000202470135654991	0.000480594555899694	1515	tags=41%, list=9%, signal=37%	9376/477/54577/7364/3781/6555/54600/8671/200931/1244/10864/123264/23439/54658/6550/361/54659/64241/54579/1576/54657/358/6580/760/8431/486/6523/481
hsa00620	hsa00620	Pyruvate metabolism	42	0.668580587280644	2.03124833428851	0.000202470135654991	0.000202470135654991	0.000480594555899694	2750	tags=55%, list=17%, signal=46%	134526/5106/130/5313/5091/197257/5105/219/217/38/3029/224/501/10327/55902/223/9380/2271/1738/3945/4190/128/84532
hsa00190	hsa00190	Oxidative phosphorylation	99	0.568525217429599	2.00255989763863	0.000202552157180474	0.000202552157180474	0.000480594555899694	4688	tags=61%, list=29%, signal=43%	1339/245972/127124/525/245973/155066/479/64077/51382/50617/535/528/6390/6391/4718/4717/4706/51606/56901/4719/526/6392/523/6389/374291/527/4712/1351/4698/4723/1353/7386/7384/529/1345/1537/9114/27089/10063/4720/4724/4711/9377/7385/1329/27068/1346/537/4702/4707/4696/4713/4701/4716/90423/4729/4709/4695/4704/4714
hsa00630	hsa00630	Glyoxylate and dicarboxylate metabolism	27	0.746087688683245	2.07106345296073	0.00020259319286872	0.00020259319286872	0.000480594555899694	2750	tags=74%, list=17%, signal=62%	189/51179/2653/2731/112817/6470/38/132158/125061/48/50/5096/5095/55902/847/9380/1738/275/4190/84532
hsa00640	hsa00640	Propanoate metabolism	30	0.724542807503437	2.05842164922942	0.00020271639975674	0.00020271639975674	0.000480594555899694	3214	tags=77%, list=20%, signal=61%	4329/18/1962/8802/1892/594/79611/5096/8803/5095/8801/26275/55862/55902/51/1629/1738/3945/35/84532/593/32/23417
hsa00040	hsa00040	Pentose and glucuronate interconversions	23	0.787946521811457	2.11755592322614	0.000203045685279188	0.000203045685279188	0.000480594555899694	2134	tags=70%, list=13%, signal=60%	27294/54577/7364/54600/9365/6652/51181/54658/54659/9942/54579/54657/51084/10327/55277/10720
hsa00053	hsa00053	Ascorbate and aldarate metabolism	20	0.840093394936118	2.18328975431248	0.000203376042302217	0.000203376042302217	0.000480594555899694	2134	tags=85%, list=13%, signal=74%	54577/7364/54600/55586/9365/54658/54659/54579/54657/219/9104/217/224/501/10327/223/10720
hsa00020	hsa00020	Citrate cycle (TCA cycle)	29	0.724142729210909	2.03862378199656	0.000203624516391774	0.000203624516391774	0.000480594555899694	3585	tags=76%, list=22%, signal=59%	5106/5091/3417/5105/8802/55753/48/50/8803/8801/4967/2271/1738/3418/6390/6391/4190/6392/6389/1737/4191/1743
hsa00410	hsa00410	beta-Alanine metabolism	29	0.681205341006026	1.91774542859974	0.000203624516391774	0.000203624516391774	0.000480594555899694	3248	tags=76%, list=20%, signal=61%	51733/2571/4329/18/218/1807/1962/219/1892/217/84735/224/501/26275/223/51/55748/35/57571/221/23417/51380
hsa01240	hsa01240	Biosynthesis of cofactors	133	0.519284388003583	1.90145355206943	0.000204624514016779	0.000204624514016779	0.000480594555899694	3062	tags=45%, list=19%, signal=37%	3242/54577/7364/554235/54600/8564/249/29968/8836/248/54658/205/54659/54579/54657/6470/23475/4337/219/9104/8942/23498/10243/145226/217/210/53354/125061/2643/224/55163/57026/9054/587/10327/1719/102157402/4144/9249/51805/93100/5372/4522/493911/10720/1738/2729/2235/6697/11019/2730/221264/387787/51004/51109/4338/54578/204/54995/349565
hsa04964	hsa04964	Proximal tubule bicarbonate reclamation	21	0.814941686086371	2.13705785114756	0.000205044084478163	0.000205044084478163	0.000480594555899694	2663	tags=86%, list=17%, signal=72%	477/8671/5106/10991/23439/2747/6550/1468/5105/358/760/486/2746/762/481/482/4190/2744
hsa05203	hsa05203	Viral carcinogenesis	150	-0.464257907453367	-1.72816824562872	0.000390777647518562	0.000390777647518562	0.00083776294218332	3778	tags=40%, list=23%, signal=31%	1387/1108/1021/9759/3105/1654/5902/1385/6776/7534/8379/7186/27044/1017/5423/468/5933/890/3065/836/387/85477/3716/5315/5922/9586/3661/1026/4790/51564/6774/5966/991/6672/896/841/4792/7187/7157/7533/10379/7188/5293/3106/3107/3665/7185/4791/9734/87/1960/6850/4067/1030/894/1959/718/1233/3718/1234
hsa05323	hsa05323	Rheumatoid arthritis	74	-0.544799340985644	-1.82725216581282	0.000394321766561514	0.000394321766561514	0.00083776294218332	1520	tags=41%, list=9%, signal=37%	4312/7040/2920/3117/3383/7097/10312/10673/3119/8792/1513/6348/941/3589/6347/3553/2921/6364/942/3569/940/3689/3683/1493/6352/2919/6372/3123/3576/3127
hsa05321	hsa05321	Inflammatory bowel disease	44	-0.661809988671486	-2.02551954656816	0.000395022713806044	0.000395022713806044	0.00083776294218332	2510	tags=64%, list=16%, signal=54%	3459/4772/7100/4790/7042/6774/7043/3460/8809/7099/7040/3117/7097/6772/3566/3119/50943/8807/6775/3553/30009/3594/3569/64127/50615/3561/3123/3127
hsa04512	hsa04512	ECM-receptor interaction	79	-0.520559124347773	-1.76369122854014	0.000398327026488747	0.000398327026488747	0.00083776294218332	2880	tags=47%, list=18%, signal=39%	22801/1288/3915/7148/6696/3691/7057/1286/1298/284217/3688/961/3695/3910/3680/9900/3678/1284/3690/1282/2815/2335/3908/7450/3909/1278/1311/5649/7058/1277/960/1293/3676/3918/3694/3371/256076
hsa05133	hsa05133	Pertussis	59	-0.590465568050749	-1.90160485010886	0.000399361022364217	0.000399361022364217	0.00083776294218332	2686	tags=54%, list=17%, signal=45%	10392/5603/836/1072/387/3688/3661/4790/3678/7099/2771/4615/710/929/23643/3659/3684/834/715/114548/718/716/3553/3569/713/712/714/29108/3689/3394/6372/3576
hsa01230	hsa01230	Biosynthesis of amino acids	62	0.586977289925157	1.92110756556376	0.000399520575309628	0.000399520575309628	0.00083776294218332	2242	tags=40%, list=14%, signal=35%	5053/162417/445/29968/5313/5091/84706/3417/2875/229/1491/6470/2027/26227/435/95/48/50/587/5723/4144/5211/113675/3418/384
hsa04664	hsa04664	Fc epsilon RI signaling pathway	58	-0.5956249090159	-1.91062523855204	0.000400320256204964	0.000400320256204964	0.00083776294218332	1494	tags=26%, list=9%, signal=24%	27040/5321/5293/6850/4067/2206/3635/2207/241/2205/3937/695/240/7409/5880
hsa05221	hsa05221	Acute myeloid leukemia	62	-0.567104996340479	-1.83984887996563	0.000400320256204964	0.000400320256204964	0.00083776294218332	2641	tags=32%, list=16%, signal=27%	890/3551/862/5292/4790/6774/5371/4609/5293/929/6932/51176/3684/1436/11040/6688/861/2209/2322/597
hsa03250	hsa03250	Viral life cycle - HIV-1	58	-0.568291058464689	-1.82294464638835	0.000400320256204964	0.000400320256204964	0.00083776294218332	3046	tags=41%, list=19%, signal=34%	29082/2033/85363/128866/23299/5478/1387/5901/9638/256987/4131/684/636/200316/4130/4599/4600/140564/27350/920/60489/7852/25939/1234
hsa00650	hsa00650	Butanoate metabolism	24	0.734741809177372	1.9911921772863	0.000407747196738022	0.000407747196738022	0.000843266648362226	1711	tags=62%, list=11%, signal=56%	2571/18/54988/1962/348158/123876/54511/3033/1892/38/7915/79944/6296/622/3155
hsa04110	hsa04110	Cell cycle	141	-0.455190823587657	-1.68000446735811	0.000589970501474926	0.000589970501474926	0.00119462775184649	3319	tags=33%, list=21%, signal=27%	7027/7534/10459/8379/5591/1017/5933/890/3065/993/4171/994/4176/1026/9133/7042/4172/1869/4175/81620/991/7043/4174/11200/896/1032/5347/891/472/7157/4609/90381/7040/1663/7533/113130/701/2810/990/8317/9088/1030/894/9212/699/9232/1870
hsa00310	hsa00310	Lysine degradation	61	0.555846863199907	1.81364244264402	0.000598205383848455	0.000598205383848455	0.00119462775184649	2207	tags=36%, list=14%, signal=31%	11105/51268/1962/150572/51166/123688/219/3033/1892/217/38/2639/23127/55526/224/10157/501/8424/223/1738/5351/63976
hsa00983	hsa00983	Drug metabolism - other enzymes	62	0.552908821603238	1.80960547959932	0.000599280862964443	0.000599280862964443	0.00119462775184649	2138	tags=35%, list=13%, signal=31%	2944/2939/54577/7364/51733/151531/54600/2938/1807/54658/54659/54579/1576/54657/7172/7498/4257/8824/1571/9/10720/2946
hsa04152	hsa04152	AMPK signaling pathway	113	0.470666913130286	1.68910688861936	0.000608889790947838	0.000608889790947838	0.00119462775184649	3486	tags=29%, list=22%, signal=23%	9370/1149/3952/5207/5106/3172/2998/5105/2203/6319/6517/5208/595/6720/3643/55437/5521/5563/10891/3991/148/5211/84699/2194/5468/3480/32/5291/23417/5520/948/51422/79966
hsa04966	hsa04966	Collecting duct acid secretion	24	0.696164281741057	1.8866448793229	0.000611620795107034	0.000611620795107034	0.00119462775184649	2797	tags=67%, list=17%, signal=55%	245972/6521/127124/525/245973/155066/760/1188/51382/50617/535/528/526/523/527/10723
hsa05416	hsa05416	Viral myocarditis	51	-0.57325839449401	-1.79758949028072	0.000796495420151334	0.000796495420151334	0.00153863198571744	2942	tags=53%, list=18%, signal=43%	27/637/1525/2534/8672/836/284217/841/60/71/3908/3117/3383/3106/3107/3119/958/941/5551/942/940/3689/3683/5880/959/3123/3127
hsa00071	hsa00071	Fatty acid degradation	40	0.625080905298808	1.88206664639537	0.000806614236741278	0.000806614236741278	0.00154124230590153	2907	tags=60%, list=18%, signal=49%	130/36/1962/219/3033/1892/217/34/38/2639/33/10455/224/501/81616/30/2180/223/51/1376/35/128/10449/1632
hsa04740	hsa04740	Olfactory transduction	41	0.600516858737451	1.81667224948673	0.00100928542591845	0.00100928542591845	0.00190776079375644	502	tags=24%, list=3%, signal=24%	810/127069/127077/391211/127068/343173/403244/401992/816/815
hsa04510	hsa04510	Focal adhesion	189	-0.414511884092095	-1.58650729483024	0.00116731517509728	0.00116731517509728	0.00218299702397811	3366	tags=36%, list=21%, signal=29%	5906/10319/596/10000/5159/3675/5728/25759/22801/1288/2012/3915/2534/7148/6696/3691/7057/1286/1298/4638/387/284217/3688/10627/3082/3695/3910/10398/3680/4233/896/6464/5063/7414/3678/1284/3690/60/1282/71/7408/2335/7791/3908/7450/5293/5156/87/3909/2316/1278/1311/5649/85366/894/7058/1277/1293/330/3676/3918/64098/7409/3694/5880/3371/5579/256076
hsa04630	hsa04630	JAK-STAT signaling pathway	111	-0.474047662841369	-1.69053631756516	0.00119024003173973	0.00119024003173973	0.00220243861828848	2572	tags=38%, list=16%, signal=32%	3597/3459/3716/1026/5292/6774/4170/896/3460/3588/3601/4609/6773/10379/5293/6772/5156/3976/3566/5777/3574/3455/9180/894/3589/9466/9021/5008/6775/3568/3594/3569/3718/3587/50615/1441/1439/3560/3559/3561/3575/11009
hsa04975	hsa04975	Fat digestion and absorption	28	0.644672437925552	1.80648769167454	0.00121285627653123	0.00121285627653123	0.002220910067771	1849	tags=46%, list=11%, signal=41%	346606/1056/84647/80168/4547/29881/2168/64241/38/84649/5320/338/8613
hsa04721	hsa04721	Synaptic vesicle cycle	63	0.530967119761797	1.74191534788419	0.00140224358974359	0.00140224358974359	0.00254123363523798	2763	tags=40%, list=17%, signal=33%	245972/127124/440279/6540/525/245973/155066/6512/6505/6539/112755/6857/5864/51382/50617/535/528/6532/6531/1759/6809/51606/526/523/527
hsa00220	hsa00220	Arginine biosynthesis	18	0.73171524399151	1.8547665669478	0.001640016400164	0.001640016400164	0.00294181244712555	2663	tags=67%, list=17%, signal=56%	162417/445/84706/2747/2875/4843/435/95/2746/384/2805/2744
hsa04940	hsa04940	Type I diabetes mellitus	26	-0.659091032211125	-1.80750053538332	0.00177514792899408	0.00177514792899408	0.00313288170922355	1815	tags=58%, list=11%, signal=51%	5799/1363/3117/3106/3107/3119/941/5551/3553/942/940/356/3123/3002/3127
hsa04217	hsa04217	Necroptosis	108	-0.458454865183983	-1.62913849218119	0.00178217821782178	0.00178217821782178	0.00313288170922355	4074	tags=45%, list=25%, signal=34%	91782/8797/128866/3717/824/5478/7297/8795/142/6778/6776/596/355/7186/823/8605/7132/637/3459/3716/8743/6774/90865/2752/1540/841/3460/197259/7099/5836/6773/5321/10379/7188/6772/11035/3455/7128/834/114548/6775/3553/330/29108/1536/3718/356/81030/246
hsa00380	hsa00380	Tryptophan metabolism	37	0.589374544629629	1.74644498755033	0.00182112505058681	0.00182112505058681	0.00316964964510679	2167	tags=70%, list=13%, signal=61%	26/1644/8564/316/1962/64577/51166/219/8942/130013/23498/3033/1892/217/38/2639/4129/55526/125061/224/883/501/4128/847/223/1738
hsa05205	hsa05205	Proteoglycans in cancer	185	-0.408138093510449	-1.55881501908833	0.0021484375	0.0021484375	0.00370267350361197	3203	tags=36%, list=20%, signal=29%	2066/10000/22808/27250/6237/7482/3316/7484/1839/967/2260/5603/836/7057/387/2817/3091/3688/3082/5727/1026/7042/6774/1634/4233/867/7475/4060/2247/7157/8826/4313/3678/7099/9138/7477/6194/81029/286/4609/3690/60/7040/71/54361/2335/10855/5293/7097/7074/3710/5329/2316/5777/7474/1278/2535/1277/960/3059/7476/7409/356/80326/5579/4318
hsa04260	hsa04260	Cardiac muscle contraction	65	0.514813749337382	1.69645263453593	0.00221729490022173	0.00221729490022173	0.0037842437234239	4007	tags=49%, list=25%, signal=37%	779/7134/1339/70/477/10345/845/23439/785/7139/4624/4634/487/486/481/6546/482/783/4625/781/1351/7386/7384/1345/1537/27089/3270/9377/7385/1329/1346/4633
hsa04210	hsa04210	Apoptosis	124	-0.440499040737488	-1.59674633401875	0.00237201027871121	0.00237201027871121	0.00400936960065558	4067	tags=43%, list=25%, signal=32%	8797/6709/840/824/207/5783/839/8795/142/835/596/355/4217/7186/10000/823/7132/9451/468/843/637/9020/836/3551/8743/4790/27113/2081/4170/317/841/4792/1522/472/7157/60/71/5293/10376/7185/3710/1513/7846/332/5551/4001/1521/330/356/1439/1520/597/3002
hsa05222	hsa05222	Small cell lung cancer	88	-0.468488779876752	-1.61203068771356	0.00257936507936508	0.00257936507936508	0.00431833552134304	3454	tags=43%, list=21%, signal=34%	3914/10319/596/7186/10000/3675/5728/1017/1288/3915/79444/836/1286/284217/3688/1026/3551/4790/3910/1869/317/4792/7187/7157/1284/4609/1282/7188/5743/2335/3908/5293/7185/3909/1030/330/3918/1870
hsa05160	hsa05160	Hepatitis C	133	-0.425825784425449	-1.56211946258264	0.00273704789833822	0.00273704789833822	0.00453909631601274	3306	tags=35%, list=21%, signal=28%	7534/355/7186/10000/7132/1017/1366/9451/51208/637/836/975/3716/23562/3661/3949/1026/3551/4790/6774/1869/4938/317/841/4792/7187/7157/4609/1364/6773/3627/7533/9076/10379/4940/5293/6772/4599/3665/4600/4939/9641/3455/9021/356/1870
hsa04933	hsa04933	AGE-RAGE signaling pathway in diabetic complications	95	-0.459204412133461	-1.59917192841651	0.00279218189070602	0.00279218189070602	0.00458725406539996	2807	tags=37%, list=17%, signal=31%	1288/5603/836/23236/1286/4772/7412/5292/4790/7042/6774/5332/7043/1906/113026/4313/1284/1282/7040/2335/3383/5293/6772/5054/1278/1281/1277/6401/6347/3553/3569/5330/1536/5579/3576
hsa05204	hsa05204	Chemical carcinogenesis - DNA adducts	45	0.561016852866019	1.73063744894726	0.0028328611898017	0.0028328611898017	0.00461099238495988	3116	tags=58%, list=19%, signal=47%	2944/2939/54577/7364/54600/2938/1551/54658/54659/54579/1576/54657/4257/1571/9/10720/2946/4258/1577/2948/6817/2052/1559/54578/374875/2947
hsa00010	hsa00010	Glycolysis / Gluconeogenesis	55	0.515178513869396	1.65507888579291	0.00297914597815293	0.00297914597815293	0.0048046101241095	2193	tags=38%, list=14%, signal=33%	5106/130/5313/218/229/5105/2203/130589/219/2027/217/224/501/9562/10327/55902/223/5236/1738/5211/3945
hsa00830	hsa00830	Retinol metabolism	45	0.558480698692125	1.72281386331481	0.00303520841764468	0.00303520841764468	0.00482733880952044	2904	tags=58%, list=18%, signal=47%	50700/1555/54577/7364/54600/130/316/1551/54658/54659/54905/54579/1576/54657/54884/145226/10901/317749/56603/9249/10720/1577/128/51109/1559/54578
hsa00350	hsa00350	Tyrosine metabolism	25	0.652808874456401	1.78457063499321	0.00304816094289778	0.00304816094289778	0.00482733880952044	3399	tags=68%, list=21%, signal=54%	3242/1644/130/316/218/1621/2184/4129/81889/3081/7306/4128/2805/128/221/1638/2954
hsa05206	hsa05206	MicroRNAs in cancer	159	-0.405491939721998	-1.51912518852519	0.0031496062992126	0.0031496062992126	0.00494346101474158	3815	tags=44%, list=24%, signal=34%	5335/1387/23405/407011/672/1021/659/9759/407010/596/1946/5159/27250/5728/8651/27086/4194/7329/1945/7148/3065/836/7057/993/387/994/1026/3551/9252/5292/3925/4790/7042/6774/1869/6768/6624/11186/4170/2146/4233/6464/472/442898/7157/1786/3678/4609/4363/3690/4853/6659/4082/5743/6541/7168/5293/113130/5156/9839/1545/90427/7431/894/960/8091/1870/3371/5579/4318
hsa00340	hsa00340	Histidine metabolism	20	0.688563662222184	1.78948435731469	0.00345739271913769	0.00345739271913769	0.00534367057842552	2942	tags=85%, list=18%, signal=70%	26/10841/144193/218/443/219/217/4129/84735/224/501/4128/223/55748/57571/138199/221
hsa00790	hsa00790	Folate biosynthesis	21	0.68258838134922	1.78998188995556	0.00348574943612877	0.00348574943612877	0.00534367057842552	2321	tags=57%, list=14%, signal=49%	5053/249/8836/248/4337/10243/5860/2643/1719/5092/8644/6697
hsa01210	hsa01210	2-Oxocarboxylic acid metabolism	17	0.714435783456896	1.78764428128976	0.00349578449516759	0.00349578449516759	0.00534367057842552	2565	tags=65%, list=16%, signal=54%	162417/84706/3417/2875/51166/95/48/50/587/3418/2805
hsa00480	hsa00480	Glutathione metabolism	50	0.528158199940717	1.66228305358665	0.00360576923076923	0.00360576923076923	0.00546427823537624	2513	tags=36%, list=16%, signal=30%	2944/2939/2878/2938/290/3417/124975/9027/26873/4257/79094/2678/2946/2729/3418/2730/4258/2948
hsa04961	hsa04961	Endocrine and other factor-regulated calcium reabsorption	45	0.539714798041035	1.66492438947087	0.00546337515176042	0.00546337515176042	0.00820857985014836	2422	tags=33%, list=15%, signal=28%	3816/793/477/9365/7421/23439/5745/492/486/481/491/6546/115/482/1759
hsa00140	hsa00140	Steroid hormone biosynthesis	38	0.557333052559287	1.66337968732145	0.00564971751412429	0.00564971751412429	0.008416617527732	3073	tags=61%, list=19%, signal=49%	3293/54577/7364/54600/1586/1551/54658/54659/54579/1576/3291/54657/3284/1571/51170/79154/10720/8644/1577/51144/54578/374875/6715
hsa04622	hsa04622	RIG-I-like receptor signaling pathway	50	-0.511626823148567	-1.59836945560551	0.00598802395209581	0.00598802395209581	0.00884564352056612	3245	tags=44%, list=20%, signal=35%	1654/64135/7186/10010/103/843/5603/3661/3551/4790/7706/1540/841/4792/7187/3627/4214/3665/9636/9641/54941/3576
hsa04926	hsa04926	Relaxin signaling pathway	113	-0.421622734954006	-1.5083093797139	0.00630541871921182	0.00630541871921182	0.00923688531674013	3374	tags=37%, list=21%, signal=30%	2770/1385/2778/10000/7048/109/25759/468/1288/2775/5603/23236/1286/9586/59/4790/5332/108/1906/1910/4792/6464/4313/408/409/2771/1284/59345/1282/4312/7040/5293/54331/2793/1278/1281/2786/1277/2769/113/5330/4318
hsa05310	hsa05310	Asthma	16	-0.698838977254795	-1.71256236078216	0.00690744029998026	0.00690744029998026	0.0100351677259391	1291	tags=56%, list=8%, signal=52%	3117/3119/958/2206/2207/2205/959/3123/3127
hsa00270	hsa00270	Cysteine and methionine metabolism	46	0.523231221825532	1.62250524646874	0.0070323488045007	0.0070323488045007	0.010132892582844	2565	tags=43%, list=16%, signal=37%	29968/64902/635/23743/7263/55256/1491/26227/191/4357/883/587/4144/23382/2729/113675/3945/2730/4190/2805
hsa01212	hsa01212	Fatty acid metabolism	52	0.499889425132824	1.58838416147242	0.00818853604953066	0.00818853604953066	0.0116600500239476	3785	tags=56%, list=24%, signal=43%	36/6785/1962/6319/3033/1892/34/38/33/81616/30/6342/27349/2180/51/79993/1376/84869/35/51144/2194/10449/9524/54995/51495/3032/79966/1375/2181
hsa04218	hsa04218	Cellular senescence	140	-0.394583900478161	-1.4559458559087	0.00824823252160251	0.00824823252160251	0.0116600500239476	3261	tags=33%, list=20%, signal=26%	2309/204851/10000/22808/823/5728/6237/7048/1017/10758/3486/677/678/5933/5603/890/993/4772/1026/9133/4790/7042/1869/7043/11200/896/891/472/7157/2113/4609/7040/4776/5293/3106/3107/5054/3710/1030/4773/894/83593/3569/4605/1870/3576
hsa04979	hsa04979	Cholesterol metabolism	43	0.53473821017927	1.63353778439875	0.00829120323559151	0.00829120323559151	0.0116600500239476	1878	tags=30%, list=12%, signal=27%	350/4023/27329/345/4018/348/64241/8435/4036/338/1593/55908/3990
hsa04612	hsa04612	Antigen processing and presentation	48	-0.512402110480966	-1.58590346028384	0.00857769798523838	0.00857769798523838	0.011967214398787	1291	tags=31%, list=8%, signal=29%	3117/567/3106/3107/3119/4261/972/3310/926/920/3824/925/1520/3123/3127
hsa05207	hsa05207	Chemical carcinogenesis - receptor activation	156	0.378342891127375	1.4158455837055	0.00896678214795191	0.00896678214795191	0.0124115426333027	1797	tags=19%, list=11%, signal=17%	2944/779/2939/1950/1555/2250/54577/7364/9970/54600/153/1137/7421/2938/1388/54658/7422/54659/54579/1576/54657/2053/2254/595/4257/5465/54852/164091/54567
hsa00910	hsa00910	Nitrogen metabolism	13	0.719350312177897	1.68985631084337	0.0104754230459307	0.0104754230459307	0.0143864773739344	1393	tags=46%, list=9%, signal=42%	2747/771/760/761/2746/762
hsa04072	hsa04072	Phospholipase D signaling pathway	132	-0.388704553964589	-1.42393754965837	0.0115777080062794	0.0115777080062794	0.0157770480379328	3321	tags=35%, list=21%, signal=28%	382/2778/10672/10000/5159/22808/8605/6237/5338/109/25759/9266/2534/9846/23236/387/5900/5332/8527/108/57121/6464/9267/10554/27128/5321/5293/5156/9170/6850/2918/1902/8877/2206/2207/8612/5294/2205/113/5330/1606/23533/3577/146850/3579/3576
hsa04071	hsa04071	Sphingolipid signaling pathway	112	-0.409251987248174	-1.46191365846597	0.0116808552761829	0.0116808552761829	0.0157951646244741	4653	tags=46%, list=29%, signal=33%	1432/4893/5528/2776/581/9517/624/123099/91012/5527/259230/8560/207/5331/8879/2770/1901/596/4217/10672/7186/10000/5728/5338/7132/637/2534/130367/9846/5603/23236/387/4790/9294/5332/8439/7157/2771/4363/1903/5293/140/8877/2206/2207/2205/5330/8698/53637/5880/5579
hsa04310	hsa04310	Wnt signaling pathway	146	-0.381617418269363	-1.41573400776283	0.0119373776908023	0.0119373776908023	0.0160188194002731	2609	tags=28%, list=16%, signal=24%	23236/1460/387/57216/4772/5332/7089/79816/896/7475/7157/7477/81029/85407/4609/144165/10023/7088/54361/6422/4776/8061/23401/4920/8313/7474/6932/2535/6423/51176/147495/5176/4773/894/8549/7476/5330/5880/4316/80326/5579
hsa04977	hsa04977	Vitamin digestion and absorption	18	0.652609563809003	1.65424789241834	0.013940139401394	0.013940139401394	0.0185646194579968	2821	tags=67%, list=18%, signal=55%	2346/9963/8029/80704/6948/686/338/5948/55788/10560/6573/113235
hsa04261	hsa04261	Adrenergic signaling in cardiomyocytes	129	0.387624096939585	1.413966150408	0.015222244773696	0.015222244773696	0.0201196270455657	2612	tags=28%, list=16%, signal=24%	810/779/7134/70/477/183/816/153/815/23439/1388/785/7139/4624/492/4634/487/6332/486/185/147/481/5521/10411/491/6300/148/11069/6546/115/818/482/801/783/84699/4625
hsa05100	hsa05100	Bacterial invasion of epithelial cells	66	-0.457752338771343	-1.50251856808441	0.0156839388524916	0.0156839388524916	0.020575159374439	3305	tags=36%, list=21%, signal=29%	10459/10097/81873/10163/25759/10094/387/3688/10096/4233/10109/867/10092/6464/7414/3678/60/71/2335/5293/391/9844/10095/3059
hsa04614	hsa04614	Renin-angiotensin system	20	0.634009532384339	1.64770551052414	0.0158633312995729	0.0158633312995729	0.0206563456298532	1311	tags=45%, list=8%, signal=41%	3816/1636/5972/4311/183/290/2028/59272/185
hsa00062	hsa00062	Fatty acid elongation	24	0.601311691809967	1.62958895476949	0.0163098878695209	0.0163098878695209	0.0210816662090557	3455	tags=54%, list=21%, signal=43%	6785/122970/11332/3033/1892/10965/641371/79993/51144/10449/9524/51495/3032
hsa00860	hsa00860	Porphyrin metabolism	32	0.537130598632436	1.54319028508543	0.0235628681698152	0.0235628681698152	0.0302343371829361	1125	tags=25%, list=7%, signal=23%	54577/7364/54600/54658/54659/54579/54657/210
hsa00100	hsa00100	Steroid biosynthesis	20	0.606268800089829	1.57561107797556	0.0266422615415904	0.0266422615415904	0.0339378922764729	1778	tags=35%, list=11%, signal=31%	1056/1591/1594/8435/6307/10682/7108
hsa04020	hsa04020	Calcium signaling pathway	195	0.336904706511461	1.29496867608588	0.0287710645293876	0.0287710645293876	0.0363859733162266	2254	tags=27%, list=14%, signal=23%	810/779/7134/91807/1950/2250/1816/10345/777/2911/816/1128/845/153/2246/815/89869/5733/3973/4843/7422/135/552/340156/2261/2321/51196/492/1131/487/2254/185/623/147/56848/53373/4485/553/55283/8912/219931/491/5137/2905/3791/148/6546/115/7125/5737/818/84812
hsa04922	hsa04922	Glucagon signaling pathway	91	0.398835566585669	1.38774570543244	0.0290322580645161	0.0290322580645161	0.0364540383216105	2559	tags=20%, list=16%, signal=17%	810/5207/6514/816/5106/815/2642/2998/5105/2203/5465/5563/10891/5211/3945/818/801/84699
hsa04360	hsa04360	Axon guidance	171	-0.345013597578449	-1.30428302520766	0.0302431310535679	0.0302431310535679	0.0377051353933993	3169	tags=37%, list=20%, signal=30%	5062/9901/1808/659/54434/219699/2770/1946/64221/6237/55558/6259/54910/8440/3985/1969/1945/10505/2534/137970/1072/387/3688/10627/85464/5727/10509/55740/8829/5361/10398/6387/10507/4233/5063/64218/2771/3984/8482/81029/6091/10501/6585/7223/10512/2051/54361/4776/6586/5293/10154/2242/7474/2047/91584/84628/4773/2048/10371/90249/1949/7852/5880/57689
hsa04024	hsa04024	cAMP signaling pathway	182	0.341222801062905	1.30088428474508	0.0325666598819459	0.0325666598819459	0.0403160281711264	2235	tags=23%, list=14%, signal=20%	810/2550/779/1816/477/816/2891/1128/153/815/5733/23439/3973/2893/56670/135/6751/4852/2892/51196/492/610/487/486/338442/10846/5465/481/8843/10411/491/5881/2905/3991/51/11069/115/5337/2737/627/818/482
hsa04911	hsa04911	Insulin secretion	69	0.423202396973511	1.41069514980842	0.0351941747572816	0.0351941747572816	0.0432640941072213	2236	tags=32%, list=14%, signal=28%	779/477/3781/6514/816/815/23439/1388/1131/6833/486/481/5864/27345/27445/3782/11069/115/3767/818/482/10242
hsa00970	hsa00970	Aminoacyl-tRNA biosynthesis	25	0.555222727449965	1.51780132602076	0.0357650883966673	0.0357650883966673	0.0436605976772182	5985	tags=68%, list=37%, signal=43%	57176/51091/55157/80222/55699/5188/25973/79731/124454/55278/123263/54938/10352/23395/118672/10056/92935
hsa00360	hsa00360	Phenylalanine metabolism	12	0.672069972018467	1.54875394281663	0.03983101991551	0.03983101991551	0.0482887863948469	2942	tags=67%, list=18%, signal=55%	3242/5053/1644/218/4129/4128/2805/221
hsa04350	hsa04350	TGF-beta signaling pathway	87	-0.396817645609109	-1.36368160295847	0.0404280618311534	0.0404280618311534	0.0486769021326793	4245	tags=45%, list=26%, signal=33%	2033/4087/3400/60436/4093/57154/4086/1387/9978/659/6667/2615/79875/7027/7048/4681/654/5933/10637/652/7057/387/7050/7042/7043/1634/4052/3399/10468/2200/26585/4609/7040/375387/2331/2014/1030/3624/8200
hsa00430	hsa00430	Taurine and hypotaurine metabolism	14	0.641931912950509	1.53396235709295	0.0407093913744458	0.0407093913744458	0.0486821937667916	1510	tags=43%, list=9%, signal=39%	2571/2329/2326/124975/2330/2678
hsa05031	hsa05031	Amphetamine addiction	59	0.428554389853275	1.38885406010143	0.0428514217060473	0.0428514217060473	0.0508974923535554	2559	tags=27%, list=16%, signal=23%	810/1644/816/2891/815/1388/2354/2893/2892/4129/4128/2905/818/6531/801/84699
hsa04015	hsa04015	Rap1 signaling pathway	184	-0.333770269746898	-1.27431033566342	0.0439538972455558	0.0439538972455558	0.0518565937125243	3422	tags=35%, list=21%, signal=28%	10636/2770/5906/1946/2778/10000/23683/5159/22808/6237/109/1969/1945/51735/2260/2775/5603/7057/23236/387/3688/3082/5900/55740/1435/5332/57568/108/57121/4233/5216/2247/2771/8631/3690/60/27040/71/7408/10235/6494/5293/5156/54518/2904/7074/9170/2903/51466/2252/3684/1436/1902/83593/113/3937/1268/5330/3689/7409/3683/5880/2357/5579
hsa05219	hsa05219	Bladder cancer	39	-0.480164759777195	-1.4326999857886	0.0448947159316647	0.0448947159316647	0.0526134565655298	2817	tags=38%, list=18%, signal=32%	1839/1612/7057/1026/9252/1869/11186/7157/4313/4609/4312/1890/1870/4318/3576
hsa04918	hsa04918	Thyroid hormone synthesis	61	0.424067427435092	1.3836665021577	0.0454636091724826	0.0454636091724826	0.0529273107828831	1515	tags=20%, list=9%, signal=18%	213/477/5172/7276/389434/50506/2878/23439/1388/486/4036/481
hsa04390	hsa04390	Hippo signaling pathway	139	-0.349475965662491	-1.28859079859834	0.0480486369876446	0.0480486369876446	0.055568714521722	2365	tags=23%, list=15%, signal=20%	7042/27113/11186/7043/896/7475/1742/7477/81029/85407/4609/60/7040/71/7533/8463/122786/54361/2736/5054/8313/7474/6932/2535/51176/332/894/330/7476/3689/8200/80326
hsa00900	hsa00900	Terpenoid backbone biosynthesis	21	0.563059859552271	1.47653692781485	0.0496206684437154	0.0496206684437154	0.0570117071214343	5612	tags=81%, list=35%, signal=53%	38/51449/57107/23590/3158/91734/10269/10654/23463/3157/4598/79947/116150/3422/39/3156/4597
