# Supplementary material for: Unraveling DDIT4 in the VDR-mTOR pathway: a novel target for drug discovery in diabetic kidney disease
Source: Front Pharmacol. 2024 Mar 19;15:1344113. doi: 10.3389/fphar.2024.1344113 (PMC10985261; doi:10.3389/fphar.2024.1344113)
Supplement: Supplementary file 1 [file DataSheet3.ZIP › Figure1 and 10data and R code/Figure10 data and Rcode/GSE142025.txt]

ID	GSM4217781_A11A	GSM4217782_A12A	GSM4217783_A13A	GSM4217784_A14A	GSM4217785_A15A	GSM4217786_A17A	GSM4217787_A18A	GSM4217788_A19A	GSM4217789_A20A	GSM4217790_A21A	GSM4217791_A22A	GSM4217792_A23A	GSM4217793_A24A	GSM4217794_A25A	GSM4217795_A26A	GSM4217796_A28A	GSM4217797_A29A	GSM4217798_A30A	GSM4217799_A31A	GSM4217800_A32A	GSM4217801_A33A
A1BG	6.8668192	6.9474266	6.8240979	7.3860141	7.4283433	7.1685839	7.917317	7.7250417	7.4190035	6.7859166	6.9405402	6.7360499	7.7175089	7.1339506	7.7369458	6.9143281	6.1194045	7.355977	7.2463523	7.0721395	6.7026562
A1BG-AS1	5.5698975	6.2951942	5.7385703	6.5100457	6.9303427	4.6056493	7.4367133	6.6953645	6.2274997	5.8700135	6.3915454	6.6042907	5.885054	6.2895143	6.8951205	6.0352068	5.9297065	6.1403562	6.8452404	6.3165579	5.5109681
A1CF	10.9195995	11.2711851	12.1030527	11.5254328	10.544823	10.8696726	9.2531553	10.3069713	10.4874914	11.2883732	11.1747686	11.9978868	11.0562527	11.3833612	10.4686931	10.6836585	12.1414844	11.38598	9.7029898	11.854978	12.1028312
A2M	16.2630471	16.3554999	16.3246122	16.4858157	16.5290386	15.6267265	16.2868238	16.2630471	16.5823866	16.1362844	16.2285503	16.0104685	16.2868238	16.7608827	16.5290386	17.2819687	14.6823769	16.2868238	17.1514427	16.2868238	15.2428
A2M-AS1	8.0068784	7.3501927	7.8553221	8.0519244	8.7637965	7.8673488	8.8200318	8.4741191	8.2653619	7.6805654	7.7228887	7.939991	7.3992274	8.1913754	8.7780395	8.3677611	7.7349921	7.8206544	7.2938555	7.6969931	7.388275
A4GALT	11.6615964	11.6721752	11.1061414	11.1043106	11.4993823	11.9371552	11.5320137	11.5199273	11.297063	11.738423	11.3876919	11.3006456	11.1944022	11.4758027	11.4717833	11.0693882	11.4398882	11.3095529	12.0052432	11.476316	11.504378
A4GNT	6.6953645	7.2596156	6.3821674	7.511522	6.2951942	6.1047767	6.0870313	5.7705934	6.3090133	8.2426427	7.1663218	7.8678237	6.0368419	6.8427171	7.1642664	6.0988434	7.3356286	5.0375094	8.7096463	7.2928338	5.8343507
AAAS	10.6656786	11.0129438	10.9778411	10.9960605	10.8704188	11.1257233	10.8321199	11.1453216	10.9317052	10.7762073	10.9699963	11.2119075	11.1119204	10.9620275	10.9354832	10.8463238	11.2131867	10.9768361	10.6389388	11.151351	11.0786438
AACS	10.5024744	10.6588722	10.4020761	10.6356063	10.5702616	10.4526599	10.4382455	10.310474	10.5185159	10.6972342	10.6030855	10.4532281	10.247071	10.224694	10.6953832	10.2403725	10.6778272	9.9315796	10.9278409	10.3954372	10.5290968
AACSP1	6.3046249	7.3801349	7.1448909	5.8082197	6.0626995	7.336246	6.8245053	6.535793	5.8662329	5.6555177	5.9841415	5.9841415	5.7830972	5.9810562	6.0551717	4.248793	6.2652792	5.2844559	6.6867591	6.7155134	6.1232839
AADAT	8.3194014	8.4631048	9.3907228	7.8204641	7.7537211	8.155491	6.9604928	7.3931746	7.805038	8.3618171	8.1993675	8.6311234	7.9783242	7.7884549	7.8961237	8.0254658	8.9770402	7.8449425	8.0638398	8.0784372	8.5529961
AAED1	7.8326797	8.3915819	8.0806802	7.9586553	8.1339825	8.8972557	7.8835461	8.4409861	8.1721879	8.3105909	7.70389	7.9262836	8.2057528	8.1125897	7.7662591	8.1834721	8.4867121	8.2687443	8.4107382	7.96008	8.9013075
AAGAB	10.6687124	10.7601992	10.7065936	10.5394001	10.7450817	11.2277993	10.5682887	10.6857151	10.9840019	10.9804674	10.7969922	10.7146831	10.8521606	10.593701	10.5554135	10.7899713	11.1111456	11.0298659	10.9128633	10.7256918	11.0824773
AAK1	13.6525778	13.5912424	13.6338819	13.3958639	13.6378609	13.3697418	13.5912424	13.6113337	13.5650991	13.6516245	13.592718	13.6182315	13.5898746	13.5127649	13.6072463	13.7640991	13.2776013	13.5491599	13.5100136	13.6260904	13.4494095
AAMDC	9.2023779	8.9177745	9.0927752	8.7905073	9.0484674	9.6637688	8.7235422	9.2186302	9.1277316	8.7189742	8.9531769	8.7706717	9.1927885	8.8087583	8.790179	9.1277316	9.5708515	9.368652	8.950169	8.9779733	9.8711419
AAMP	11.8693591	11.9773442	12.0555193	11.8551883	11.789474	12.4880393	11.6604518	12.1394326	12.1050105	11.8978898	11.8491469	11.9931577	12.0382208	11.8132015	11.7738145	11.6091654	12.5764328	12.3349778	11.8521811	11.9715853	12.5541756
AANAT	4.5348586	5.2598098	5.4972579	4.9781589	6.0626995	4.6749594	6.4006688	5.6948775	4.7379869	5.2390673	5.8754004	5.5087844	4.540301	6.5501667	5.5506393	6.1281757	4.8017084	5.7405496	5.4965248	6.2951942	4.240586
AAR2	10.5621056	10.7359973	10.6218043	10.553792	10.7808325	11.163897	10.6316899	10.7885699	10.9812995	10.7385582	10.9063537	10.7284346	10.8250733	10.6713358	10.6664679	10.6529464	10.8856262	10.6728852	10.993759	10.8075863	10.6975925
AARD	4.6989182	6.1226594	6.4944034	6.3387489	4.46683	6.5572835	5.2598098	6.4028013	5.4184478	4.8441334	5.3209555	6.6042907	6.2034642	6.165951	5.1504225	4.5608364	7.475366	6.0162814	4.7429041	6.2652792	5.1580275
AARS	12.6942828	12.8821108	12.8147175	12.9560879	12.6647685	12.8100166	12.4674198	12.4100498	12.6666165	12.8286555	12.7997999	12.8546567	12.914249	12.8801756	12.774249	12.5517008	12.9366081	12.4419413	12.929781	12.9916019	12.4486412
AARS2	11.0539657	10.9645666	11.0455421	10.9912601	11.1714242	10.5247172	11.3419179	11.0212998	10.9372701	10.9232285	11.023267	11.0157344	10.9390255	11.1494587	11.1038143	10.8591094	10.8202551	10.5985564	10.799428	11.0530927	10.5715723
AASDH	9.908606	9.4340262	9.8515123	9.7575827	9.4099575	9.4587759	9.2697832	9.4149767	9.6291818	9.8466618	9.7370185	9.9216765	9.4456513	9.6129295	9.5714092	9.7690383	9.8643029	9.5630336	9.7584948	9.6796921	9.7271075
AASDHPPT	9.6339825	9.5121212	10.2141439	9.8187933	9.2563746	9.5581108	8.8276998	9.3356513	9.7908462	10.0777995	9.9228477	9.9934045	9.6608118	9.7599993	9.5519568	9.6194834	10.0793721	9.68465	9.9027049	9.4646638	9.6856086
AASS	11.656428	11.670762	12.5147767	11.7300703	11.5263551	11.2522913	10.8854862	11.1591237	11.555137	11.656428	11.7804461	12.1465667	11.2817906	11.6952802	11.5275536	11.7963098	11.8758357	11.8288935	11.3407381	11.8581379	12.3795239
AATBC	7.9142161	8.2012107	7.9999633	7.8961237	8.4409861	6.8668192	9.1962886	7.7317479	7.4916291	8.1220004	8.0930291	8.0670965	7.4283433	8.2753124	8.2231904	8.2768632	7.2157151	6.8381177	7.7992967	7.9514451	7.0431781
AATF	10.8483508	10.9404476	11.0155832	11.0417649	10.8758186	11.3664164	10.7043584	11.0832115	10.9317052	10.9344211	11.0120592	11.1678426	11.3108624	10.861329	10.914198	10.7885699	11.257186	11.190786	10.9489606	10.9989544	11.0539657
AATK	8.6828856	9.0315955	9.5612643	9.3596326	8.6590522	6.9059861	9.6859524	7.75678	7.6183277	8.8498642	9.0132245	9.644652	7.3451527	8.9858059	8.7264984	7.9175633	8.0477708	7.2677134	8.4962225	8.5182328	5.4115135
ABALON	7.325719	7.6382258	7.7670671	7.3231354	7.4845092	7.8917784	7.4146229	7.6969931	7.257831	8.0709158	7.6013625	7.6692768	7.5684033	7.5069426	7.5256519	7.6892007	7.7267555	7.5247193	7.6934302	7.3195283	7.9459053
ABAT	13.7664268	14.0650577	14.639861	13.7517044	13.4089353	13.2815175	12.5334854	12.5882816	12.7412429	13.8861578	13.934281	14.4161584	13.5702093	13.8050049	13.4900336	13.2422305	14.4297103	13.5168077	12.6397121	14.2539848	13.9629618
ABCA1	13.2552912	13.3746668	13.251631	12.7230007	13.516035	12.997383	13.3985161	13.8520796	13.6206001	12.4025979	13.1708017	12.7981518	13.4174695	13.1021362	13.4376355	13.4130168	12.8123996	13.0853771	12.9374708	13.4569322	13.6493308
ABCA10	9.8052947	9.7959601	9.7901416	10.5042463	10.0913224	8.7193999	9.988239	10.072102	10.2334324	9.9783243	9.8125127	10.434782	9.7137114	10.7348258	9.8780059	9.7690383	9.4268219	9.8443846	9.6485008	10.1300585	10.3169487
ABCA11P	8.5552237	8.5554532	8.3062148	8.2112856	8.3215554	8.1855912	8.4129586	8.3203676	8.3495968	8.2101591	8.1154479	8.2457941	8.0038271	8.1605173	8.385633	8.3944959	8.3087508	8.3065064	8.4799039	8.1558706	8.5843517
ABCA12	7.0998628	7.5433829	7.4543906	7.5463248	8.314904	7.5777588	6.8245053	6.9522213	8.0616276	7.3619788	7.7992967	6.154872	7.4199445	7.3276273	6.7426868	8.5554532	5.3036864	7.2795954	7.3228983	7.0464666	8.1450021
ABCA13	9.5995749	8.5659923	5.3240948	7.712523	7.4730757	7.818784	10.3273329	8.1591675	8.2100149	8.7107707	8.7099877	7.2778205	8.560622	6.4688177	10.0429432	8.6922863	6.2386097	8.0183151	10.45428	8.0190921	6.7713746
ABCA2	12.9516063	12.8039489	12.6990485	12.9382846	13.189542	11.4810267	13.6879568	12.7812494	12.5064793	12.7177434	12.9898239	12.8705679	11.8563077	12.9507241	13.142547	12.8100166	11.8999827	11.7199713	12.7082293	13.0121711	11.5291087
ABCA3	11.1827612	11.4281728	11.0883973	11.2597368	11.4658339	10.5459791	11.9106181	11.1500472	11.0581453	11.2083596	11.3363704	11.0836772	10.8324217	11.1515365	11.1956873	11.3980536	10.3378948	10.3601302	11.5155961	11.3756899	10.2220461
ABCA4	9.7152899	8.4088702	8.0875567	8.8707747	8.4350973	7.4710725	10.191561	7.7639353	9.2246811	10.1209879	9.4644301	9.1408331	7.647917	8.2636331	9.2619798	8.7624236	8.986286	7.8999123	10.2111781	8.5838724	7.0684094
ABCA5	10.7853605	10.2445264	11.1017197	10.881434	10.1672335	9.9077993	10.5479955	10.0505479	10.4612868	10.9699963	10.8210019	11.18561	10.348378	10.8428438	10.2685383	10.6449209	10.6846329	10.5374847	10.0370376	10.5786473	10.276053
ABCA6	10.7706401	10.7110658	10.6734437	10.8693753	10.7327263	9.9746716	10.732095	10.9539866	10.8857752	10.5519945	10.1844981	10.6959332	10.7110658	11.1775906	10.6175541	11.0399356	9.9888894	10.6822194	9.9612259	10.5174792	11.3086824
ABCA7	11.1350054	11.4101842	10.8884088	11.3124557	11.6408088	9.9043374	12.2969327	11.5920372	10.6050444	10.9967262	11.1021528	10.9430932	10.7085157	11.7163393	11.6760385	11.1079843	9.2821372	10.8627861	11.1439136	11.3589284	9.5647252
ABCA8	11.519241	11.7808378	12.1030527	12.2737752	11.929753	11.2983659	11.6943925	11.8578502	11.9953569	11.786991	11.1267755	12.1401984	11.6633695	12.4267389	11.7259803	12.1386859	10.9690483	11.819686	11.1447499	11.7887808	12.0107231
ABCA9	10.1075142	10.1673476	10.2665107	10.2336353	10.2486831	9.3669804	10.1256476	10.2146033	10.1593012	9.9367138	9.4173276	10.2945428	9.976945	10.5671433	9.9523462	10.3944399	9.3527651	9.8050218	9.5370504	9.7541867	10.5846035
ABCB1	12.5222244	12.4789267	12.9474207	12.8553373	12.2811271	12.3223627	11.9461347	12.1068686	12.3590691	12.5957212	12.910961	13.0989358	12.7760941	12.6916347	12.6544405	12.3123425	12.5535707	12.3162495	11.8344538	12.4829508	12.0399145
ABCB10	10.1749433	10.0442378	10.2265805	9.8963049	10.1060499	10.019716	10.2156414	9.9713076	9.9485526	9.9223251	9.9873466	10.1160072	10.1789696	10.1854198	9.8006305	9.899477	10.2369157	10.1588933	9.9913793	10.2495739	9.827166
ABCB4	7.7557388	7.0022667	7.4438779	7.6183277	7.5477081	7.8272914	7.2855408	8.0096153	8.2425791	6.4962957	7.5890416	8.2157505	7.9982233	7.7945923	7.9153465	7.3865036	7.0162948	8.2916525	7.4477603	7.4672109	6.791862
ABCB6	10.2849786	10.5901393	10.6959332	10.4548066	10.6156715	10.3909497	9.9254988	10.1604642	10.0422162	10.5428355	10.4065257	10.5497699	10.0201605	10.3705703	10.2157831	10.0982947	10.8358733	10.2306076	10.3990958	10.5641769	10.5383427
ABCB7	10.1893733	10.0275454	10.4301216	10.1204735	9.842819	10.2092262	9.9285276	9.8851482	10.1520486	9.9752166	10.1927926	10.3386916	10.2819344	10.1366045	9.9046467	10.0816498	10.5966143	10.1792907	10.1238349	10.1600865	10.0174482
ABCB8	11.2535235	11.4906859	11.5991213	11.3796949	11.3669477	10.8983658	11.2256323	11.0907399	11.0479323	11.5110175	11.2445141	11.3946394	10.9070947	11.5115412	11.1117044	11.0759991	11.263757	10.892367	11.3445039	11.644834	10.928618
ABCB9	8.8440127	9.0647834	8.85924	9.0943682	9.1839959	8.5140556	9.1448536	8.7056783	8.9275222	8.7552629	9.1606612	9.2308211	8.5504907	9.1968194	8.9163589	8.6413139	8.6413139	8.7106192	9.0161714	9.1170401	8.2770863
ABCC1	12.3795239	12.5745814	11.8417055	12.3903474	12.7062919	12.041642	12.8546567	12.8406876	12.5096658	12.209848	12.5759825	11.9479648	12.4049199	12.4902521	12.7681873	12.5047622	11.2230976	12.3725169	12.8313773	12.1663593	11.7690298
ABCC10	11.6462392	11.8239336	11.3727946	11.5624091	11.9077098	10.9349714	12.0762585	11.5015328	11.3131302	11.5963283	11.6556137	11.5147229	11.3567457	11.7205566	11.7573434	11.5577615	10.9611806	10.9745809	11.7990004	11.6880264	10.7642272
ABCC11	1.7058059	2.8923809	3.8099635	2.7081467	4.0037072	6.0793219	3.2824011	2.9196188	2.5143363	2.7286726	3.2824011	3.016107	3.8099635	3.4099164	2.6507769	0.6711268	4.8017084	3.0988476	0.3993636	2.9606781	5.7283576
ABCC2	12.2899106	12.7777716	13.2340453	12.6540717	12.0059723	12.1212123	10.8259803	11.2595885	12.0825289	12.5541756	12.2213769	13.0121711	12.2448001	12.5917191	11.2633222	11.8632413	13.1208386	12.5192093	11.2491758	12.7195487	12.7697245
ABCC3	12.8444764	12.7913372	11.1119204	12.1428684	12.6931841	11.9768566	12.9341565	12.4742683	11.9294997	11.9793659	12.7019606	11.8462577	12.4094997	11.649264	13.4481501	12.4035141	11.067502	11.6475531	13.9106214	11.9080453	10.7560077
ABCC4	12.662705	12.9341565	12.4691696	12.4652112	12.3835732	12.4437502	12.0181693	12.5272711	12.822972	12.3657124	12.290195	12.7760941	12.5902568	12.2904794	12.3255678	12.4505011	12.745708	12.44893	12.5832214	12.6290075	12.2943489
ABCC5	12.262703	12.2388094	11.8634615	11.9404509	12.4084417	12.0261591	12.8763052	12.2539678	12.4419413	12.3729549	12.2672877	12.1272154	12.1945095	12.2148013	12.4598293	12.5138713	11.7518259	11.8453175	13.0754568	12.3925626	11.9529943
ABCC6	12.7055868	13.0303758	13.6739788	13.2349714	12.6788642	12.4000156	11.7085148	11.9201072	12.2360986	12.8510074	12.7843405	13.6417772	12.7047885	13.2764927	12.2033434	12.0940954	13.3146763	12.4082185	11.6356225	13.3465718	12.6748149
ABCC6P1	9.0845889	9.6359028	9.8574915	9.3428198	8.8565419	9.1637444	7.9770568	8.5107885	8.7764978	8.3879023	8.9531769	9.7671015	9.2246811	9.4444263	7.955262	8.6064081	10.1107538	9.1508677	8.0638398	9.7087165	9.7889049
ABCC6P2	7.4633759	8.2851234	8.6794851	7.9674933	7.621737	8.8864152	6.5320148	6.9881028	7.6269711	7.9444731	7.8348524	8.6157938	8.4138751	7.8768669	7.0819314	7.2830096	9.2052513	8.4045013	6.9798944	8.4476145	9.5150719
ABCC8	4.3149481	6.2503554	6.060395	6.9598239	6.1190923	4.7783567	5.4582832	6.1449513	5.2574907	6.6416499	6.6998494	5.9841415	3.7090659	6.2664293	5.483157	5.94367	5.9297065	4.5348586	6.1098584	5.3623224	6.5067323
ABCC9	11.7721757	11.2284084	11.3062979	11.7306009	11.97963	10.9226163	12.0649336	11.9824507	11.7063572	11.0755093	11.3514147	11.2176613	11.6031591	11.7119613	12.2476805	12.3825835	10.4248049	11.646386	11.6059299	11.3576016	11.4421218
ABCD1	10.2658613	10.6354383	10.4659986	10.2985293	10.6524259	9.7947262	10.3896379	10.1923317	10.1403608	10.2686766	10.2915069	10.3056285	9.8481048	10.4255152	10.313336	10.1509608	9.760355	9.5930714	10.193667	10.3852369	9.3218749
ABCD2	6.9033968	7.2202548	7.4751094	7.804125	7.5477081	6.4365017	7.1495766	8.0175266	7.269379	6.9309643	6.9809143	6.6311248	7.8072652	7.5157359	7.3774698	7.4500524	6.8270477	7.7072699	5.8579627	7.2501401	7.5921821
ABCD3	11.5149597	11.6597338	12.1317577	11.7602658	11.1346461	11.4958402	10.8955297	11.0440498	11.455104	11.8070201	11.719233	12.0789768	11.6556137	11.7762433	11.4942081	11.4590363	12.2450441	11.5987246	11.3990957	11.6207442	11.577387
ABCD4	11.8892404	12.1746426	12.0943281	11.9560581	12.0341981	11.9892961	12.0018982	12.0449509	11.9981811	11.9942518	11.983675	12.2763004	12.1168254	12.1028312	11.8664485	11.8773103	12.0849893	11.7887808	11.8949026	12.1550394	11.8892404
ABCE1	10.2582969	9.841843	10.1119923	10.1385958	9.6481521	9.5252661	9.5560995	9.5457284	9.8624351	10.2088497	10.0922786	10.0842797	9.6844618	9.8008059	10.1476246	10.0349677	9.7420135	9.801042	10.4552338	9.5740392	9.5912909
ABCF2	11.3312553	11.3538088	11.2100027	11.1559242	11.3782364	11.594045	11.2945538	11.3037809	11.2415609	11.3669477	11.2975852	11.3108624	11.4191961	11.1934694	11.337934	11.1896077	11.283791	11.2633222	11.6853659	11.2295447	11.192534
ABCF3	11.4674784	11.5557596	11.6294166	11.6540083	11.4306055	11.6468067	11.4766515	11.4608491	11.5248471	11.4592117	11.6098196	11.656255	11.563277	11.5616078	11.3799017	11.4042698	11.9264252	11.4979692	11.4702121	11.584625	11.4433366
ABCG1	11.0236032	11.3244934	10.7579664	10.1828008	11.3073056	10.5746235	10.7882424	11.3028875	11.397228	10.0756351	11.0258284	10.63224	10.6603925	10.6522402	11.1848529	10.980019	10.724382	10.9395905	10.7561601	11.073891	11.4871495
ABCG2	8.4703105	8.2205318	8.9569528	8.9855594	8.3292785	7.9838082	9.1253936	8.6731284	8.7092034	8.029316	8.9231682	8.7995338	8.6641208	8.5853626	8.5630548	8.561248	9.5256895	8.6326154	8.2139602	8.6190213	8.7660216
ABCG5	6.5125675	5.8706476	5.9978895	5.8082197	6.1190923	6.4114677	6.0255266	6.321244	6.1967995	6.8720432	6.5235565	6.8086418	5.885054	5.2598098	6.511005	6.0352068	6.4941641	5.9353595	7.3228983	5.8001684	6.7322795
ABCG8	6.0639749	4.4479185	3.3764951	4.5423705	3.7489147	1.8720405	4.6036678	4.7394134	3.8164472	4.9550077	4.1115095	5.1998752	3.2645348	2.7694876	5.1504225	3.8164472	5.9678657	2.9920023	4.3593228	2.5626257	3.8099635
ABHD1	7.268597	7.3033266	7.4543906	7.5986942	7.511788	7.4016965	7.5677634	7.4925635	7.2973072	7.3261442	7.6387957	7.6240661	7.5775367	7.7793508	7.268597	7.7157584	7.7540122	7.4885502	7.2463523	7.7288702	7.0981601
ABHD10	10.7325043	10.5154909	11.2563869	10.8013597	10.4114293	10.7823341	9.9148941	10.1990141	10.6776363	10.7060375	10.8554802	10.981632	10.7651203	10.6165755	10.0840168	10.4008741	11.5839657	11.0331863	10.0868199	10.8955297	11.0448601
ABHD11	10.5069965	10.9100157	10.3386916	10.456033	10.7505095	11.163897	10.6843268	10.7172734	11.0122489	10.8569601	10.8088049	10.3562305	10.3562305	10.3963121	10.553792	10.6489759	10.5364763	10.3734629	10.9678276	10.672393	10.5939066
ABHD11-AS1	6.0639749	6.7076059	5.6948775	6.3387489	6.5786317	5.6384932	6.3498868	5.9264989	6.3090133	6.729653	6.9059861	5.8427969	5.7415503	5.8528101	5.8700135	6.5662524	6.2907368	4.8836161	6.6565474	7.0721395	5.2203664
ABHD12	11.319184	11.4375983	11.3630764	11.1069928	11.374656	11.7085148	11.4452973	11.3521293	11.5592436	11.2514579	11.0580043	11.1423394	11.067502	11.0818043	11.2560605	11.3823942	11.4413444	11.4424133	11.3244934	11.3555274	11.6348378
ABHD13	8.8171356	8.5603549	9.0967765	8.7582989	8.7322726	8.8710113	8.7122757	8.8726702	9.2125933	9.2083166	9.1673153	8.7889534	8.9529469	8.8924492	8.8192544	9.0145213	9.0643689	9.4225881	8.9208961	8.7069629	9.4225881
ABHD14A	9.2023779	9.2023388	9.4156743	9.529666	9.2149163	9.9454959	9.021504	9.6406043	9.2216482	9.0446084	9.0413956	9.598434	9.3974266	9.1751754	9.2477079	8.9586768	10.4326469	9.9112243	8.7730659	9.6582968	9.5733141
ABHD14B	12.152659	12.076947	12.6150063	12.3300692	12.1124159	12.6850223	11.3901272	11.9099265	12.0730812	12.1814666	12.1267403	12.4005516	12.2593954	12.1238736	11.8545753	11.8853512	12.9694905	12.3417884	11.6969806	12.5186276	12.5457258
ABHD15	10.9376096	11.2092194	11.335045	10.9243296	10.9676493	10.544823	10.86308	11.03822	10.6369537	10.5834727	10.5944295	11.343561	10.9515664	11.1998987	10.560661	10.8129641	11.3088266	10.8148206	10.2643237	11.2538537	11.3104206
ABHD16B	8.43171	8.8569479	8.8636743	8.8863304	8.8490481	8.5259233	8.9493069	8.7228969	8.4097194	8.6851872	8.4593144	8.6819256	7.9848083	8.7348878	8.6033828	7.8267975	8.113576	7.7520428	8.635214	8.7409915	8.4627321
ABHD17A	11.0251486	11.1152204	10.8796544	11.0570569	11.1962968	11.2983659	10.9965538	11.3450757	11.0669273	11.0421199	10.8352359	10.7849994	10.761594	10.9528196	10.837631	10.4107128	11.0005975	11.0912242	10.7377247	10.9710563	11.1071742
ABHD17B	9.2205477	9.4225378	9.7271075	9.2906765	9.1286192	9.4238252	8.8935782	9.1792284	9.3706296	9.446954	9.4617297	9.7413091	9.411599	9.3637172	9.1309295	9.0238473	9.7199954	9.224031	9.2297298	9.2696045	9.3843939
ABHD17C	9.3660107	9.1251599	9.1997283	8.9389045	9.1113242	9.3258276	9.4173276	9.0684261	9.5875238	9.3959752	9.4404425	9.4491912	9.1230466	8.678644	9.2522372	9.0469039	9.3459445	8.7550033	9.7723019	9.1313637	8.9430705
ABHD18	10.0757574	9.9508534	10.1950924	10.0824781	10.0214948	9.5783265	10.0190933	9.9698961	9.8554263	10.1927926	10.0736152	10.3386916	9.9983304	9.9855313	10.0144577	10.1123917	10.1331722	9.7905079	9.9891449	10.0906241	10.0174482
ABHD2	13.3985161	13.3720925	13.3836428	13.2205721	13.5001451	13.1039728	13.3243881	13.4201426	13.4030997	13.3315921	13.4130168	13.1974677	13.3684342	13.4745428	13.4595502	13.6417772	12.8313773	13.3836428	13.2615245	13.3414504	13.2131461
ABHD3	8.9094326	9.1089034	9.0249219	9.1455199	9.041981	9.041981	9.4550056	9.3706296	9.3104846	9.1938285	9.0901369	9.2168979	9.5128654	9.1921168	9.2422845	9.0632799	9.256985	9.4980293	9.1283356	9.2119393	9.9193251
ABHD4	10.5259415	11.196081	11.0650297	11.0953891	10.8441773	11.5083792	11.3047222	10.9595235	11.0497314	11.1386366	11.2254902	10.8661418	11.4292971	11.0408148	10.9611806	11.1962968	11.1391288	11.0958326	11.7665692	11.0972478	10.718989
ABHD5	9.794344	10.0949559	9.8876042	9.3533828	9.3874767	10.0612092	9.9329012	9.5699148	9.8624351	10.0354399	9.7370185	9.8069424	9.9909565	9.6919522	9.5435224	9.7535035	10.2181699	9.8531382	10.3973884	10.0257568	10.2994527
ABHD6	10.6579017	11.206827	11.6265331	11.0644407	10.445484	11.0527399	10.1882392	10.5270735	10.9105986	10.8987652	10.6780182	11.5619583	11.1043106	11.3181369	10.470755	10.6188127	12.1661172	11.2494028	9.8611877	11.4513267	11.1559242
ABHD8	9.4537565	9.7062602	9.6574715	9.7002068	9.8894032	9.6481521	9.7249109	9.9360883	9.7318008	9.5652722	9.5121212	9.6844618	9.6221982	9.7933679	9.6083344	9.2125933	10.0329886	9.7055539	9.5752329	9.7271075	9.6856086
ABI1	11.1271672	11.2123552	11.1944022	11.2460684	11.2434043	11.3876919	11.2676236	11.4415236	11.4387459	11.1123035	11.1640862	11.1678426	11.4898157	11.2294091	11.2822113	11.4354851	11.1583893	11.3770368	11.3237515	11.1630309	11.0094284
ABI2	12.2616234	12.1219985	12.2433791	12.2218514	12.26212	12.3013219	12.378305	12.4395279	12.4189578	12.258836	12.2921119	12.1794047	12.3191771	12.1520979	12.3420243	12.4516484	12.3744464	12.5764328	12.2266979	12.295498	12.6740733
ABI3	9.6745862	9.7249109	9.3284452	9.6023391	9.8060636	9.4186975	10.5662323	10.2637033	9.6527238	9.4990379	9.4035401	9.4006718	9.5682159	9.9713076	10.2457128	9.5728947	9.1079717	9.6372634	9.6007977	9.3579636	9.1249542
ABI3BP	11.3662376	11.4038199	11.258015	11.33696	11.1962968	10.1053752	10.9137277	10.6769186	10.9134386	10.6444154	11.5346885	11.1071742	11.3762205	11.710771	11.1701263	11.5464051	10.315331	11.1897433	10.7739929	11.2039053	10.2358512
ABL1	12.928056	12.8518222	12.6091054	12.8596444	13.057794	12.5044984	13.0157094	13.0671402	12.7857805	12.843685	12.8369358	12.7940191	12.7467742	12.7746278	13.0428074	12.896061	12.6050589	12.4456138	13.1305764	13.1197941	12.3064495
ABL2	12.0498232	11.7912042	11.7232499	11.5957537	12.07563	12.1727992	12.1417494	12.1850107	12.1482595	11.9067674	11.9333863	11.6358025	12.0280215	11.7630611	12.086904	12.3349778	11.9204817	12.0175739	12.2977762	11.7199713	12.2229517
ABLIM1	14.200483	14.1060468	13.7419603	13.924056	14.1433667	14.261692	14.2413886	14.0776183	14.2467844	14.2817493	14.3396484	13.8520796	14.2115367	13.7497919	14.2896091	14.2778918	13.8647845	14.0198367	14.2932615	14.1329277	13.8759855
ABLIM2	10.3728838	10.0353141	9.5059901	9.5693976	10.0446016	9.7561515	9.4645748	9.810936	9.6927542	10.1123917	8.9643481	9.412881	9.4358007	9.9460447	9.2257683	10.1817114	8.9197627	9.750043	9.7584948	9.1962886	9.5759438
ABLIM3	11.2993334	11.9912185	11.5715541	11.5820918	11.3067679	11.6670045	10.361983	11.3207826	11.457399	11.8813879	11.6681514	11.4429739	11.379037	11.2358551	10.7729193	11.325296	11.5791297	11.0291908	11.0422938	11.5732133	12.092266
ABO	8.3037368	11.1145362	10.7082895	10.5174792	9.3905364	9.098742	9.9428723	8.6766611	9.6310217	10.4368773	9.506633	10.9016119	9.8327246	10.0964073	9.0057267	9.7128182	9.7370185	8.7889534	9.5932434	10.8893616	8.8236065
ABR	12.5806644	13.0251174	12.8763052	12.6895203	12.9032414	12.1087656	13.0754568	12.8864519	12.4714651	12.4131004	12.403022	11.9504949	12.4729886	12.6939742	12.8042939	13.0632498	11.135329	12.3076013	12.5092193	12.3213411	12.2018045
ABRA	7.173682	6.2181056	6.1128374	6.2375919	5.99472	6.0793219	6.1190923	5.6948775	6.580302	6.7859166	6.8687314	6.6669026	6.0736636	6.4688177	6.4536456	6.6091446	6.6035572	6.5594201	7.1516485	6.5422601	5.949659
ABRACL	8.6015019	9.0138234	8.7645314	8.5675806	8.4350973	9.6810146	8.1480654	9.2639728	9.1673153	8.8939444	8.7154878	8.8733209	9.3366113	8.5944327	8.5516583	8.8097288	9.3944448	9.4527673	8.9132404	8.8309564	10.2279237
ABT1	9.4893818	9.6339825	9.4098596	9.5249741	9.7539657	10.25773	9.493559	10.0047667	9.8808563	9.6003295	9.5743061	9.3489616	9.8429587	9.5041966	9.7251829	9.4789694	9.9991413	10.1638207	9.6156427	9.4919023	10.1085847
ABTB1	10.7168129	10.8756412	10.7849994	10.9684219	10.9315577	10.6980183	11.5105626	11.0282687	10.7767125	10.6822194	10.8509345	10.778219	10.7711379	10.9151506	10.7876559	10.6796622	10.7986939	10.6531004	10.5632982	10.9912601	10.6153233
ABTB2	11.1069928	11.425531	11.3506419	10.7499772	11.105134	10.6897805	11.4940325	10.8644513	10.6226584	11.158887	11.0497314	11.0070344	10.7666456	11.0965069	10.9645666	10.9318528	10.6286741	10.4540993	11.503543	11.3110637	10.1379199
ACAA1	13.206833	13.5450191	14.004198	13.70859	13.0922205	13.8630228	12.6888604	13.1331731	13.002431	12.9576962	12.8518222	13.924056	13.6160033	13.8906717	12.8648655	12.7377093	14.5437898	13.9129565	12.5759825	13.7886038	14.0272132
ACAA2	13.035767	13.3985161	13.8885506	13.2044473	12.7750601	13.7147633	12.4507433	13.054265	13.4671194	12.9069947	13.1885887	13.6389806	13.7204779	13.4887564	13.1946971	12.9586418	14.2896091	13.5802629	12.8853422	13.7388447	13.5898746
ACACA	12.3979571	12.1540701	11.9130656	12.0010216	12.3921129	12.360413	12.1275039	12.2022732	12.3031661	12.4204605	12.2495276	11.8363797	12.1151403	11.9270434	12.3460914	12.3657124	11.748801	12.3117855	12.7062919	12.0780892	12.5524575
ACACB	13.4174695	13.7640991	13.5120403	13.3684342	13.2642651	12.5230909	13.9401507	13.0246366	13.0341269	13.0999957	13.390652	13.5205087	12.7660473	13.578295	13.1039728	13.3595372	12.9830487	13.1807427	12.6438831	13.4595502	13.2699319
ACAD10	12.2755365	12.3494609	12.4958242	12.4494938	12.1983088	12.1238736	11.9620133	11.9722043	12.1531951	12.3571301	12.385467	12.5882816	12.3069594	12.2349284	12.0950964	11.9568584	12.3915535	11.8347072	12.143669	12.4588552	11.9096717
ACAD8	11.0040346	11.1647072	11.6213876	11.1408419	10.8736348	11.5049179	10.573971	10.8129641	11.0059844	11.1418763	11.0512246	11.4172143	11.3504148	11.0222219	10.861329	10.8329347	11.8640626	11.2840309	10.8329347	11.285817	11.4502845
ACAD9	11.4060045	11.5107197	11.435275	11.3752125	11.4823465	11.5397979	11.5973573	11.3980536	11.4354851	11.3971072	11.5040137	11.4684594	11.3558591	11.4570005	11.3816	11.3622575	11.7049218	11.3561969	11.5067185	11.4143494	11.5199273
ACADL	9.9482176	10.0066203	10.4264563	9.9414281	9.6907082	9.8121437	9.2330106	9.3819174	9.8654024	10.1882392	10.3525884	10.3835863	9.8131787	9.9507365	9.6250086	9.5962812	10.9227521	9.7905079	9.9339097	10.2646572	10.0610452
ACADM	11.6240747	11.5679965	12.4305411	12.0350233	10.9701335	11.6325076	10.6567479	10.8992699	11.437482	11.8138489	11.548818	12.2721317	11.9018447	11.8811298	11.4971933	11.2994829	12.7337988	11.8597346	10.8960051	11.8770122	11.8410789
ACADS	11.3609422	11.6096471	11.599712	11.3796949	10.9974397	11.9358747	10.6080827	11.3552088	11.3847538	11.4620698	11.1760717	11.6538136	11.4894817	11.5123226	11.1268812	10.6405873	12.2305653	11.4898157	11.3166728	11.5967059	11.6566011
ACADSB	12.8875359	13.1082865	13.9425232	12.9992762	12.290195	12.4072722	11.478	11.6256742	12.5720728	12.9830487	12.7177434	13.4915298	12.7369828	13.262576	12.2285384	12.6603128	13.5718401	12.9679244	12.0849893	13.6683491	13.5593819
ACADVL	14.1879053	14.5360518	14.3396484	14.4838996	14.1684198	14.5042111	14.6017595	14.1472961	14.3585282	14.0921816	14.0380634	14.41095	14.9075769	14.6017595	14.3912365	14.2539848	14.41095	13.9984161	14.4403115	14.606183	14.115289
ACAN	9.2575464	9.4667715	9.7420135	8.8707747	9.5822339	9.1710253	6.8245053	8.3495968	9.0368392	9.8638108	9.3495967	8.5984383	6.8935281	9.7487764	9.1162031	9.9286871	7.8838469	8.89708	8.8393221	8.954304	8.0540943
ACAP1	10.6561361	10.2748649	10.0770338	11.0032584	11.1766919	9.8794691	11.6308855	11.0875173	10.3701174	9.7341991	10.5508688	10.1588933	11.0839018	11.0375084	11.1669873	10.8954085	9.1874881	11.0849607	10.0935312	10.3696525	9.6573088
ACAP2	11.093992	10.9365188	11.0634466	11.1807915	11.1075656	10.9462381	11.3747906	11.2410453	11.2902781	11.0091408	11.0926814	11.0471829	11.2748951	11.2349931	11.2120631	11.3362249	10.7829562	11.2645479	11.0549025	10.9234146	10.9598211
ACAP3	11.5386169	11.9548771	11.7985365	11.8481645	11.716767	10.8463238	11.8857451	11.3235456	11.3653202	11.555137	11.4003105	11.6186342	11.0850776	11.7397303	11.4610165	11.2125894	10.7200278	10.6643958	11.6317947	11.7446327	10.4558976
ACAT1	12.8694601	12.9005293	13.7560096	13.2012511	12.4811984	13.360793	12.0476429	12.5106608	12.9105232	13.1683305	13.154136	13.6516245	13.2172225	13.2087844	12.6642052	12.593781	14.2413886	13.4462804	12.4472862	13.4928364	13.7397673
ACAT2	8.8313265	8.8729956	9.2133179	8.8980597	8.7250331	9.7358842	8.5850317	8.7696664	9.2058951	9.0512082	8.6208669	8.9892699	8.9001211	8.704659	8.9775245	8.7527222	9.6925272	9.4891921	9.0967765	9.154402	9.7076461
ACBD3	10.8146498	10.9423539	10.861329	10.9590585	10.5791285	10.8476691	10.8032751	10.7216216	10.8063582	10.819405	10.7832906	10.8908615	11.135329	10.8944462	10.8705897	10.892367	10.8236683	10.8061189	11.0719733	10.8796544	10.5141062
ACBD4	10.7853605	10.998438	11.3250588	11.3337127	10.7327263	10.7916656	10.8896999	10.6679386	10.5733988	10.9072139	10.8234659	11.5134166	10.8250733	11.2275103	10.6953832	10.7400197	11.6597338	10.8363043	10.5209986	11.3417778	11.0682225
ACBD5	11.1967124	11.3833612	11.537467	11.3686419	10.7968314	10.9814919	10.9243296	10.9715487	11.1130074	11.3034036	11.3088266	11.431166	11.3357904	11.472758	10.9879882	10.9935693	11.226073	11.0560923	11.0520282	11.4344538	11.5719911
ACBD6	10.136839	10.1760193	10.1358102	10.0900363	10.1704224	10.3644906	10.1986828	10.2656681	10.2070328	10.0711871	10.0223983	10.1398657	10.2241037	9.9944835	10.0288195	9.8272576	10.1219107	10.3001269	10.1495578	10.2062972	10.373925
ACCS	10.5599404	11.1563828	9.7569001	11.2253482	11.2349931	10.1895425	11.2220194	10.2958407	11.0743895	11.2741346	11.2337622	10.9400797	10.1645806	10.6272842	11.6429114	11.2256323	10.4373337	10.688634	10.3864471	11.4943837	11.4323111
ACD	9.3717499	9.2786001	9.4874812	9.7070758	9.6576258	9.4875947	9.5432144	9.8489232	9.3706296	9.2639728	9.4589964	9.5621352	9.5780814	9.4898931	9.6420192	9.5487216	9.6887492	9.6281317	9.5825047	9.4679941	9.2357386
ACE	10.495625	11.5301947	13.2391536	12.6953494	11.246732	9.9264387	10.5695289	10.4654183	10.0698641	10.1283658	11.4224314	12.6997867	11.4100086	11.5531426	10.1965028	10.7000225	11.1469489	9.4212502	10.7151235	12.7997999	12.1640071
ACE2	12.1939075	12.2465334	13.1240533	12.6274594	12.0115257	11.8999827	11.058361	11.6613276	12.0892175	12.6286233	12.524829	13.1749415	12.7135204	13.0260782	12.4158871	11.7012324	13.3876203	12.1229905	11.7759459	12.8726755	12.6393711
ACER2	8.3194014	8.7820456	8.2718165	8.506222	8.6202414	8.5087802	8.256267	8.4409861	8.5421496	8.7712507	8.3518624	8.0549613	8.3081154	8.6437004	8.385633	8.6064081	8.5116921	8.3386906	8.933739	8.5790642	9.1350917
ACER3	10.2973962	10.3593351	10.5582855	10.2192951	10.4164278	10.8099472	10.5534262	10.5526214	10.5086925	10.4922057	10.4020761	10.4761187	10.4595319	10.6211908	10.4614588	10.6188127	10.2915069	10.4831159	10.3625833	10.4582623	10.2797772
ACHE	7.9142161	7.5775367	7.191736	7.7048886	7.7809985	7.436456	8.4850777	8.4045013	8.0681554	7.3918618	7.6089234	8.0023958	8.1593006	8.2249964	8.4283941	7.9015627	7.1440852	7.6690506	8.950169	8.0521436	7.2432526
ACIN1	13.2541832	13.2285281	12.9905929	13.2391536	13.3477309	12.8123996	13.5731746	13.3491782	13.1430178	13.041809	13.3426866	13.0438988	13.332654	13.2733005	13.3520884	13.3823557	12.6315356	12.9992762	13.4138345	13.2275481	12.5723332
ACKR1	9.4325388	9.6994504	7.7379678	9.5778632	10.4765915	10.7643583	11.2498066	9.6096908	10.3502016	9.7739286	9.958691	8.3898375	10.7303543	10.5840919	10.8580258	10.2453989	7.6783758	9.8409517	10.853614	8.9967714	9.5826323
ACKR2	8.4930246	7.7685766	7.4117155	7.7838906	7.6026844	7.4453196	8.497772	7.0114396	7.8462059	8.1220004	8.5320724	7.973316	7.5074194	7.4528434	9.0295772	7.984225	7.4001494	6.846545	9.4932291	7.3525511	6.5609879
ACKR3	8.9411895	9.0007833	8.7598514	8.7582989	8.5043874	8.7093049	8.3583082	8.1846976	8.6536261	8.5229415	8.8665703	9.2859953	8.5287466	8.7692355	8.7225902	8.8494911	9.0995579	8.4642214	8.8504551	8.7472972	8.4076363
ACKR4	7.366287	6.9598239	7.7991906	7.5008181	6.8677081	7.1481266	6.6837822	6.885363	7.2212001	7.3504894	7.7395093	7.5134625	7.2681552	7.4528434	6.5294567	7.1074562	7.7267555	7.48012	6.6002949	7.2398379	7.5728576
ACLY	13.6401004	13.802802	13.6226476	13.6667394	13.6870058	13.5472206	13.2349714	13.4900336	13.46177	14.1576492	13.8668512	13.8380776	13.70859	13.647532	13.6623636	13.4540185	13.4333834	13.1588069	14.1614501	13.7614769	13.0968922
ACMSD	11.355682	11.3006456	11.9713098	11.5957537	11.0647489	12.1227817	10.0884683	11.0818043	11.131037	11.4328967	11.2273727	12.1214088	11.6399793	11.4586944	10.8076782	11.0091408	12.8518222	12.1163468	10.732095	11.9834299	12.7516035
ACO1	13.0566532	13.4595502	14.190901	13.1612333	12.7905098	13.3426866	12.32316	12.3953988	12.7472396	13.1030776	13.0522203	13.733106	13.4018512	13.5718401	12.5436755	13.262576	13.6597546	13.251631	12.5818934	13.8201642	13.3595372
ACO2	13.4422345	13.6121295	14.070997	13.5834006	13.1157671	13.4230733	12.8487089	12.9457759	13.3697418	13.5702093	13.4216573	13.989539	13.4811313	13.733106	12.9954001	13.018779	13.9425232	13.1513155	13.1593735	13.8152777	13.4030997
ACOT1	8.2667941	9.8619099	9.1768618	10.2632904	9.1405675	10.1297383	8.2334989	8.13893	9.2986444	9.4251159	8.4344831	9.2498225	9.1654227	8.7189742	8.69946	7.961718	9.808683	8.5377321	8.0941683	9.0000863	9.4823255
ACOT11	11.4159569	11.4433366	12.0282362	11.5820918	11.1867194	11.2594315	11.4583409	10.998438	11.3310705	11.5938471	11.6518593	11.8630415	10.8459974	11.2237823	11.0718413	10.8243057	11.8358559	11.0700495	11.1103355	11.8037685	11.5095985
ACOT12	7.6035465	7.0985185	8.5773708	6.8621107	6.4751386	7.4654228	6.5860856	5.6594934	6.580302	7.2430257	7.4115711	7.4531614	6.9360885	6.6440037	5.0548361	6.8564318	8.0225994	7.4117155	4.7429041	7.4155849	7.7955119
ACOT13	10.9322284	10.8357345	11.4994848	10.9974397	10.5927685	11.1974219	10.3896379	10.5868129	10.7589038	10.781	10.7370547	11.2866632	10.9919463	10.8644513	10.5236404	10.7899713	11.786991	11.3837804	10.3244171	11.2585982	11.8104485
ACOT2	10.8047727	11.3170467	11.5817876	11.3643979	10.6252425	11.6195902	9.9998167	10.6013489	10.9642704	11.0300998	10.7969922	11.517106	11.0801291	11.107775	10.3405961	10.2208733	11.9941075	11.050523	10.6616357	11.439511	11.3729313
ACOT4	8.900971	9.0055567	9.1869765	8.9439358	8.5268651	9.6192019	7.6940203	8.6154113	8.5625266	9.0389022	8.6100503	9.7648982	8.698269	8.8504551	8.1256973	8.244315	10.2729991	9.4251159	7.9777631	9.4235205	10.2161815
ACOT6	6.7562446	6.4735642	7.1059402	7.211823	5.5113729	6.6996323	5.8896407	6.1156417	5.6709468	6.8152047	6.5609879	7.4006129	6.0076202	6.2412319	5.8406632	5.4515375	8.1267056	7.11946	6.4205112	6.897323	7.5373003
ACOT7	11.3828804	11.6207442	11.7399316	11.4689107	11.0562527	11.8295791	10.1227607	11.1006875	11.6841933	11.7996888	10.892214	11.8020271	11.3664164	11.5976124	10.4115854	10.542325	12.4204605	11.2892711	10.4497001	11.648645	11.9690994
ACOT8	9.8469674	9.8259278	9.7645058	9.6093033	9.7846851	10.1122078	9.6621791	10.0047667	9.8394537	9.6645527	9.451566	9.8144899	9.5354134	9.7121745	9.4987785	9.4970423	10.2673756	9.9621256	9.3903307	9.7830555	10.5041227
ACOT9	10.6314419	10.4480631	10.3145229	10.3668377	10.7720985	10.5177944	10.8236683	10.5069965	10.649107	10.5899838	10.695117	10.63224	10.5403522	10.6296451	10.5704084	10.8968359	10.4863642	10.5241121	10.9303602	10.3726487	10.4336946
ACOX1	13.2921745	13.4187908	13.8108709	13.4187908	13.0999957	13.2733005	12.6280601	12.7325439	13.0088928	13.3876203	13.2181912	13.647532	13.3266131	13.5175804	12.9749235	13.1557021	13.6086393	13.4928364	12.8827453	13.5319181	13.5319181
ACOX2	11.9077098	12.3483347	12.8204781	12.150051	11.3622575	11.9130656	10.6448279	10.8742697	11.4887528	11.9038318	11.7882063	12.4456138	11.7818663	12.2445562	10.8304318	11.4958402	13.0020325	11.9953569	10.3012341	12.1852841	12.4275778
ACOX3	10.8854862	10.7925938	10.8348912	10.5957923	10.7893776	10.4599562	10.7979378	10.4330441	10.492485	10.6699939	10.8391176	10.9548457	10.578	10.8216583	10.700791	10.6247141	10.8983658	10.4221891	10.8718702	10.7793174	10.4136804
ACOXL	4.3149481	4.3002607	4.6114533	6.2038094	5.0696942	6.157386	5.6783359	5.8406632	5.3769693	4.8441334	5.3209555	4.9894579	6.6362235	5.8528101	6.8599478	5.3627375	5.6191848	4.7749798	5.8854225	6.4188259	6.3480913
ACP1	10.8602542	10.7251339	11.1600022	10.8330247	10.6548339	11.6026939	10.7251339	11.0556602	11.0775467	10.8777534	10.7969922	10.9408595	11.0552958	10.7981209	10.6826992	10.7067028	11.5585224	11.5163022	10.6908403	11.023267	12.0346506
ACP2	11.0547262	11.5391955	11.5127448	11.182593	11.1484339	11.3620425	11.0399356	11.0049876	11.413975	11.3526604	11.2962323	11.3567457	11.1173357	11.4227727	11.0062876	11.0609531	11.5847857	11.1196556	11.1181998	11.4878994	11.3160503
ACP5	12.2995521	12.5299414	13.0979363	12.6397121	11.7033694	13.122025	10.5600656	12.1401984	12.7449644	12.6499278	11.7103466	12.6683841	12.018593	12.6751944	11.4300839	11.5464051	13.4174695	12.6351112	11.4867557	13.035767	13.1297439
ACP6	10.9623712	10.494688	10.8348912	10.7760497	10.4050227	11.1056424	11.109698	10.4575918	10.5656821	10.480233	10.881434	10.3442602	10.8130993	10.6205015	10.6750264	10.5871771	11.136357	10.8784111	10.8130993	10.734669	11.3287916
ACPP	10.0241794	10.5891444	10.2883799	10.5597171	10.4367103	10.4108885	11.1617084	9.9879464	10.641364	10.2028378	10.4994977	10.3326033	10.003726	10.4308807	10.3025214	11.1120278	11.2207708	10.3618958	8.2679499	10.9404476	8.7280637
ACPT	5.3232539	6.1661803	5.8761042	5.5613465	5.8351437	5.3250745	6.4196686	6.1449513	5.4184478	6.1310383	5.5290962	6.4073748	5.2180205	5.5147599	6.0828698	6.3046249	5.8700135	6.0162814	6.6193444	6.4756396	5.6524253
ACRBP	7.5315347	6.9747716	7.4751094	7.647917	7.8936497	7.6584508	8.3671727	7.8415265	7.5042849	7.2066114	7.3597664	7.6692768	7.5953876	7.4928877	7.4336758	7.4248983	7.6117241	7.0957012	7.237358	7.1083487	6.666444
ACSBG1	5.6206567	5.3627375	6.5336986	6.3387489	6.0887629	6.4740103	6.2251565	6.2999966	6.0325475	5.746579	5.1633809	5.7639081	5.7415503	6.2664293	5.6537037	5.7768025	6.2386097	6.0850368	6.5786317	6.3905971	6.065662
ACSBG2	7.1295299	6.8027107	7.0137028	7.2688562	6.9150851	6.9279078	6.7907286	6.5766205	6.7474176	6.844262	7.3208534	7.6311876	7.1789092	6.9284256	7.307538	6.7286594	8.5721819	7.4204821	6.3337487	7.2398379	7.7529517
ACSF2	13.5205087	13.4774113	14.4643403	13.8315472	13.0717022	13.6357263	12.0579169	12.6794968	13.1297439	13.6739788	13.495086	14.3964394	13.5100136	13.8783109	12.845077	12.8937421	14.3496066	13.6002108	12.5996103	14.0921816	13.647532
ACSF3	11.2820841	11.3527892	11.397228	11.174474	11.3357904	11.0231218	11.4547796	11.2689177	10.8097945	11.1989395	11.2171591	11.4117092	11.023267	11.4191961	11.1391288	11.1920115	11.2000742	10.8520054	11.2455691	11.3711668	10.7842124
ACSL1	13.8956104	14.2080831	14.2502261	13.7229863	13.3215432	13.6929644	13.5436344	13.1166921	13.6535312	14.0616077	13.6889079	13.7187994	13.679752	14.0589227	13.3215432	13.6226476	14.0130421	13.4073124	13.4671194	13.8848445	13.8429158
ACSL3	10.9163	10.6477362	11.1109204	10.795489	10.5702616	10.5989365	10.5412597	10.283274	10.8593408	10.9515664	10.9958607	10.9418934	10.640888	10.6807186	10.8629269	10.8026965	10.817885	10.5241121	10.9234146	10.8767331	10.4783777
ACSL4	12.0465641	12.4255936	12.0773704	12.1808483	12.5210054	12.885624	11.8145723	12.4415522	12.6697619	12.7544783	12.3437912	11.8563077	12.6318021	11.8165709	12.5876669	12.8609068	11.6723704	12.4792381	12.7871636	12.3785937	11.7502537
ACSL5	9.8340873	10.021668	9.5758032	9.9856822	10.2545226	9.9315796	10.5600656	10.3614968	10.0260968	9.9539185	10.3124804	9.7776911	10.371861	10.380865	10.4879463	10.420351	9.3158749	10.170017	10.1955107	9.576439	9.8889759
ACSL6	7.8326797	7.8024266	8.6631409	8.7730659	8.3596091	8.3983052	8.0339551	7.7807105	8.2281994	8.7151769	7.9963964	8.8066706	8.0701217	8.06291	7.8613579	7.8838469	8.9197627	8.1598037	8.8231815	9.0197388	6.2508885
ACSM1	8.8114514	8.6090548	7.7060198	7.3755078	8.9770402	8.8887665	8.2774984	9.0783961	8.2785233	7.7193032	8.3286826	7.8485213	8.9783606	8.3383331	8.9324469	8.3140757	6.7669859	8.4304224	8.0085312	8.2750916	8.1909918
ACSM2A	14.1364554	14.3912365	15.2428	14.4019277	13.7539394	13.9211208	12.9330903	13.4548724	14.488857	14.3540774	14.0802492	14.3781142	14.5437898	14.6339298	13.1924503	13.8315472	14.8435432	14.0492433	13.3951109	14.702321	14.4591425
ACSM2B	14.0222815	14.3177492	14.6887678	14.5216421	13.5635121	14.4751493	12.4445128	13.5188888	14.1725202	14.4060643	14.0679425	14.8088068	14.2467844	14.6116338	13.3348807	13.6973708	15.1677234	14.2467844	12.8270215	14.3781142	14.5167481
ACSM3	11.2221451	11.292567	11.9252942	11.4268247	11.0562527	11.4004458	10.4702593	10.1873726	10.8473414	11.1600022	11.4136402	11.7939419	11.1814179	11.6171362	11.6418091	11.0148398	12.1736205	11.6393367	10.6214598	12.0071829	11.2585982
ACSM5	10.3618958	10.7946617	10.7561601	11.0909239	9.7980758	10.965422	9.9084643	10.0887916	9.9581031	10.809462	10.9948396	11.4826974	10.6826992	10.7699031	10.3834069	10.5148707	12.2090884	11.1476682	8.1909918	11.2409053	11.4578079
ACSM6	6.6773998	7.0715775	7.3038849	6.742092	6.7591468	7.0490456	7.3291487	6.65414	7.3043905	6.9435704	6.8431694	7.2476855	6.8488069	6.7862913	7.7508233	7.3446293	7.2023444	7.3936761	6.5212728	6.9150851	7.2043646
ACSS1	12.4520141	12.4693841	12.2457504	12.2808478	12.0272476	12.035536	12.2888088	12.158358	12.2096522	12.5427674	12.2277688	12.3049558	12.0676544	12.0104541	11.9526036	11.8471781	12.371215	11.918468	11.8000643	12.2838947	11.9265979
ACSS2	12.4559462	12.6575106	13.0647234	12.7005791	12.3428594	12.8131103	12.0805351	12.1622701	12.2744466	12.7681873	12.4424811	12.8971064	12.6423529	12.838919	12.1358374	12.2472607	13.2791305	12.6880536	12.2819405	12.8638797	13.163277
ACSS3	11.7330984	11.9602713	12.3358756	11.5758313	11.4143494	11.5913043	11.109698	11.1377087	11.5592436	11.7545688	11.8319613	12.1105348	11.7386913	11.662911	10.908123	11.3463003	12.0331938	11.649264	11.5075203	11.9987255	11.9510127
ACTA1	15.3488617	4.0245096	3.5382872	2.9986496	3.331365	3.2074947	7.8204641	5.2172303	0.3977639	2.9793786	2.6546388	3.2449682	7.1789092	2.5921789	5.5819025	2.5043619	3.7425628	3.2249465	5.7332733	2.2304422	3.3102211
ACTA2	11.5475483	11.4299011	11.670998	11.8587463	11.9688477	12.2648278	11.1600022	11.3901272	12.0080861	11.5500476	11.5217205	11.4131271	11.3275354	11.820088	12.0392945	12.3979571	11.2623035	12.6647685	11.5834078	11.5573931	11.6748909
ACTA2-AS1	7.2132166	7.268597	7.8082526	7.5247193	7.6983857	7.3433307	7.0493836	8.0376375	7.1219396	7.0114396	7.4991996	7.3802577	7.3702835	7.9336112	7.1256456	7.7428315	7.2157151	7.7265758	6.5212728	6.3905971	7.4025199
ACTB	16.5823866	16.7608827	16.1981506	16.6193232	16.9870213	16.6193232	16.9870213	16.7608827	16.9870213	16.6807203	16.8479087	16.1749188	16.6807203	16.8479087	17.4944581	16.9870213	15.9452449	16.7608827	16.8479087	16.3554999	16.0450194
ACTC1	6.6579092	6.0727929	5.4075546	4.906456	5.0090182	5.3754854	0.7889279	3.6332291	4.4822491	5.8962052	4.3513137	4.8860561	3.4211456	5.0105807	3.292088	5.100051	6.7097273	4.4081911	3.8762544	3.9866267	5.4624093
ACTG1	15.6706586	15.7322261	15.4908142	15.7322261	15.8845311	16.2285503	15.8259157	16.2285503	16.2630471	15.7145569	15.7322261	15.2168379	15.7542593	15.5915128	16.1362844	15.9764281	14.8678651	15.9452449	16.1023048	15.3319427	15.3488617
ACTG1P20	7.9757776	7.955262	7.9701945	7.9336112	8.1689705	7.494694	8.1350323	8.2461087	7.8897885	7.8940066	8.2352644	7.7479259	8.1518913	8.0508048	8.0365877	8.0254658	7.761817	8.0237801	8.1909918	7.7521503	8.3307101
ACTG1P4	7.3544463	7.2856906	7.4939594	7.1534113	6.9895792	6.8668192	7.2620954	6.9128972	6.9828492	6.744924	6.9809143	7.2778205	6.9963535	7.0335594	6.9615719	7.2000655	7.3651429	6.846545	7.041866	7.1083487	7.8300006
ACTG2	6.0255266	4.9550077	3.6855181	6.5412668	4.6714113	4.8781968	2.6507769	4.4423342	4.1150576	4.0615414	4.3513137	5.9841415	2.4515908	3.4099164	6.0828698	6.1913389	7.7680742	4.5348586	4.1031128	4.1318259	4.1338137
ACTL10	7.8415265	8.4670057	8.4540722	8.1641187	8.2514354	7.8778023	8.1759438	8.1461151	7.7975416	8.221784	8.0390967	8.4368626	7.8547504	8.0750779	8.1335413	7.9264172	7.9232605	7.6303827	8.2193748	8.6142573	7.5373003
ACTL6A	9.5527483	9.4406046	9.4334153	9.4633552	9.4483613	9.8180804	9.4041959	9.5557992	9.7669172	9.6462402	9.7427299	9.4491912	9.7633157	9.2690221	9.6609842	9.6261373	9.7449929	9.6758052	10.0496461	9.4280355	9.4883272
ACTN1	12.7725321	12.9944419	12.2599941	12.6847325	13.0656978	12.7566059	13.3315921	12.7062919	12.807918	12.5457258	12.7085498	12.0830543	12.7117119	12.7550883	13.525477	13.2108578	11.1253466	12.6397121	13.5802629	12.4494938	11.827095
ACTN2	12.8064179	5.1513595	5.1046206	5.0939245	5.477233	4.7783567	6.2882917	5.6338774	4.3182767	4.5519201	4.2196061	5.106298	5.5317324	4.12366	5.5506393	4.3169359	5.799408	4.9331557	5.5680805	4.5973939	5.6904871
ACTN3	9.0703044	4.1064702	4.6114533	4.8141569	4.3895456	2.7694876	6.0255266	4.8002819	4.7379869	4.3336488	4.7027879	4.3858906	4.1857815	4.9100522	4.1106686	4.6374814	4.3336488	2.8512036	4.6088682	4.3513137	0.3985638
ACTN4	14.9891795	15.265892	15.0353744	15.2568239	15.008034	14.4403115	14.7220869	14.3442228	14.6602086	15.2773657	15.0353744	14.915698	14.639861	15.0918697	15.0446366	14.7629044	14.3635549	14.2817493	15.1892496	14.8764779	13.7067241
ACTR10	10.3728838	10.5398626	10.5278569	10.4789349	10.1991403	10.8117176	10.0783346	10.4062863	10.7370547	10.6758586	10.5430129	10.5088904	10.6039043	10.4126098	10.4561958	10.5925677	10.9450594	10.8148206	10.7013158	10.2998574	10.9687178
ACTR1A	12.117686	12.2380006	12.0619989	11.9394363	12.2081074	12.4336237	12.2557746	12.1414844	12.3670262	12.2112705	12.1236746	11.9455088	12.2003988	12.208803	12.1431514	12.2388094	12.073473	12.1020497	12.4236471	12.1649894	12.0230244
ACTR1B	11.7490184	11.8091944	11.6939111	11.6128055	11.8659087	12.2445562	11.7787712	12.0413625	12.0261591	11.885202	11.7334891	11.8530172	11.8323917	11.6945763	11.7751481	11.6891834	12.0822335	11.9981811	11.9360697	11.9463037	12.1875775
ACTR2	12.6908944	12.7242722	12.5109261	12.6770991	12.6801437	12.6762662	12.6782962	12.8091202	12.7882223	12.7079088	12.7226321	12.530266	12.8777249	12.7878606	12.9349637	12.9391063	12.3505426	12.8356521	12.9784502	12.4746293	12.4811984
ACTR3	12.0301864	12.0848043	11.8807129	12.0181693	12.1386859	12.4708164	12.1070756	12.3019195	12.3568702	12.1810769	12.1097012	11.6942086	12.4264349	11.950031	12.4255936	12.363145	11.7510845	12.3832905	12.5424716	11.7635269	11.9647677
ACTR3B	9.1197116	9.2565763	9.1768618	9.0464166	9.0657297	9.2950776	9.296038	9.136216	9.0337513	9.4741737	9.2553537	9.1408331	9.2417589	8.9189882	9.2171493	9.2083166	9.5163154	9.0176373	9.3635232	9.3284452	9.4665197
ACTR3C	9.7198337	9.3148197	9.2030382	9.3104846	9.3189671	9.7217304	9.3326987	9.3004252	9.4456513	9.6986574	9.3843939	9.7940225	9.3016721	9.3926652	9.2355596	9.091547	9.7619905	9.4418619	9.8348936	9.7845697	9.6795537
ACTR5	9.0611229	9.3362463	9.2439366	9.0633717	9.1347056	9.3637172	9.1577675	9.3289964	9.2816675	9.2475037	9.2097279	9.2537679	9.4054455	9.6129295	8.9487247	9.3923897	9.355049	9.2879754	9.1656161	9.2625727	9.1814726
ACTR6	8.0404369	7.6009742	8.3062148	8.0725683	7.5259306	8.203363	6.9966169	7.1557403	8.1400827	8.3700092	8.0505412	8.2157505	7.6979628	8.1058395	7.6596552	7.7329933	8.5631986	8.3145934	7.9777631	7.8952408	8.7978841
ACTR8	11.102249	11.0682225	10.9031645	10.9227521	10.8996212	11.2325815	10.9069755	11.3126607	11.2439922	10.9665029	10.9602356	10.9430932	11.3278399	10.7772458	10.9400797	11.1241361	11.4160733	10.9105986	10.9376096	11.1316743	11.0786438
ACTRT3	6.5609879	7.1105512	6.3337487	6.580302	6.4283589	7.7598942	7.1047558	6.8090639	7.3158537	7.0618783	7.1296731	6.3630133	7.1884717	6.3739046	6.4939247	6.3308271	7.4654228	6.6237625	7.5143685	6.7725667	7.2218583
ACVR1	11.6518593	11.6766969	11.9180927	11.6501899	11.4143494	11.5340809	11.2439922	11.1317895	11.446022	11.6367525	11.6540083	11.9865177	11.7363038	11.545557	11.5506081	11.3733298	11.946717	11.6188299	11.5558969	11.7690298	11.8930296
ACVR1B	12.6782962	12.6814276	12.7878606	12.6499278	12.5882816	12.5940381	12.798825	12.4261309	12.6239377	12.9035477	12.7760941	12.7460084	12.4942809	12.5895926	12.8313773	12.7277854	12.8009293	12.2685519	13.0179451	12.9001278	12.2828191
ACVR1C	5.7136544	7.9905888	7.4117155	6.7213268	5.598883	6.371428	5.5774301	5.6338774	5.8662329	6.6253512	5.1105414	6.8400847	7.238098	6.2188424	5.5506393	5.7319679	7.1884717	6.0646242	6.1883922	6.7725667	8.0906225
ACVR2A	10.3271127	10.0589956	10.2327814	10.2861088	10.0638221	10.131393	10.0058799	10.2601127	10.4612868	10.2713565	10.4481832	10.1843874	10.3317607	10.2285252	10.1122078	10.4277837	10.5267526	10.5272266	9.8635381	10.0375971	10.9400797
ACVR2B	11.3141008	10.9836422	10.9962988	11.1271672	11.1496466	11.2190628	11.4959955	11.4681523	11.1012894	11.0682225	11.3001757	11.1567447	11.1606033	10.9926281	11.2546634	11.1527086	11.246544	11.2080372	11.1447499	11.292567	11.565057
ACVR2B-AS1	8.1777366	8.1380027	8.5617198	8.3655676	7.9586553	7.9735914	7.8476442	7.8963138	7.3649436	7.879863	8.1090223	8.8219693	7.8208446	8.2281994	7.5842226	7.792245	8.8265676	7.9511001	7.6720168	8.3962708	8.244315
ACVRL1	11.413975	11.4954656	11.3710232	11.6391405	11.601198	11.0192236	11.6103025	11.5450718	11.6090136	11.5490282	11.3126607	11.2424688	11.0211176	11.7134935	11.5514294	11.4073651	10.8185356	11.4127432	11.6337374	11.1583893	10.8322936
ACY1	5.7136544	7.0595294	7.1330787	7.0882386	5.8351437	7.2769207	5.9165439	6.6810844	6.3708729	6.2607421	6.0234399	7.338213	6.3915454	6.5212728	6.4100411	5.100051	8.2918991	6.9715651	6.149112	6.9340192	7.1295299
ACY3	11.1450112	11.1974219	11.7267012	11.4481733	10.995661	11.7552037	9.2181979	10.719929	10.37773	11.2719824	10.9175499	11.9519465	11.1848529	11.309004	10.8056725	10.3228146	12.725617	11.4389619	9.7648982	11.6194102	11.8189978
ACYP1	8.3462456	7.8223122	7.9917577	8.0463309	8.0322543	8.2916525	8.3671727	7.8290193	7.9261917	8.0333548	8.3286826	8.1516065	8.0808789	7.7403636	8.1335413	8.0023259	8.1322404	8.1461945	8.1393751	8.0110619	8.3940653
ACYP2	9.2639728	9.4031239	9.4156743	9.2438334	9.3931253	9.5979393	9.4485789	9.5759438	9.2355596	9.3736382	9.4006718	9.427817	9.4704773	9.2556998	9.4411013	8.970923	9.5392721	9.4625052	9.3547233	9.3154021	9.7993011
ADA	8.3522232	8.384712	7.9442387	8.5906844	8.7116856	8.6489935	9.2137492	9.48871	8.4935876	8.4045013	8.422632	7.957573	8.6738499	8.8794427	8.8066706	8.7031217	7.7122302	8.5822149	8.8102299	8.2624761	8.2950515
ADAL	9.3805646	8.9868446	9.840411	9.3346825	8.8275443	9.2280107	9.0098904	8.5107885	8.5894659	9.4146322	8.8067065	9.6905118	9.2382126	8.3271172	8.7780395	8.7724761	9.7770839	9.019997	9.168208	9.4069838	9.9001464
ADAM10	12.4086648	12.1163468	12.0296471	12.0608874	12.2258862	11.9401969	12.5241918	12.0617647	12.3613705	12.425028	12.4905508	12.1205384	12.3183597	12.1503012	12.6274594	12.5198519	11.7044412	12.0454126	13.0894432	12.0020863	11.9046222
ADAM11	5.3232539	5.7277558	5.8061382	6.2038094	5.99472	5.7602524	6.4410139	5.6040676	4.6093576	5.1072777	6.0828698	7.0137028	4.6793159	6.3523319	5.5506393	5.8446404	5.0595985	5.4582832	5.4965248	6.1243674	5.5613465
ADAM12	10.1877106	10.3745245	9.3664069	9.7935198	10.5883554	10.3963121	11.0839018	10.6357802	10.7437808	9.7298667	10.5232589	9.1297167	10.2066616	10.8391176	12.0563992	10.7719535	8.9505683	9.9254988	11.7730281	9.6748332	9.7130969
ADAM15	11.8433217	12.0928504	11.3876919	11.7804461	11.9939632	11.9138595	12.3588514	11.8636818	11.8471781	11.9327756	11.9044235	11.4161898	11.6960327	11.9910318	12.0083096	11.8011665	11.3459473	11.5152058	12.2591157	11.6460001	11.6728494
ADAM17	10.9979272	10.8047727	10.6618823	10.9111695	10.9487891	10.719929	11.1727292	11.0138995	10.8220499	11.03822	10.9368943	10.7824637	11.0044354	10.9179554	11.0704513	11.0197598	10.5018128	10.8379925	11.2090568	10.8335791	10.425166
ADAM19	11.0040346	10.7130215	9.4928516	10.8926889	11.3558591	10.5018128	11.4166723	11.6296424	10.921633	10.3593351	10.6476153	9.9660164	11.403963	11.2991886	11.3854273	11.3085383	8.8798183	11.4889475	10.7760497	10.2161815	9.8794691
ADAM1A	9.6134711	9.0112531	9.1997283	9.2583616	9.1600301	9.0519275	9.5752329	9.1398309	9.1751754	8.9768312	9.376215	9.4661501	9.1991201	9.3370891	9.0394309	9.4789694	9.2016887	9.154402	8.8683047	9.2716496	8.9779733
ADAM20	6.6773998	6.8509687	7.9774273	6.8621107	6.9760393	7.6210205	6.9966169	7.1557403	6.8941702	7.9786301	8.3583082	7.3655251	7.8547504	7.2501401	6.8435127	7.4832912	7.5738532	7.613555	7.8529161	7.8733772	8.3160697
ADAM20P1	6.5125675	6.1661803	7.5843841	6.4635512	5.6743917	6.1047767	6.0255266	6.1156417	5.8962052	7.3012681	8.1217921	6.6042907	6.8671867	6.3923715	5.9255993	6.939632	7.175164	6.8914084	7.160595	7.6108675	6.9004982
ADAM21	5.1757243	4.9921265	7.0615277	5.0939245	5.2836657	5.5016341	5.8061382	4.8002819	4.7379869	6.4056877	7.2677134	6.4230592	6.3538465	5.2849051	5.8217078	6.0352068	6.5115183	5.9353595	7.0698292	6.9150851	6.3480913
ADAM22	10.5724297	10.2643237	10.5325137	10.6939699	10.7968314	10.4187078	10.9531777	10.478652	10.6036618	10.8262669	10.725483	10.6195924	10.4883404	10.632416	10.7096323	10.9309774	10.3757979	10.949132	9.9968665	10.7735039	10.7364658
ADAM23	6.844262	6.93659	7.2234915	8.1739642	7.3583116	7.6761443	7.4925635	6.8249127	7.3158537	7.1697788	6.6231608	7.4006129	7.4199445	7.2908114	7.2989317	7.3446293	6.4735642	7.5180488	6.0646242	7.6811358	6.666444
ADAM28	10.3345221	9.6516699	9.7469124	10.5597171	10.4380249	9.8859389	10.1653327	10.6044323	10.3538506	9.3710486	10.2344517	10.353029	10.7732181	10.5715723	10.361983	10.9183405	9.7175396	10.6629117	9.4826787	10.3212153	9.9406954
ADAM32	5.5698975	6.3760512	5.9978895	5.6421316	4.46683	6.5422601	5.8393594	5.9550668	5.9625909	5.7919162	6.2318068	6.0988434	6.4919551	5.483157	6.6465134	6.7286594	6.730336	6.9999607	6.165951	5.6537037	7.5487277
ADAM33	9.0804946	9.3004252	8.7052148	8.9481104	9.1068664	8.0180262	10.0395261	8.7374295	8.2785233	8.6477353	8.647422	8.9791498	8.4375285	9.2460321	8.3223477	8.4467267	7.1440852	8.6671717	8.2858753	8.8770202	8.1450021
ADAM8	9.8180804	9.8185451	9.6054862	10.1701639	10.6425128	9.2816675	11.4802833	10.4888049	10.0362905	9.5959105	10.1225327	9.6699667	10.0281425	10.7270034	10.4686931	10.0919681	8.5036259	9.801042	9.8173332	10.0503423	8.8477321
ADAM9	12.411961	12.6156167	12.347788	12.0803282	11.9987255	12.3451705	11.8899939	12.0753879	12.4652112	12.6452748	12.3809183	12.1419645	12.4359869	12.1627839	12.4852525	12.3516074	11.9421548	12.1097012	12.8393408	12.1598235	12.0704028
ADAMDEC1	3.9866267	5.5607278	3.1970973	4.8634349	4.8836161	3.8560918	4.6036678	5.8406632	5.3769693	3.5092276	3.6007665	2.0327676	6.1606327	7.0510407	5.3680311	5.8125134	0.4025632	6.2386097	4.9746518	4.1318259	4.0172553
ADAMTS1	12.5917191	13.0036499	11.9057544	12.2599941	12.9511652	13.4174695	13.0224016	13.1215997	13.0511515	13.1953074	12.8369358	11.7872081	13.3951109	12.1503012	13.4333834	12.8888124	11.7354257	11.9347932	15.5715227	12.7600402	11.6880264
ADAMTS10	11.1745932	10.908123	10.4765915	11.100062	11.5514294	10.1445479	11.836636	11.3595568	10.6901109	10.4254231	11.398264	10.5148707	10.8201025	11.335622	11.5330585	11.3766956	9.1634872	10.8553586	10.7089319	10.6526091	10.2220461
ADAMTS12	9.3957549	10.1346603	9.1511756	9.6533906	10.472347	9.8425579	10.2113856	10.2699648	10.0422162	9.5019874	9.3081712	9.1037758	9.6411075	10.0271869	10.6264544	10.3341086	9.1476343	9.5749084	10.1280561	9.7627923	10.3383257
ADAMTS13	9.2696045	9.7441048	9.694519	9.6892734	9.2917985	8.3386906	9.3742525	8.9784994	8.9113528	9.4047301	9.5349437	9.8389519	8.5651758	9.0700811	9.5464381	9.2861938	8.6413139	8.3065064	9.4982143	9.2491867	8.5971901
ADAMTS14	6.8837351	6.7418594	5.1522966	6.1008408	6.5558627	6.157386	6.2441477	6.9001061	6.9828492	5.3632127	5.5290962	4.9364634	6.4919551	6.3739046	8.1256973	6.9813378	4.2462658	5.9837646	5.6300813	4.7859477	6.1232839
ADAMTS15	11.2414189	11.2383369	11.1061414	11.6160971	10.8511673	10.4976265	11.6552926	10.7823341	10.9812995	11.1822807	11.4891421	10.6399514	9.9076002	10.4863642	11.2161226	10.9815619	10.9754819	10.7923825	10.4045136	10.6170064	11.4623692
ADAMTS16	11.3583664	11.1647072	10.9165789	11.1107378	11.621791	11.1600022	11.0539657	11.6631	11.722739	11.4203888	11.7461459	11.5351827	11.6585207	10.9661699	11.9096717	11.036656	10.5786473	11.2276478	10.3778618	10.7491383	10.7653382
ADAMTS17	8.8043634	8.3978221	8.6158879	8.699944	8.0810777	8.0316534	8.1909918	8.3495968	7.8546128	8.4898112	8.6100503	9.5485012	7.7338146	8.6826623	8.2872594	7.8550362	9.355049	8.123691	7.6631112	8.5471717	7.00273
ADAMTS18	6.1625008	5.9739402	6.7625994	4.6793159	6.6035572	5.8761042	6.4196686	5.3209555	6.7060318	7.4570112	6.3676131	6.3205889	5.405334	6.3923715	7.0349087	6.0352068	6.0626995	5.4136043	7.3033266	6.5634114	6.4145212
ADAMTS19	7.0165828	6.4735642	7.3312682	6.6398427	5.4184478	7.5889334	3.0401424	5.8712817	7.0698292	8.1598037	6.3915454	6.8826268	6.0368419	6.7457291	3.7999292	6.2233325	8.0477708	7.2795954	6.0870313	5.8413128	8.1771755
ADAMTS2	10.7052272	10.8775854	10.4471743	10.3799643	11.0542001	10.6161487	11.0889728	10.950498	10.5816657	10.2028378	10.0598276	9.6223903	10.1529337	10.8561209	11.5002388	10.9257575	8.6363962	10.5199991	11.9126122	10.2597911	10.6567479
ADAMTS3	8.5201691	8.4264644	7.6874301	8.1931437	9.0838746	8.7172495	8.2254293	8.3995078	8.2588687	8.630306	8.1090223	7.6171814	8.2312227	7.8836965	8.6174696	8.7322726	7.2915017	8.9278127	8.7823634	7.548472	7.7703857
ADAMTS4	6.9665225	9.1676563	6.8040423	7.6805654	8.6431504	8.5140556	7.7579672	9.1824365	8.1234091	9.1394391	7.6936149	5.5566764	10.2502318	8.1969211	8.6033828	9.4970423	6.6035572	7.355977	10.24778	9.3462321	7.2991723
ADAMTS5	11.1635699	11.0602672	11.0686569	11.3719482	11.8259258	11.2010973	11.0805948	11.6301502	11.6769158	11.1553294	11.0077168	10.6653201	11.3207826	11.1199668	11.2080372	11.6019658	10.8744419	11.6766969	10.8197694	11.1241361	11.1222779
ADAMTS6	8.0477708	8.0862432	7.8846498	7.7529517	7.691848	8.0316534	7.2331827	7.5025428	7.7064414	7.8122507	8.7425253	7.0791038	7.7338146	8.3817158	7.6596552	8.1514411	7.5178542	7.5383023	7.0698292	7.9060031	7.8812373
ADAMTS7	9.5767663	9.8530504	9.3887408	9.1013958	9.719331	8.2799754	9.4100553	9.1162031	8.9004874	9.3710486	9.1012097	9.1443685	8.3526214	9.4124042	9.6083344	9.0835996	8.122388	7.8804069	9.7506291	9.0559834	8.0414642
ADAMTS8	7.5915203	7.3801349	7.3038849	7.1955361	7.2928338	7.6645276	7.6866685	7.0480797	7.2321951	7.1977893	7.488826	7.6040861	7.2920889	7.1339506	7.8682986	6.8393168	7.8913606	7.355977	6.9225383	7.5687324	6.0136225
ADAMTS9	12.8402343	12.8880264	12.5103955	12.7044931	12.9490856	13.1246117	13.0637378	12.9063187	13.0940164	13.1157671	12.7977884	12.5715315	12.7660473	12.3725169	13.0481027	12.9126027	12.7472396	12.753431	13.4045796	12.7913372	12.9241806
ADAMTS9-AS1	11.916047	11.8892404	11.9613783	12.0377783	11.5894789	11.6291909	11.4452973	11.3805719	11.986297	12.0708657	11.9914051	12.3538402	11.7467246	11.6475531	11.8736721	11.6927344	12.4970718	11.5671823	11.3904337	12.1347422	11.8000643
ADAMTS9-AS2	10.6715172	10.2712722	10.4158837	10.6588722	10.5192616	10.352766	11.3779367	10.5526214	10.3727663	10.420351	10.9808495	10.9380813	10.6690467	10.6009131	10.8671312	11.0566466	10.9611806	10.4098349	10.8222274	10.7770822	10.4296869
ADAMTSL1	10.4655295	10.5168427	10.2844426	10.6551135	11.0991184	10.0995252	11.2329137	10.1804632	10.250746	10.6660573	10.5630933	10.5603668	9.9112243	11.0478087	10.6252425	10.6545844	10.0913224	10.010423	9.9349809	10.7141541	10.1782268
ADAMTSL2	11.9270434	12.2368524	12.06538	11.9006504	11.8318302	10.6832076	12.5251065	11.5107197	11.5206831	12.228048	11.5409932	12.1651922	11.1970692	12.1952146	12.6734269	11.9067674	10.5597171	11.3254346	12.4467282	12.0814883	10.8667147
ADAMTSL3	11.073891	11.1494587	10.9193003	11.8652296	11.4699969	11.1355026	12.0348369	11.4706345	11.6778633	11.1903251	11.1546334	11.3491754	11.8035055	11.8485549	11.7800217	11.7006199	10.7089319	11.8132015	10.5686062	11.5938471	11.0907399
ADAMTSL4	10.9042186	11.0502365	10.406399	10.6109786	10.7685839	9.7886407	11.6798141	10.3691728	10.3075527	10.4149462	10.6845358	10.3442602	9.7673314	10.8279092	11.1747686	10.7366102	9.0613366	9.4322456	10.9745809	10.3709144	9.8742665
ADAMTSL4-AS1	8.3587503	8.1761314	7.9542147	7.8762254	8.2045659	7.961718	8.8561874	8.1846976	7.8714568	8.2037884	8.9382414	7.9950415	7.9502349	8.4510474	8.3072739	8.2988983	7.1440852	7.48012	8.6079571	7.659873	7.9111777
ADAMTSL5	6.9211327	7.268597	7.0493836	7.1287103	6.7752679	6.4629577	7.3617892	6.5766205	7.4269924	7.5747456	6.5235565	7.2910881	6.5478713	7.1339506	7.1256456	7.0462045	6.9102777	6.4062785	6.6565474	7.0951322	5.978862
ADAP1	9.8180804	10.4134373	10.4765915	10.4528335	10.6359542	10.6004358	11.0568888	10.6364742	10.1574542	10.3984497	10.3157768	10.5693239	10.2260651	10.4650924	10.2338349	10.2991074	10.6448279	10.0542028	10.3285788	10.6830168	10.2298067
ADAP2	10.8165884	11.157251	10.69654	10.7788727	11.4901896	10.6562831	11.3515794	11.5107197	11.0327172	10.6533652	10.3958797	10.434782	10.6684518	10.9025066	11.281957	11.3227358	10.2812834	10.9935693	10.6362031	10.9023772	10.8689604
ADAR	14.3781142	14.3442228	14.139575	14.2817493	14.5957447	14.1060468	14.8435432	14.7289459	14.4297103	14.3083834	14.41095	14.261692	14.4297103	14.6680869	14.5278258	14.5781952	13.9846356	14.386985	14.386985	14.2932615	14.200483
ADARB1	11.3922453	11.2083596	11.2033708	11.5065255	11.7808378	10.6832076	11.5750788	11.7268578	11.2597368	11.2236207	11.3904337	11.1736931	11.282419	11.6509397	11.3061465	11.7105588	10.6960385	11.4113127	11.3719482	11.193149	11.158887
ADARB2	4.4287145	5.8706476	4.900988	6.4157446	5.8864013	6.4114677	7.2469816	6.4028013	6.5258364	4.3336488	6.7596054	6.2579554	3.7090659	5.3769693	6.0195288	6.35793	6.1488056	5.3708165	6.2113661	6.1243674	4.0172553
ADAT1	11.1989395	11.2356783	10.9078154	11.0784358	11.3678969	11.2475291	11.2090568	11.3450757	11.0824773	11.1903251	11.281957	11.104601	11.2029192	11.1199668	11.2916349	11.2645479	10.9611806	11.1850574	11.4549309	11.2421103	11.3868172
ADAT2	8.7475867	8.4264644	8.4387727	8.4129586	8.3801888	8.1025847	8.3992079	8.3016939	8.4760576	8.4898112	8.9047901	8.3523694	8.3160697	8.3597769	8.5696374	8.4609999	7.9542147	8.4008342	8.9741821	8.2935137	8.1524746
ADAT3	8.7010162	8.8058009	8.6532328	8.6424032	8.9314784	8.0896078	9.0833895	8.564087	8.1584778	8.6254445	8.7999993	8.3997605	7.81437	8.712056	8.5120247	7.9352472	8.3330383	7.6799268	8.933739	8.8051925	7.9279969
ADCK1	9.0958684	9.3850738	9.3824222	9.2438334	9.0201268	9.5549087	9.2032238	9.0225783	9.1751754	9.2664313	9.1048305	9.2789925	8.9610416	9.3664069	8.9448054	8.9119383	9.4230286	8.9789364	9.4464597	9.4716241	9.4703275
ADCK2	9.9817224	9.9589048	9.7645058	9.7406263	10.2170504	10.2437861	10.2603662	10.3079517	10.2238445	9.9587979	10.0188989	9.7072424	9.9280238	10.0327966	9.8006305	10.046896	9.9520654	10.0299538	9.9126047	9.9615279	10.1036219
ADCK5	8.5326661	9.0457525	8.7310296	8.8744097	8.8927314	8.5221428	8.9625776	8.8236065	8.6536261	8.7189742	8.7280637	8.7461225	8.6065666	8.9088445	8.7729302	8.4760576	8.6040304	8.65294	8.8144664	8.9075637	8.6156996
ADCY1	10.2303566	10.0241028	10.6232858	10.7516045	10.154632	9.8913188	10.3879692	11.3647952	10.2885934	10.8601785	10.098956	10.5164837	9.5312887	10.4136804	10.1013473	10.2596717	10.4914327	9.9539185	9.9656298	10.2320396	10.3477226
ADCY10	6.3657364	6.1226594	6.5807947	6.4844935	6.2123147	6.3247203	6.3498868	6.6247079	5.8662329	6.4807819	6.6652443	6.7044363	6.7277871	6.3308271	6.511005	6.7780885	7.1440852	6.1229716	6.78284	6.8675542	5.9209289
ADCY10P1	9.3478887	8.8896583	9.2586266	9.3875525	9.2032238	8.6158879	9.5659273	9.0684261	8.6746986	9.1046039	9.2924083	9.3533828	9.5636412	9.3031808	9.1425346	9.3923897	9.0883462	9.2583616	9.694519	9.4777457	8.761718
ADCY2	8.5679779	7.0595294	6.270311	6.4635512	7.4534045	6.963011	7.3617892	6.9767061	6.8941702	6.2361743	7.4333035	6.017002	7.104462	6.0538629	7.012749	7.1203419	5.4952873	8.0526659	7.2082429	7.0274764	6.791862
ADCY3	10.7988801	11.0792553	10.993759	11.0216204	11.2680738	10.2958407	10.9602356	10.9715487	10.6901109	10.5438922	10.6145334	10.4655295	10.2057265	11.1882985	11.0916736	11.0609531	9.4148527	10.6793408	10.9266295	10.7829562	10.2202727
ADCY4	11.2170096	11.5649063	11.1766919	11.6323497	11.3397197	10.3431252	11.8232831	11.2284084	11.1173357	11.4472229	11.1669873	11.1141449	10.4679981	11.7577781	11.246544	11.5289383	10.2711878	10.4730336	11.3320543	11.1417248	10.0361316
ADCY5	11.0639385	10.8756412	10.8302802	11.0268496	11.0122489	10.3007354	11.5718351	10.8092197	10.8334179	11.0486221	11.3567457	11.2129153	10.228172	10.9766543	11.1086027	11.0266762	10.5609955	10.2542902	11.464277	11.239644	10.3939043
ADCY6	12.7502212	12.7412429	12.4868507	12.6748149	12.9289229	12.204549	13.205722	12.7226321	12.6755739	12.6651278	12.7803537	12.5577034	12.3647934	12.666982	12.6964856	12.8538011	12.1891424	12.4313084	12.8139144	12.7657109	12.1651922
ADCY7	11.6337374	11.6352642	10.8151591	11.6817478	12.4680538	11.0909239	12.9159087	12.7463089	11.8695123	11.0716524	11.3443243	10.9197458	11.9895017	12.2410219	12.3072356	12.1455225	9.7225446	11.8672841	11.2702903	11.243545	10.9266295
ADCY9	12.6118548	12.7924565	12.7964087	12.610846	12.5467499	11.843895	12.1505514	12.3483347	12.3420243	12.7135204	12.4746293	12.8114737	12.0519636	12.7337988	11.9264252	12.4255936	12.416255	12.2995521	12.289094	12.703167	12.4218653
ADCYAP1	3.8688595	0.7044178	5.7385703	6.6837822	7.1665647	4.7394134	0.7889279	5.0939245	5.9625909	3.9227363	5.1633809	5.7324431	5.7830972	5.5855506	4.9331557	5.8761042	5.3627375	5.5282295	3.3043736	4.8472414	5.8873442
ADCYAP1R1	6.3382839	6.49467	3.9227363	5.0407896	5.477233	2.5409868	5.3769693	5.2172303	3.8164472	4.240586	3.6007665	4.6076307	5.3585348	4.7137125	5.5141169	5.5579624	2.5243106	6.7959602	4.8023776	4.8472414	6.879832
ADD1	13.9536627	13.9261398	13.9566998	14.0556673	14.0304255	13.5370247	13.9153966	13.6889079	13.8225297	13.9679481	14.0102868	13.8885506	13.6870058	14.0250876	13.9536627	14.1030043	13.5731746	13.7723909	13.6929644	13.924056	13.5220808
ADD2	5.657381	4.6582443	3.5382872	4.6093576	5.7162787	5.160939	6.1907144	6.3387489	5.6709468	4.0615414	5.2648407	5.106298	6.8935281	5.6904871	5.1046206	5.8761042	4.4452217	7.1647189	6.2113661	4.5138379	5.5613465
ADD3	13.0322643	13.0671402	13.679752	13.3549897	12.9793915	12.7092382	12.3959946	12.688457	12.9939483	13.2048365	13.2040582	13.5947857	13.1905144	13.1839108	12.9190886	13.1696231	13.3746668	13.018779	12.5632076	13.2443846	13.1187774
ADGRA1	3.7716396	5.4064595	6.2441477	4.5423705	5.6338774	5.4213382	4.5015037	4.9894579	6.7474176	5.1522966	4.8750858	6.2579554	4.1857815	4.9550077	5.1046206	5.6046569	6.0866861	4.8836161	4.8023776	7.0840988	3.6007665
ADGRA2	12.1939075	12.135262	12.0137941	12.3577941	12.8179482	11.0516271	12.5818934	12.0911126	11.9032637	11.819686	11.9656588	11.9959732	11.5373073	12.4874412	12.7664849	12.2448001	10.5690759	11.6891834	12.2320154	11.9824507	11.1955093
ADGRA3	11.4823465	11.1934694	11.2739625	11.0456453	11.151186	11.3166728	11.1617084	11.1265794	11.1733661	11.3331363	11.2772941	11.3091814	11.3220024	11.1298072	11.1866124	11.259885	11.3375964	11.0969782	11.5639107	11.2906994	11.4486343
ADGRB1	7.8095399	7.034612	7.8651566	7.9762179	7.511788	5.0595985	8.2196836	7.1926612	6.8585619	7.9267872	7.6631112	7.6240661	6.6694737	7.6123336	7.8024266	7.5775367	5.4952873	6.2588844	7.2265161	7.1532962	5.9209289
ADGRB2	8.9550138	9.2928603	9.0640632	9.362071	10.1580292	9.093157	9.6982658	9.6305674	9.7608785	8.7056783	9.1573023	9.2417589	9.2510364	9.7344961	9.2777635	9.2906765	7.8913606	8.6982287	8.2941985	9.311722	8.5471717
ADGRB3	7.0698292	7.2291276	6.5807947	7.2688562	8.0088684	7.5889334	7.7983131	7.4807457	7.2856906	7.2882715	7.9786301	6.9598239	7.1674773	7.2142094	7.012749	7.5020636	7.2425319	7.4441813	7.5990679	7.2066114	7.6392762
ADGRD1	8.3879023	7.9341962	7.5910721	7.6285042	7.9147863	7.1814342	8.1759438	7.2922624	7.940426	7.5646671	7.5677634	8.2215748	7.7598942	7.81437	8.7729302	7.8736658	6.730336	7.7904752	8.6019575	7.7424271	8.0771289
ADGRE1	5.7647747	5.5607278	4.7817336	4.756026	5.9588251	6.2235907	7.8476442	7.9349253	7.698312	6.6253512	6.142641	3.8791473	6.6527232	6.8564318	7.0819314	5.8761042	5.2419378	6.0646242	6.025026	5.4086497	6.0965101
ADGRE2	9.6101348	9.7273242	8.4540722	9.0735317	9.7923378	9.3699705	10.5153342	10.1720173	9.4290516	9.7235737	8.5635028	8.8633207	9.6357215	10.3145229	10.6281435	10.2940166	6.8813623	8.9231682	11.093992	9.5298385	8.5471717
ADGRE3	2.9793786	4.1841325	4.5423705	3.8791473	5.8351437	5.8483582	8.7359585	6.3387489	6.6239136	5.3201556	4.2196061	3.7552666	6.4559412	5.7283576	5.483157	4.8102224	4.3336488	4.8836161	5.1441968	3.8873778	5.2203664
ADGRE4P	5.5698975	5.8385207	5.1522966	6.3387489	6.0887629	5.6594934	7.4925635	8.0096153	7.5157359	3.3711425	6.4161789	4.9364634	6.183906	7.1237086	7.4672109	7.2973072	4.8772179	6.7859166	3.3043736	5.1513595	6.8427171
ADGRE5	11.6615964	12.0691427	11.6265331	11.8243236	12.2677976	11.3343462	12.7062919	11.7985365	11.7071584	11.7022433	11.5594303	11.3766956	11.7593402	12.2037992	12.3205754	12.1052736	10.0257568	11.6283836	11.9984754	11.7492359	10.4437965
ADGRF1	11.4170811	10.8243057	10.5227314	10.4838889	10.8717803	10.8952873	12.0219241	10.2913183	11.2037254	11.9942518	11.3665951	11.005846	10.1426632	10.9012106	11.3323481	11.5535214	10.3551059	10.0696037	12.3788825	10.8199359	9.921396
ADGRF3	9.0492513	8.0003792	7.9999633	7.9447076	8.2130704	7.7598942	8.2334989	8.1054991	8.1234091	8.630306	7.9569664	8.2820856	7.7175089	7.8529161	8.7264984	8.2161797	7.6865776	8.0020469	8.1850401	7.8538911	7.2688562
ADGRF5	13.3733908	13.524047	13.6570461	13.3751242	13.2503928	12.7166679	12.1904785	12.7142516	13.251631	13.7474842	13.6760619	13.679752	12.4866331	14.0776183	12.4964746	13.6582887	13.0566532	12.739671	12.5385289	13.0642259	12.8677765
ADGRG1	15.0265188	15.4596505	14.9239796	15.1768238	15.2168379	14.6456696	14.8840866	14.321392	15.008034	15.802615	15.4753536	14.9891795	14.997607	15.0685879	15.0170102	14.8435432	14.1364554	13.8835311	15.802615	15.1022361	13.9458017
ADGRG2	7.8624134	8.0227536	8.4387727	8.8933864	8.5144633	7.6708053	7.5951712	7.8736658	8.2425791	7.4659796	9.0555222	8.1516065	8.1208908	8.669509	8.0269875	8.4064507	7.4330314	9.3013262	8.0707699	7.8241231	7.7267555
ADGRG3	5.3932779	5.6915987	6.4743804	4.4957646	5.7619298	5.2098246	8.8721239	6.6069375	6.4432679	6.7596054	6.580302	6.4469859	5.160939	5.9603434	6.3046249	5.915013	5.4430557	5.609226	6.4395397	6.1575823	5.6904871
ADGRG4	2.2909323	5.1513595	0.9450744	4.3196174	3.331365	4.6749594	2.3535249	4.5519201	4.3182767	1.9764918	3.7857042	3.9924742	2.9986496	4.4373171	0.3993636	3.2074947	0.8761756	3.2249465	2.7647713	3.1053588	4.0172553
ADGRG5	10.9522552	11.0986743	11.2483888	11.0249966	10.6938455	10.386051	10.4821837	10.605358	10.6953832	11.2629566	10.8695146	11.0989719	10.8399632	11.2991886	10.114134	10.1658132	10.5511612	10.0399302	10.3268947	11.4864072	10.3131643
ADGRG6	11.2373165	11.2348945	11.2483888	11.1408419	11.3214842	11.3515794	11.281957	11.3624726	11.3201654	11.4901896	11.5087318	11.6195902	11.5592436	11.4449503	11.2229612	11.5661573	10.8298889	11.1952251	11.0447086	11.1432829	11.7297153
ADGRL1	11.8718494	11.8297684	11.5441759	11.8755894	12.2784937	10.7163162	12.8036039	11.9457477	11.7461459	11.7419869	11.8855004	11.587582	11.0337899	11.9250998	12.1595939	12.0007956	10.2877149	11.2105653	12.2197032	11.8396571	10.5625742
ADGRL2	12.3956967	12.1317577	12.1887873	12.1061719	12.2164047	12.0973283	11.7498555	12.2213769	12.4267389	12.3905937	12.3489155	12.1328485	12.2128338	12.4711408	12.228048	12.4814826	12.1936471	12.1738586	12.1394326	12.2545885	12.0622331
ADGRL3	8.8596364	8.2679499	8.4683687	8.8049499	8.5920056	8.3577136	8.0418468	8.4911563	8.309614	8.4125254	8.5377321	9.1672453	7.9159066	8.8381295	8.2965023	9.3501952	8.8494911	8.4738258	9.4826787	7.7604681	8.3160697
ADGRL4	8.9550138	8.43171	8.8128568	8.8362465	8.0480831	7.7267555	8.9128627	7.7317479	8.4598601	8.9393984	9.4269529	8.4758154	8.1715318	9.057107	8.8351088	8.7191747	8.4151506	7.8570649	9.5465802	8.1382509	7.8560619
ADGRV1	10.3345221	9.5680106	9.990677	10.2422233	9.7256791	10.0394416	10.7916656	9.7318008	9.8272576	10.3952974	10.6780182	11.0034019	9.3531767	9.9811027	10.2700364	9.9220995	11.8513818	10.0084502	10.8591094	10.7065936	9.3559364
ADH1B	12.4168045	13.0349004	12.583991	12.6351112	11.7300703	11.9929146	12.6499278	12.7679223	12.5230909	11.3206905	11.5770042	12.0940954	12.8553373	12.6274594	12.2441324	12.9241806	11.6969806	13.1039728	12.3486251	12.4841354	12.6219375
ADH1C	9.0958684	9.0152775	9.8225308	10.1995651	8.4533161	9.606502	9.6295325	9.3998528	10.6747987	7.3133933	9.7348836	9.4042836	8.9132404	9.3148197	9.4065688	10.0260968	9.8486715	10.766783	6.5212728	9.4716241	10.0960503
ADH5	12.1275039	12.205759	12.7558584	12.3872947	12.0329849	12.9258072	11.5344834	12.3062156	12.5544267	12.2325645	12.2360986	12.6595805	12.6740733	12.3358756	11.9343594	12.1455225	13.2265127	12.8466532	11.6683515	12.5368823	13.1490241
ADH6	10.3571364	10.5664959	11.4717833	11.1107378	10.0800078	10.8562616	8.8935782	9.5734518	10.1898196	10.6085836	10.5641769	11.6343423	10.8115574	10.8759608	10.008227	10.1328729	12.0655931	10.6080827	9.0485871	11.1086027	10.713809
ADHFE1	10.2323983	10.1557065	10.7415253	10.3001269	9.8233971	9.8763483	9.794344	9.5557992	9.9321705	9.8814658	10.2258238	10.9039482	9.8481048	9.9767182	9.7198337	10.0891725	10.6286741	9.9595394	9.4280355	10.3317607	10.2630106
ADI1	12.8584759	12.807918	13.6944178	12.8153496	12.4261309	13.2552912	11.4792301	12.5188996	12.9349637	13.111058	12.8835076	13.1579138	12.780988	12.7949046	12.0193444	12.6129091	13.8050049	13.7907282	12.003678	13.2048365	14.4803615
ADIPOQ	7.2132166	10.7936829	6.3337487	7.712523	0.8761756	0.3977639	5.15412	0.6452829	0.5390653	0.3977639	0.3977639	3.2449682	3.8994702	8.2432491	0.3993636	0.3977639	0.8761756	3.9227363	6.4559412	7.8241231	9.8346966
ADIPOR1	11.9972776	11.9629616	12.0117216	11.9226442	11.8785754	12.5698878	12.8131103	12.2022732	12.2441324	12.1120898	11.9182804	12.0608874	12.1862633	11.9082495	11.916929	12.0434396	12.5753997	12.3758941	11.881646	12.0272476	12.6358016
ADIPOR2	11.656428	11.6253234	11.537467	11.3809344	11.5462352	11.6798141	11.7403763	11.6408088	11.7185372	11.6743059	11.4470715	11.5401274	11.5755252	11.6049344	11.5609011	11.6470073	11.6139888	11.7225545	11.7114833	11.654203	11.6574985
ADIRF	11.6133872	11.5896806	12.1963624	11.7325169	11.5585224	12.2285384	11.5666169	11.9387702	11.3393272	11.104601	11.5735	12.3038881	11.9950601	11.4549309	11.1400414	11.6049344	12.9968601	12.8835076	10.0178457	11.8151052	13.6535312
ADK	9.7582334	9.6685216	9.9648738	9.8825859	9.4977092	10.0819856	9.8991884	9.8878291	9.9294876	10.0386161	9.8058214	9.8963049	10.0865859	9.7121745	9.7618227	9.7780821	10.2341336	9.9724289	10.1593012	9.922499	10.1193306
ADM	9.4508443	9.9490842	10.244048	9.8737989	9.0484674	10.174664	8.3869543	9.3356513	9.8979786	10.774548	9.4992974	10.3197176	9.1786599	10.1151578	9.3378953	8.9497585	10.8002638	9.6533906	10.2239741	10.2919933	11.0002387
ADM2	11.3357904	11.8974006	12.0587994	11.980197	11.3866324	11.195075	10.8388698	10.9252642	10.9151506	11.6291909	11.5291087	11.9822199	11.3147861	11.6272146	10.7596058	10.9946596	11.9666193	10.8830933	10.6128034	11.9744822	11.1939469
ADM5	6.8837351	7.2002336	7.3190908	7.511522	7.5687324	6.9905917	7.6750647	7.268597	6.8411201	7.4039696	7.4991996	7.5879381	7.3992274	7.5515726	7.307538	7.4832912	7.3885342	6.9853098	8.0567395	7.638915	6.4536456
ADNP	12.8006414	12.610846	12.5605979	12.6828431	12.8067855	12.5141717	12.9303101	12.7679223	12.7660473	12.6204032	12.8674041	12.7009601	12.8175111	12.6595805	12.8553373	12.942465	12.4605938	12.8006414	12.8226328	12.6708646	12.5584258
ADNP-AS1	6.9665225	6.9882229	6.8782468	7.1776761	7.0741324	6.7250442	7.2029417	6.8736467	7.022304	7.4493249	7.5774313	7.4441813	7.3992274	7.2321951	7.1383133	7.0330454	7.4441813	6.7859166	7.3597664	6.9926875	7.442305
ADNP2	11.1989395	11.314595	11.1048675	11.1153293	11.2055757	11.1474903	11.2514579	11.2948573	11.136357	11.1802876	11.1708056	11.0580043	11.1251731	11.1553294	11.088556	11.2498066	11.4203888	11.1930217	11.1632314	11.2967661	11.4639331
ADO	10.16474	10.2192951	10.1379199	10.0773808	10.1303845	10.3473177	10.2288632	10.0505479	10.039357	10.3102935	10.0241794	10.0340213	10.2921423	10.019568	10.2003304	9.8552414	10.2310827	10.139022	10.2814071	10.0646883	9.7828253
ADORA1	9.586104	9.5701349	9.0967765	9.5181862	9.553878	9.7185678	8.4525308	9.902638	9.9069603	10.1927926	9.4992974	9.2059258	9.504529	9.2460321	9.0909362	8.7087428	9.5372192	9.6099906	9.823865	9.257192	10.1782268
ADORA2A	5.9810562	6.5435522	6.8422237	6.8145972	5.5530963	4.9844113	5.9421832	6.4210531	4.8618533	5.8700135	6.2009404	6.8826268	5.5659212	6.4941641	5.483157	5.7768025	6.529065	5.7405496	5.8579627	6.8072182	5.7283576
ADORA2A-AS1	9.6881191	9.7805189	10.7528653	9.8713766	9.1160607	9.1984196	9.1019997	8.6427377	8.7278622	9.0817744	9.3978097	10.8747233	9.6311922	10.0051279	9.2422845	8.9465062	10.5474287	9.3112329	8.638947	10.3329906	9.934922
ADORA2B	6.736543	6.5244958	7.0871814	6.8920185	7.3317824	7.436456	5.9978895	7.0114396	7.2321951	6.4962957	7.3208534	6.6042907	7.2920889	6.9284256	7.3774698	7.2732055	6.7669859	6.8762309	7.7530451	7.1846871	7.7703857
ADORA3	4.9902988	5.8706476	6.6883434	4.9781589	6.2951942	5.160939	6.0543415	6.8090639	5.7931701	5.0696942	4.6257646	5.8746967	6.4166984	5.7049838	5.5506393	7.2973072	5.3036864	6.9608533	6.3337487	6.2652792	6.1232839
ADPGK	10.9005644	10.8058919	10.836746	10.9541467	11.0669273	11.1191936	11.1972426	11.2133665	11.1389027	10.8184186	11.0062876	10.888986	11.2504417	11.1878921	11.1821365	11.1782507	10.9833428	11.104601	11.0479323	10.8361508	11.0852253
ADPRH	8.8273888	9.2228089	8.9351677	9.1216301	8.9546478	9.2216482	8.9713679	8.9984995	9.2355596	8.8911866	9.2134587	8.7461225	9.2121285	9.3148197	9.2777635	9.2455212	8.582688	8.9812407	9.5567	8.9643481	8.3522232
ADPRHL1	7.8415265	6.6007042	6.6883434	6.5998855	6.6969666	6.8933318	7.2029417	6.47914	6.8585619	7.2508732	6.6837822	7.1080572	6.3538465	7.073984	6.7963529	6.8153558	7.647917	6.9064297	7.2827686	7.3636897	6.7517129
ADPRHL2	9.9613341	10.3086477	10.143439	9.8220072	10.186037	10.6332845	9.9254988	10.3355038	10.2202727	10.2101455	9.8558655	9.9800665	10.2000633	9.8715195	10.0101845	10.0446016	10.5018128	10.1444136	10.2852372	10.2027109	10.693257
ADPRM	7.7557388	7.6628725	7.5843841	7.8464145	7.8603565	8.3522232	7.6940203	7.7414855	8.4097194	7.7553599	7.7738706	8.2620788	7.9397612	7.6373945	7.5766614	8.1834721	8.1591675	8.7031217	8.2098707	7.766347	8.5036259
ADRA1A	7.173682	6.6007042	7.8466029	7.7424271	7.2536465	6.1970705	6.1488056	6.7082516	5.6709468	7.3392118	7.0137028	7.6692768	6.8671867	7.1154383	5.1504225	7.672201	6.2907368	7.6690506	6.5786317	6.1575823	6.3480913
ADRA1B	8.0670965	8.6651747	9.6086703	9.1264449	8.1816216	8.1739642	8.0178409	8.2375961	8.4642214	8.1521	7.4991996	9.4042836	8.0357618	9.3083048	7.7369458	8.2288186	9.1451243	8.7122757	7.1516485	8.5439299	8.9430705
ADRA2A	9.9131065	9.9077993	9.232009	10.4114293	10.914028	8.8374059	11.0629317	10.1132092	10.6036618	8.7498341	9.790676	8.8117448	9.6887492	10.6962212	10.8762935	10.5435996	7.9542147	9.0235271	9.4525892	9.3482337	9.3559364
ADRA2B	7.5684033	7.961718	8.7506141	8.0287654	6.5058831	7.2890188	7.8359693	6.0676708	7.7175089	8.225884	7.5180488	8.8273888	6.5998855	8.497772	7.7439221	7.8628272	8.2647622	7.2122333	8.0302091	8.2687443	8.0990515
ADRA2C	10.0156788	9.2480891	9.7940225	9.9856822	10.5370228	10.5717147	9.493559	11.177822	9.2725046	10.0657725	9.1898168	9.376481	10.5039991	9.097034	8.4623594	9.8722978	9.5708515	10.9068336	10.2852372	10.0967364	9.6770782
ADRB1	7.1476894	7.8466029	7.4117155	6.7799451	6.5786317	6.4114677	5.5439123	6.535793	6.9993291	7.4151751	6.6231608	7.4793803	4.4081911	7.2407849	5.6148541	6.3791112	7.3768343	6.3896624	5.3209555	6.7725667	6.6856822
ADRB2	8.8538197	8.5204434	7.373491	8.1995659	9.2563746	8.6640684	9.2615521	9.3874009	8.7227469	8.0246892	8.6519058	7.3168059	8.497772	8.372166	9.2135995	8.5908733	7.1080572	8.6461914	8.4242894	7.8733772	8.4531937
ADRM1	11.4852488	11.590992	11.4821989	11.478	11.4521062	11.7635269	11.1359723	11.6199798	11.5236048	11.5969894	11.2870188	11.5164495	11.3341952	11.2931186	11.3139037	11.2256323	11.5356408	11.3088266	11.6535757	11.4878994	11.3883597
ADSL	10.8611292	10.7870372	10.6586199	10.5939066	10.801084	11.4285248	10.632416	11.157251	10.9292827	10.7344501	10.6596738	10.7516045	11.0478087	10.5636316	10.7449466	10.7154861	11.1484339	11.0979333	10.9735843	10.7853605	11.4674784
ADSS	10.4154972	10.3012341	10.4008741	10.4266301	9.9512303	10.310474	10.2859563	10.1873726	10.4151395	10.3841404	10.5650779	10.3877965	10.4363963	10.2516734	10.4507535	10.3781316	10.5364763	10.2940166	10.7578345	9.967488	9.9234079
ADSSL1	10.3321168	9.8832292	10.6568855	10.0437178	9.1202953	9.9077993	8.8133091	9.136216	9.1751754	9.0351043	9.2517517	10.5530837	9.6221982	9.9921522	8.8305692	9.2171493	10.4659986	9.8593928	8.7805214	10.0139841	10.2508882
ADTRP	6.6953645	6.9747716	6.5574847	6.8145972	7.1231469	7.1814342	6.6650973	6.6810844	7.5565366	8.0486508	7.2004018	6.5242456	6.8819767	6.9146245	6.2748794	6.6307051	6.529065	7.355977	5.414302	7.1237086	7.0431781
AEBP1	14.4271976	14.1879053	14.1542024	14.4161584	15.3911832	13.6558035	14.5167481	14.5042111	13.993012	14.0802492	14.1005296	14.139575	14.1208249	14.6602086	14.9417795	15.3319427	12.1581195	14.3309213	14.7153984	14.1291562	13.2815175
AEBP2	10.8332663	10.6215941	10.8434285	10.8905732	10.6625309	10.6035464	10.8430975	10.7981209	10.8822879	10.7790581	10.8352359	10.8778475	10.8160986	10.7914071	10.7185066	10.7978047	10.9382695	10.8165884	10.799428	10.7036057	10.5669516
AEN	10.0802622	10.600993	9.5854718	9.6465265	10.2187015	10.4299042	9.7835098	10.0068401	9.9294876	10.420351	9.8429587	9.3617861	10.3333995	9.6694983	9.7618227	9.9649811	9.499358	9.9378611	10.5567241	9.8138743	10.2182989
AES	13.4481501	13.5387838	13.0612959	13.4569322	13.5965087	13.7419603	13.5821443	13.897441	13.7105065	13.5450191	13.2020995	13.2228518	13.6260904	13.3630886	13.4713893	13.3646598	13.1770413	13.7560096	13.3708589	13.4774113	13.3401924
AFAP1	11.4094285	11.3585187	10.9311132	11.0549025	11.7867739	11.2131867	11.6718175	11.5080303	11.4319553	11.3669477	11.246544	10.8996212	11.2256323	11.2181945	11.6088618	11.607627	10.3124804	11.3653202	11.8042924	11.1534306	11.0138995
AFAP1-AS1	7.4383375	7.3406293	6.8621107	7.3673944	7.7280817	7.5448896	7.7579672	7.1796383	7.4654228	7.4350115	7.3908598	7.0645437	7.3878537	7.3588522	8.0433425	7.792245	7.0162948	7.202063	8.128861	7.2398379	5.7952915
AFAP1L1	10.6394926	11.1333803	10.444074	10.2669566	10.1672335	10.1674616	10.1769756	10.2513424	10.57207	10.5978848	10.4681318	10.5280867	10.4505611	10.6352703	10.1071741	10.351954	10.2812834	9.9899917	11.0832115	10.3071741	10.1795895
AFAP1L2	11.2641166	11.2306936	11.292567	11.6693146	11.7552037	10.9006758	12.2314656	10.9920632	11.7863322	11.6329739	11.8589645	11.5506081	11.0111809	11.6688461	11.8072018	11.6835944	11.2764775	11.3282047	11.6304815	11.3340258	10.6694924
AFDN	13.6667394	13.5667685	13.4972673	13.4608617	13.5001451	13.5319181	13.7815069	13.5579337	13.5718401	13.4608617	13.730907	13.5731746	13.5635121	13.5593819	13.3780592	13.7427749	13.4727798	13.5333427	13.4531136	13.5563162	13.4462804
AFDN-AS1	7.0333783	7.3406293	7.6874301	7.1534113	7.004214	7.0918819	6.9419912	7.0783577	7.0824704	7.0232235	7.2165648	7.597587	7.0194206	7.1154383	7.0032223	7.0591053	7.586135	7.0317005	6.718088	6.7725667	7.0981601
AFF1	14.3964394	14.2467844	14.2303876	14.4203969	14.4643403	14.2080831	14.6952259	14.2743819	14.4246849	14.7425535	14.7496052	14.2579217	14.4246849	14.4491295	14.4751493	14.6017595	13.9514746	14.112187	14.639861	14.2853901	14.0825475
AFF2	7.4983489	7.6628725	7.2668642	7.8464145	7.9900871	8.3983052	8.5462564	8.3641616	8.3445504	7.3619788	7.9261917	7.8913606	8.8388737	7.5785436	7.8682986	8.0430392	6.9657177	7.9511001	7.7884549	8.0327143	8.3700092
AFF3	10.6832076	10.6718043	10.4215766	10.9016119	11.6277775	10.427953	11.1163977	11.7872081	11.2662072	10.2194088	10.4574924	10.3877965	11.0881783	11.0152259	11.1640862	11.3034036	10.0484029	11.5187039	10.1021281	10.4415865	10.7351033
AFF4	13.4993899	13.4686159	13.4333834	13.4887564	13.4361702	13.4481501	13.3951109	13.4658623	13.5802629	13.5481902	13.5579337	13.450884	13.5593819	13.3720925	13.3859771	13.6056881	13.3595372	13.5620732	13.3816206	13.4713893	13.4804067
AFG3L1P	10.6939699	10.4858636	10.3694792	10.4053131	10.4823513	10.1283658	10.852868	10.3261403	10.3075527	10.5158781	10.6060469	10.430239	10.2869779	10.5704084	10.5006486	10.5844598	10.2090016	10.1059177	10.8211192	10.5534262	9.9082626
AFG3L2	11.9782205	12.113631	12.1588607	11.8610059	11.8207695	12.2599941	11.6837499	11.7912042	11.9744822	12.06676	11.8360654	12.0122646	11.9784037	11.769403	11.7937601	11.5771993	12.4767821	12.0880019	11.9761254	12.1172903	12.1887873
AFM	10.7899713	10.6243968	12.5308951	12.0810882	9.3432284	9.6417067	6.2441477	8.655329	10.2042313	11.6068291	10.7969922	12.2134685	9.6311922	11.5148413	9.0570641	9.8334607	12.7754925	11.0986743	7.5774313	10.9023772	11.3958707
AFMID	12.0928504	12.228048	12.8844025	12.4988118	11.9834299	12.3720464	12.1564928	11.5609011	11.6289726	11.9854256	12.0270487	13.0754568	12.234695	12.6082295	12.06538	11.8381828	13.3780592	12.5023674	11.5639107	12.9805225	12.9050559
AFTPH	11.8096953	11.6490458	12.2539678	11.9519465	11.5022644	11.6663468	11.6639284	11.6950838	11.67468	11.8384438	11.8868061	12.288541	11.9367362	11.7411161	11.8047506	11.621159	12.3518958	11.9108113	11.5147229	11.9310769	12.03097
AGA	9.0883462	9.5560995	9.3824222	8.9338826	8.8974262	9.4928516	7.8204641	9.2288661	9.4076427	9.3628325	9.1398309	9.3694726	9.3922614	9.2396978	9.4857134	9.3739453	9.4665197	9.5237692	9.3849567	9.5846442	9.7163268
AGAP1	12.8107781	12.7596171	12.988088	12.7964087	12.6997867	12.4773299	12.4403951	12.6570378	12.6138969	12.6537316	12.6693433	12.877388	12.5147767	12.5671646	12.5096658	12.7769775	12.7170871	12.6132395	12.4113416	12.9651421	12.8260282
AGAP1-IT1	8.4703105	8.852578	8.4813148	8.3024011	8.3215554	8.2426427	8.3221165	8.419691	8.4292498	8.4957145	8.2528743	8.8162562	8.2006049	8.52808	8.3411339	8.4862459	8.8075207	8.25704	8.4855643	8.7443016	8.5471717
AGAP11	8.6260435	9.0182755	9.3967477	9.1216301	8.7250331	7.9102218	9.0395821	8.4997798	8.4701219	7.9374035	8.8446015	9.0285113	8.4375285	9.0603741	8.0815461	8.9527742	8.3375062	8.5665549	7.9195048	8.8909536	8.0820082
AGAP12P	7.6709062	9.3110283	8.6794851	9.3001474	7.3705338	8.4573687	8.5206255	8.8400069	9.0141499	8.8381295	8.0930291	8.7936753	5.4452169	8.4400227	6.9217444	8.3630051	8.9825621	8.1550494	9.3401854	9.0000863	9.5505914
AGAP2	8.970923	8.7775255	8.0576977	9.1863872	9.6407545	8.0380243	9.700839	9.5595989	8.6002759	7.8624134	8.6648165	7.8052471	9.2023779	9.586563	9.5861901	9.1310487	6.165951	9.2352219	8.5262829	8.7377891	7.3737484
AGAP3	11.4469201	11.5771993	11.2939033	11.5522359	11.6618653	10.9787278	11.760138	11.5123226	11.1745932	11.3708658	11.3604842	11.4906859	11.2282354	11.6229997	11.4556891	11.2857484	11.1227569	10.908369	11.3889456	11.5461078	10.9561297
AGAP4	7.425629	7.3130459	8.2948038	6.7799451	8.0606507	7.2668642	7.7579672	8.3495968	8.3221165	7.4493249	7.8241231	8.2215748	7.682674	8.2352644	7.712523	7.3249648	7.256443	8.0480123	8.3025921	8.1632561	8.1619814
AGAP5	8.970923	8.7163212	8.7855359	9.0464166	9.0141499	8.2852583	9.0877839	8.8573539	9.0086113	8.9768312	9.1163863	9.0490273	8.6065666	8.9770402	8.8351088	9.0422575	9.1924017	8.6199493	9.0461813	9.0602153	8.3879023
AGAP6	9.7273242	9.9687488	9.428254	9.7504893	9.5822339	9.1525158	9.8358253	9.6269911	9.4928516	9.6890504	9.6718966	9.7596436	9.6710546	9.7599993	9.7399843	9.5071148	9.2707385	9.239452	9.823865	9.8273286	9.2137492
AGBL2	7.4506048	7.4075457	6.7403043	7.7311403	7.3705338	6.8933318	7.2744166	7.5339118	7.1803675	7.0994131	7.940426	7.4248983	7.2536465	7.194162	7.7042144	7.3552603	7.2425319	7.181864	7.6193891	7.261216	6.2508885
AGBL3	8.1143787	7.6382258	8.0875567	8.3236701	7.6344916	8.0896078	7.9320903	7.75678	7.7602784	8.1521	7.9195048	8.2756715	8.2387876	7.8092875	8.2053678	8.0519244	8.4237992	7.9662127	8.0216209	7.9894418	7.6748407
AGBL4	7.9034408	8.3915819	8.4813148	8.2665143	7.7280817	8.6409915	7.9770568	8.0922113	8.2830853	8.0486508	8.4642214	8.3265696	7.9640028	8.1011373	7.782538	7.652822	8.7482537	8.1322404	8.3668722	8.3877247	8.81117
AGBL5	11.656428	11.7225545	11.591847	11.5735	11.6633695	12.0152746	11.65149	11.7280526	11.6225987	11.5834078	11.6283836	11.5656382	11.6888351	11.3662376	11.5573931	11.6470073	12.2716296	11.8180014	11.5726878	11.7436822	12.2465334
AGFG1	11.7388665	11.5027794	11.5904324	11.5330585	11.6159276	11.5770042	11.4913833	11.7268578	11.7662078	11.8218973	11.8203051	11.6181777	11.6272146	11.5637547	11.6741426	11.8392921	11.4916967	11.6929258	12.086904	11.459387	11.618406
AGFG2	10.7869594	10.8402863	10.7082895	10.732354	10.844813	10.3415228	11.3006456	10.5231124	10.5866821	10.7531385	10.8253557	10.6399514	10.5452048	10.8304318	10.8474816	10.719929	10.3471066	10.4145346	11.2660381	10.6437522	10.1566395
AGGF1	10.7664825	10.6922715	10.9962988	10.781	10.4940391	10.5971303	10.6041371	10.5750797	10.7817087	10.728586	10.6845358	10.63224	10.7590379	10.5655547	10.5621056	10.581146	10.7514902	10.6425128	10.6864287	10.5534262	10.7003133
AGK	10.5085748	10.4971899	10.6602142	10.4164278	10.3838393	10.5464874	10.5044762	10.1211923	10.407299	10.3261403	10.4994977	10.6988213	10.6067937	10.6009131	10.3925389	10.6037772	10.6866231	10.511631	10.5506415	10.5705553	10.5565106
AGL	11.876515	11.2916349	11.6943925	11.4823465	11.1989395	10.9642704	11.0672759	11.0440498	11.407627	11.6510919	11.6984453	11.6598844	11.1712599	11.4889475	11.4005811	10.9475576	11.5832879	11.340566	11.3711668	11.4213109	11.3587997
AGMAT	13.7746877	14.0222815	14.5480758	13.8885506	13.5546501	14.004198	12.4964746	13.1530218	13.4686159	13.8807487	13.5731746	14.4591425	14.03645	14.1542024	13.029233	13.0380022	15.1147923	14.0884074	12.0649336	14.5663777	14.2896091
AGMO	7.9556002	8.2739936	9.2439366	8.4911563	7.931506	8.0837887	6.4735642	7.3527022	7.8620659	8.352077	8.5952387	9.0854848	7.9640028	8.4815081	7.4081097	7.984225	9.1239717	8.2201647	7.4477603	8.5728658	8.7764978
AGO1	12.4657677	12.2543075	12.3747428	12.3402514	12.5832214	12.1836462	12.7359646	12.6430727	12.4512828	12.1917428	12.3320464	12.4210371	12.5315296	12.4412658	12.4918705	12.5999064	12.5238323	12.5433694	12.2076321	12.4390288	12.6755739
AGO2	12.9151135	12.7299707	12.4660488	12.6236631	13.018779	12.8270215	13.2335543	13.107825	12.8337884	12.6976033	12.6701805	12.5347658	13.0036499	12.804693	12.833444	13.073247	12.4221403	12.9543891	13.0558901	12.662705	12.7789198
AGO3	11.1163977	10.985887	10.9468464	11.0362222	11.3203184	10.8629269	11.3311629	11.0303844	11.0079744	10.9091046	11.0712235	11.0298659	11.1955093	11.0540829	11.0357077	11.3897503	11.0015836	11.1501644	10.9903537	11.0350323	11.0397893
AGO4	11.427971	11.3096542	11.0264857	11.2018735	11.5540448	11.3593257	11.8857451	11.7545688	11.547266	11.1609135	11.3514147	11.0615914	11.3475028	11.2701451	11.5159476	11.6789954	10.8550167	11.3837804	11.4383895	11.1203797	11.5625583
AGPAT1	0.4361581	0.5382655	0.5171379	8.6056114	8.6142573	8.9231682	0.7889279	7.2379642	8.7136201	7.6805654	7.2877989	7.8913606	1.8756988	8.6208669	7.2897662	8.4664058	2.5243106	0.3977639	0.3993636	7.6192085	8.2770863
AGPAT2	11.3677435	11.719233	10.7704942	10.9369944	11.1591237	11.8999827	11.4015931	11.631314	11.479786	11.3976303	11.3387834	11.3915051	10.9515664	11.1647072	11.4578079	10.8968359	11.7723425	11.2348945	11.464277	11.4947533	11.5570057
AGPAT3	13.9014847	14.4700535	14.5167481	14.1576492	13.7379221	13.6667394	13.5333427	13.542191	13.8201642	13.9702045	13.7560096	14.2896091	13.8630228	14.3083834	13.3061961	13.5532024	14.2051784	13.8429158	13.2804407	14.321392	13.7640991
AGPAT4	10.5552236	10.3377639	10.0543952	10.3428507	10.5901393	10.4549563	10.8749014	10.5038113	10.5069965	10.441206	10.6249956	10.2131089	10.1190967	10.2206288	10.7860436	10.6877612	10.4062863	10.2283203	10.537277	10.3551059	10.2142837
AGPAT4-IT1	7.4097583	7.5601461	6.9648922	7.2376611	7.7362242	7.9775079	8.3270047	7.2261836	7.5460734	7.5747456	7.9490226	6.7862913	7.2681552	7.2043646	8.0365877	7.6193891	7.7443116	7.3433307	7.8335178	7.4474111	6.6856822
AGPAT5	10.275886	10.2572033	10.464785	10.0625086	9.9883699	10.1408573	9.7096957	9.8406032	9.9720764	10.2839935	10.3525884	10.062811	9.9353725	10.1151578	9.726403	9.7283289	10.1252754	10.4167397	9.8348936	9.8256929	10.5470741
AGPS	11.4323111	11.2989541	11.27529	11.3346874	11.1287227	11.3745214	10.8046935	11.3190676	11.3793439	11.643287	11.5759765	11.3176511	11.3892233	10.9962988	11.4596257	11.2699546	11.4656507	11.3897503	11.3166728	11.2066394	11.4598645
AGR2	5.3932779	7.7184138	7.1448909	7.3317824	7.5800128	8.978723	7.4016965	8.5874975	8.3971054	7.5646671	7.3208534	6.4719076	9.3366113	7.043505	7.8024266	8.7423738	7.4102672	8.3462456	8.372166	8.3746189	8.0023958
AGRN	15.1022361	15.3760171	14.4939523	15.0446366	15.3017564	13.6121295	15.6908807	14.6680869	14.4939523	15.3166627	15.4165638	14.7425535	14.0854247	14.8996946	15.4428036	14.8139942	13.1536881	13.3491782	15.505979	14.8088068	13.3108219
AGRP	7.0333783	6.9113424	6.9648922	7.1056453	6.9895792	6.4740103	6.9856329	6.846545	6.3708729	6.5942482	6.142641	6.5422601	6.5274303	6.7457291	6.9615719	7.01996	6.366215	6.4747505	7.0931424	6.4188259	5.4115135
AGT	11.8892404	11.473959	12.994921	11.8204384	11.8617845	12.2110531	10.308834	10.908369	10.724049	12.5272711	12.0827916	13.1082865	12.165395	11.569366	11.5285912	11.4531541	13.21396	11.2334705	11.1801165	13.0045188	12.4168045
AGTPBP1	10.4378637	10.2460295	10.3212153	10.3689949	10.3969603	10.3984497	10.6273936	10.4805149	10.5798893	10.4713099	10.4813214	10.3056285	10.3165481	10.3326033	10.5038113	10.7509687	10.2685383	10.4383048	10.5049701	10.0375971	10.4544607
AGTR1	8.4703105	8.5122293	9.5059901	9.2470513	8.0958186	7.7948637	7.939991	7.8544752	8.505392	8.9128627	8.7819513	8.8885337	7.0054331	9.109502	8.2924429	8.5908733	8.1913754	7.9511001	7.9848083	8.3490103	7.5487277
AGTR2	1.3329683	1.0556573	4.7027879	4.0637502	4.6714113	3.6007665	0.7889279	6.7780885	2.7778622	3.7425628	3.8791473	3.2449682	0.3977639	2.0783682	3.292088	3.72074	5.5809941	4.8369403	1.911561	1.1570688	4.6595303
AGTRAP	10.9889306	11.4308034	11.0686569	11.0048382	11.0379935	11.8327903	10.8915992	11.3423885	11.599712	10.9712186	10.9735843	11.0960414	11.0893913	11.0463214	11.0182067	10.6405873	11.596535	11.5389699	11.1892799	11.1502817	11.9679212
AGXT	10.5132875	10.3637114	11.4515224	10.7480841	9.6069096	11.5008507	7.0493836	8.8311436	6.2882917	7.8046731	9.6450779	10.9866472	8.7283202	8.7269294	10.4310066	7.9878849	12.8444764	11.0244344	7.1855206	11.1612273	10.8461606
AGXT2	13.2477466	13.2217598	14.3309213	13.8956104	12.9814266	13.7105065	11.4493086	12.3673057	13.1354181	13.290855	12.8609068	13.9285852	13.3646598	13.5947857	12.4255936	12.7238207	14.3356143	13.7419603	11.7751481	13.7549745	13.7292587
AHCTF1	11.8412952	11.5519307	11.9763747	11.9021531	11.4658339	11.4441559	11.6296424	11.6118133	11.7156314	11.7716818	11.8597346	12.0810882	11.7421837	11.7985365	11.7193703	11.8255688	12.0014789	11.8957892	11.6367525	11.663759	11.5387934
AHCY	12.9963372	12.9027692	13.4130168	13.3562566	12.7638412	13.4522087	11.855419	12.7359646	12.5729845	12.8870455	12.877388	13.5262463	12.7843405	12.9569488	12.6072479	12.3749635	14.190901	13.3755817	12.4049199	13.2804407	13.8201642
AHCYL1	13.0537789	13.050059	13.2265127	13.0463965	12.9527022	13.1317601	12.901361	12.7177434	12.9576962	13.206833	13.1490241	13.236396	13.0532927	13.0392455	13.0495621	13.0303758	13.205722	12.833444	13.2471761	13.157375	12.9642632
AHCYL2	11.7510845	12.2199358	12.3547557	12.0357116	11.6343423	11.9851674	11.34799	11.3497168	11.8429313	11.9358747	11.8656896	12.0075482	11.9126122	12.1970237	11.1995113	11.9306347	12.2583005	11.6732067	11.5040137	12.1770879	12.0020863
AHDC1	12.4267389	12.4643426	12.1333685	12.5573	12.6711954	10.8463238	13.0063836	11.9849123	11.7290302	12.3510395	12.5494438	12.5655292	11.4991024	12.5033791	12.6791805	12.1730935	11.1532937	11.06328	12.5739135	12.3170706	10.4136804
AHI1	10.775578	10.4626401	10.6245602	10.7405841	10.2085338	10.1776114	10.6316899	10.386051	10.6934129	10.6926652	10.7621744	10.6848975	10.5943432	10.4894726	10.6433852	10.9154519	10.3204605	10.3275531	10.7296321	10.5294855	10.4806511
AHNAK	17.696268	17.8971029	16.8479087	17.1514427	17.8971029	17.2819687	17.8971029	18.3706902	17.8971029	17.2819687	17.4944581	16.9870213	17.8971029	17.4944581	18.3706902	18.1083074	16.5290386	17.8971029	17.4944581	16.9870213	17.1514427
AHNAK2	11.2951436	11.3333527	10.6926652	10.6495168	11.9433384	11.6886543	11.6864452	12.1199615	11.6277775	10.341829	10.7151235	10.2034735	11.8063504	10.8457519	12.5517008	11.7706332	9.1528242	11.2602862	10.5597171	11.4240121	10.3425762
AHR	12.1333685	11.9608449	11.8956359	12.1487792	12.6679942	12.0887684	12.112742	12.3788825	12.1072827	11.7371754	12.307812	11.4224314	12.360051	12.4124379	12.4843938	12.5083182	10.7098655	12.2085176	12.2067069	11.6352642	11.8726392
AHRR	6.8113939	8.4540722	5.6948775	7.2569951	6.6733479	5.6082024	7.1863966	6.2999966	6.34693	6.3601069	6.142641	6.7194738	5.885054	6.3308271	6.8435127	8.3140757	6.0866861	7.5383023	6.9673211	6.6422033	6.2277899
AHSA1	11.0831019	11.264641	11.21686	11.2363777	11.0787924	11.8134309	11.0463214	11.4894817	11.3030401	11.1541801	11.1519127	11.2197772	11.7053202	11.181121	11.0408148	11.1754806	11.7723425	11.7577781	11.2909993	11.3497168	11.9245065
AHSA2	12.0096181	12.3376758	12.4798214	12.1841993	12.0451818	11.8420641	12.3205754	11.8849403	12.1531951	11.9521737	12.0814883	12.1547981	12.3876066	12.1750516	12.043017	12.2867091	11.8946557	12.2022732	11.8067739	12.2808478	12.1613875
AHSG	6.1625008	5.9739402	6.219758	1.8683823	1.397103	4.4479185	3.2824011	6.4456833	5.1105414	7.4659796	2.1863615	6.0988434	4.3513137	5.5573194	2.9326384	2.5043619	6.2133749	4.3513137	0.3993636	2.2304422	4.5856496
AHSP	0.3977639	0.7044178	0.9450744	0.5382655	0.8761756	1.1226466	7.4016965	0.6452829	1.911561	2.7286726	0.4854467	0.6194391	1.8756988	0.8495319	1.4062775	0.4313588	1.9764918	0.4513558	1.3652012	0.5382655	2.0124369
AIDA	9.9294876	10.0229463	10.1145477	9.76103	9.7473373	10.0941899	10.0136342	10.0763576	10.0643438	10.2658613	9.8781439	9.7371423	10.073132	9.9595394	9.8801129	10.2425053	10.0395261	10.3378948	9.9126047	9.9291105	10.2279237
AIF1L	14.8139942	14.5216421	14.03645	14.200483	14.4456073	14.6228138	15.0552463	14.0741465	14.7851318	14.9794122	14.933714	14.4700535	14.3309213	13.9514746	14.6887678	14.7289459	14.5897244	14.1542024	15.0918697	14.553724	13.9871855
AIFM1	12.5554442	12.9159087	13.289506	12.7217031	12.2247572	13.2020995	11.5461078	12.2747137	12.9535858	12.8864519	12.7718113	13.0652209	13.0192287	12.8722628	12.1945095	12.2834935	13.3755817	12.7036826	12.4538853	13.0690674	13.0979363
AIFM2	10.0449749	10.3012341	10.0263463	9.8110929	9.9802071	10.2222424	9.9059912	9.9107084	9.8575914	10.2704263	9.9803571	9.8572089	9.7656371	9.8409517	9.665295	9.603684	10.3220843	9.8371491	9.9589048	9.9591286	10.3598254
AIFM3	7.4983489	7.5237824	8.7552629	7.586592	7.4845092	7.4826071	7.4254037	8.084579	7.6023369	6.6604444	7.3485818	8.2896615	8.0357618	8.0953437	7.3615997	7.7329933	8.093244	7.4204821	7.1516485	7.7113621	8.1306732
AIG1	11.795482	11.6470073	12.2357347	11.8029546	11.5786406	12.3682328	11.1124718	11.621791	11.7699563	11.7804461	11.7665692	12.1985532	11.9636698	11.8734723	11.4478419	11.6518593	12.707078	12.2675427	11.1738415	12.1821658	12.80885
AIM1	12.5942952	12.5305906	12.4646391	12.5720728	12.4614997	12.262896	12.8664877	12.2327348	12.5530426	12.5561891	12.9761947	12.720679	12.4187332	12.4846523	12.5825671	12.6242923	12.4922091	12.8546567	12.0166217	12.5745814	12.4573876
AIM1L	5.9810562	6.2181056	4.5423705	6.1787748	5.6338774	6.1750801	6.6057996	6.5141455	5.1105414	5.1990754	4.9844113	5.6319793	5.885054	5.6452535	7.012749	4.8634349	5.5809941	5.5573194	7.927675	6.5634114	2.0124369
AIM2	7.2259747	5.4064595	5.0548361	7.2376611	7.0615277	6.3456017	6.6253512	6.6810844	5.8273429	4.7407588	6.5435522	4.9364634	7.2261836	6.6837822	5.6148541	6.8393168	0.4025632	7.9284915	5.1916758	5.9750915	5.949659
AIMP1	9.9320163	9.7164501	9.8968952	9.9302747	9.3276504	9.6810146	9.1962886	9.3356513	9.7579499	9.8395664	9.7348836	9.8243922	9.7503495	9.5002896	9.6396853	9.7345444	10.0283261	9.8050218	9.8006305	9.5094685	9.9437673
AIMP2	8.8440127	9.0055567	9.105364	8.8206872	8.7965378	9.6192019	8.2506224	8.6076553	8.8233758	9.1762094	8.8147606	8.8954944	8.6938013	8.6965124	8.6546092	8.5654972	9.2434123	8.8397954	9.2197546	9.1313637	9.2260402
AIP	10.9815619	10.9991387	10.9278409	10.9076086	11.1519127	11.6975884	11.1181998	11.5459805	11.1754806	10.9975628	10.8597157	10.8135855	11.3147861	10.9340697	10.9864825	10.8833784	11.4559389	11.6268964	10.8378087	11.0972478	12.1394326
AIRE	5.5698975	5.8009399	3.5382872	5.4624093	5.7162787	4.6749594	5.5439123	5.3209555	3.8164472	5.2390673	4.9189718	6.075974	5.982222	5.746579	6.0195288	5.3127889	5.8360568	4.1832461	7.257689	5.5226506	3.2074947
AIRN	7.5087729	7.2856906	7.191736	7.3951702	6.6296215	6.4740103	7.2469816	7.1242188	6.9682923	7.3012681	7.4474111	7.2142094	6.5812874	7.0232235	6.9217444	7.168295	7.0162948	5.7405496	7.3400883	7.2501401	6.4330421
AJAP1	10.348168	11.0068666	10.3558568	10.7853605	10.1182723	10.9682207	10.484801	10.2391436	10.8364577	10.965073	10.2763967	10.8490594	10.4579913	10.5766883	10.5270735	9.8621784	10.3520878	10.0326359	11.2227462	10.9922326	10.0722597
AJUBA	12.0247976	11.9977167	11.7144148	12.1570262	12.0010216	12.0219241	11.6961935	12.1470501	11.8412952	12.5305906	12.36342	12.2349284	11.756273	11.3078578	12.1338897	11.8392921	12.0857354	11.5853776	12.4387483	11.2674803	11.8963304
AK1	9.917559	10.1305546	9.4800112	9.6681742	10.0072311	10.210635	9.8060636	9.9737756	9.8867739	9.9539185	9.5684443	9.4183747	9.54914	9.7029898	9.6308513	9.6727456	9.7832125	10.0165884	10.0139841	9.6953657	10.2009893
AK2	13.2699319	13.1974677	13.5205087	13.2160552	12.9944419	13.4274675	12.7463089	13.0052495	12.917549	13.2294985	13.054265	13.251631	13.1913212	13.2020995	13.0566532	13.0303758	13.6929644	13.3630886	13.0036499	13.2325041	13.7614769
AK3	11.8649887	11.7160219	11.7699563	11.5957537	11.427605	11.6129804	11.6139888	11.3120555	11.5166762	11.6998991	11.6118133	11.5180785	11.599712	11.42469	11.4665669	11.5883762	11.8047506	11.5671823	11.7520683	11.656255	11.5712405
AK4	13.7125755	13.9179928	14.4539853	13.9002169	13.1964805	13.5546501	12.4229029	12.6953494	13.1005692	13.7576745	13.4745428	14.386985	13.5912424	13.9261398	13.2391536	13.1754616	14.6339298	13.9536627	12.7812494	14.0974723	14.0528429
AK5	6.844262	7.5327571	8.0576977	7.0332118	7.2165648	8.296231	6.8931354	7.5134625	7.0339799	8.1598037	7.8467914	6.8668192	7.3451527	7.2501401	7.7508233	7.3249648	7.6183277	7.7598942	7.8452729	8.712056	7.5921821
AK6	7.0018109	6.2951942	7.7379678	7.1534113	6.2123147	7.0236808	6.2670788	6.6810844	6.7688528	7.2187528	6.9977709	7.1080572	6.6694737	6.6587992	6.328866	6.7457291	7.6046258	7.202063	6.9673211	6.4432679	7.4551466
AK7	7.8172494	8.1092501	7.5548984	7.7635779	7.5259306	8.1074987	8.0806802	7.8736658	8.309614	7.9693038	8.2843275	7.9482148	7.8940066	7.567163	8.4031615	8.0099687	8.2759576	7.5562364	9.0099257	8.0257039	7.0981601
AK8	8.0543121	8.0316534	8.0875567	8.1995659	8.0480831	8.2753854	7.4441813	7.9175633	8.2425791	7.879863	8.1993675	8.0549613	7.9159066	7.7203444	8.1157958	7.9352472	8.445269	7.8633598	8.4078096	8.0521436	7.8367291
AK9	9.644652	9.3496985	9.7667328	9.5368816	9.0252919	8.901644	9.3866338	9.0454796	9.358237	9.390597	9.6600379	9.6024139	9.2485381	9.4310585	9.3437539	9.4704773	9.6968684	9.1125619	9.2098826	9.4069838	9.3272322
AKAP1	12.0825289	11.9731921	12.1862633	11.9006504	11.7010253	11.6373023	12.1633156	11.4392723	11.6171362	11.6192179	11.9376337	12.2404751	11.7460089	12.0322802	11.6685143	11.7652828	12.3041473	11.6333757	11.5586882	12.1670505	11.6462392
AKAP10	10.9889306	10.9199499	11.0557961	11.0659628	10.9616879	10.9365188	11.0481022	11.1271672	11.0855454	11.0692078	11.1221285	11.0272255	11.1292247	11.1150122	11.1944022	11.1330255	11.0316704	11.0745352	11.0073781	10.9119846	10.9943912
AKAP11	12.7591941	12.3869222	12.7494357	12.6983952	12.5742474	12.3830719	12.3505426	12.593781	12.7050839	12.6828431	12.6961145	12.7373826	12.6647685	12.6256698	12.6307788	12.901361	12.6533916	12.8993574	12.3773001	12.4229029	12.8006414
AKAP12	13.9514746	13.8069167	13.0799341	13.6493308	14.0884074	13.8546297	13.0471871	13.8885506	13.7427749	13.8406497	14.0650577	12.7066849	13.7165497	13.2006322	13.7539394	14.2051784	12.0615579	13.5563162	13.7397673	13.1130741	13.4608617
AKAP13	14.2703706	14.1614501	13.7907282	14.0528429	14.4803615	14.0921816	14.5957447	14.6178239	14.3733843	13.993012	14.1030043	13.8807487	14.553724	14.321392	14.4203969	14.5437898	13.6815067	14.524734	14.1512025	14.1725202	14.0250876
AKAP3	7.4633759	7.1228774	7.6874301	7.4117155	6.963011	7.2104704	6.6996323	6.4210531	7.5157359	7.3392118	7.5677634	7.7479259	6.6190436	6.9146245	7.4672109	7.2668642	8.1536194	7.379651	7.6814219	7.261216	7.8155156
AKAP5	8.8171356	8.7517823	8.5553384	8.6126935	8.816443	8.7007652	9.4755375	9.0119415	8.970419	8.6477353	9.2097279	8.7936753	8.9282829	8.1687582	9.4235205	9.1211518	8.4292498	9.0877839	8.8231815	8.6681398	8.4008342
AKAP6	10.6699939	10.5029535	10.6258224	10.2918747	10.1478395	10.4414117	9.9587979	10.0214948	10.3199693	10.5234054	10.7772458	10.7492659	10.2045574	10.2785349	9.9106041	10.3558568	10.8658042	10.380637	9.957007	10.3682619	10.3691728
AKAP7	8.4802782	8.2205318	8.1139773	8.5180174	8.2278434	8.4968005	8.5783632	8.4598601	8.3784288	8.3928552	8.4164062	8.2756715	8.9312936	8.2753124	8.3303266	8.4116896	8.1536194	8.422632	8.2509629	8.4683687	8.5418797
AKAP8	11.3905882	11.3660899	11.3284033	11.3664164	11.4224314	11.2101678	11.6296424	11.3414892	11.1409899	11.2629566	11.4274408	11.4392723	11.326063	11.4921709	11.4515224	11.384163	11.2114202	11.1135584	11.5424262	11.3725106	10.9307265
AKAP8L	12.117686	12.0290954	11.9487145	12.1468084	12.2585682	11.6411716	12.5008869	12.0045306	11.911183	12.0193444	12.1392022	12.1081367	11.8123753	12.169278	12.1911499	12.0600092	11.6179482	11.6261429	12.2492714	12.0595553	11.3275354
AKAP9	12.8904417	12.5128967	13.0251174	12.9253617	11.9526036	11.4821989	12.5483668	12.0678332	12.3300692	12.5258091	12.5225063	12.4789267	12.3756333	12.4062919	12.4512828	12.4632953	11.9611116	12.0753879	12.1699158	12.3832905	11.7119613
AKIP1	9.1394391	9.1806958	8.8636743	8.8577111	9.3027115	9.8670299	9.1142837	9.4369155	9.4257698	9.390597	9.1309295	8.8470828	9.3452979	8.9421956	9.3113621	9.302455	9.3867748	9.6186127	9.5652722	9.3749891	10.25597
AKIRIN1	11.5121215	11.4547796	11.4415236	11.3000085	11.4931889	11.6975884	11.5779191	11.5140978	11.716767	11.6004692	11.4448631	11.4448631	11.4652531	11.4062601	11.378551	11.3150536	11.626338	11.4274408	11.8469969	11.4110216	11.4117092
AKIRIN2	10.0657725	9.9391365	10.1400787	10.254894	10.1620646	9.8350905	9.9148941	10.1873726	9.9800665	10.0240261	10.3375881	10.1258752	10.008861	10.2190193	10.3641832	10.1492097	9.9087477	9.9234079	10.2689619	10.0394416	9.6104112
AKNA	12.5020542	12.2766969	11.6559835	12.7871636	13.4187908	11.5271921	13.8429158	13.4928364	12.4062919	11.7820664	12.3483347	11.8149406	12.9249161	13.1301601	13.252886	12.9198409	10.3378948	12.9330903	12.2441324	12.2123623	11.0242646
AKR1A1	13.2804407	13.5802629	13.7886038	13.3595372	13.1208386	14.0974723	12.4475937	13.3659288	13.3033275	13.2733005	13.1234949	13.5802629	13.5188888	13.3336722	12.80885	12.8192002	14.2932615	13.8268904	12.5825671	13.7474842	14.2703706
AKR1B1	11.736466	11.5862663	11.0622176	11.1069928	11.5942429	12.2092724	12.4200946	12.0124923	11.9718607	11.5373073	11.7721757	11.2101678	11.9250998	11.2645479	11.8652296	11.7105588	11.4925019	11.701432	12.1608694	11.4815526	11.927237
AKR1B10	5.1757243	6.2734209	6.8621107	5.4136043	5.5530963	7.4558153	4.7978464	4.5015037	6.4652203	4.149542	4.2196061	6.6872377	7.3451527	5.3209555	4.5047867	6.5424565	6.8813623	6.1229716	8.7765638	6.9484537	6.645233
AKR1C1	10.2323983	10.4818528	10.3662657	9.4415347	10.3341086	10.965422	9.3637172	10.1698299	10.1898196	9.5932434	10.2895269	10.1715448	10.478652	9.9532299	10.23959	11.2367032	9.9451731	10.8578238	10.0964073	11.0512246	11.057225
AKR1C2	7.9341962	8.2328712	7.78457	7.3036058	7.7537211	8.0123971	9.7357153	7.7250417	9.7514642	7.5134625	7.9105864	7.4006129	7.4283433	7.9495302	7.8382277	8.2693989	7.0605744	7.8633598	8.7596	8.1760711	8.0099687
AKR1C3	11.5213831	11.827095	12.1722355	11.6792043	11.5244006	12.6701805	10.3273329	11.8730694	12.2073355	11.643287	11.5834078	12.4310534	12.1550394	11.4383895	11.1193607	11.3871803	12.8179482	12.4746293	11.5447135	12.0920864	12.7949046
AKR1E2	7.6932456	8.5291521	8.3792494	8.1809682	8.04073	8.8633207	8.653409	8.8463639	8.7598514	7.6589855	8.0023958	8.0977676	8.6417315	8.4352252	8.1087945	8.2693989	8.2811037	8.8180134	7.7014119	8.0998634	9.7917846
AKR7A2	12.4387483	12.6820598	12.9703	12.5886484	12.4821155	13.1396826	11.9950601	12.4565746	12.324987	12.4243873	12.3132481	12.9765472	12.7117119	12.5183556	12.2485047	12.06538	13.4201426	13.0558901	11.8870194	12.9871801	13.4540185
AKR7A3	11.756475	12.0660153	12.4811984	12.3402514	11.4433366	12.7991349	10.9520957	11.6363636	10.9435788	11.8303916	11.5719911	12.7460084	12.1238736	12.208803	11.3633613	10.8530044	13.3733908	12.6570378	10.7236309	12.5538731	12.8427634
AKR7L	8.9950701	9.3080376	9.3042404	9.2346032	8.6521256	8.5658186	8.8935782	7.7975416	7.9464948	8.8871602	8.4285975	9.5843842	8.5457067	9.1751754	8.6307015	8.561248	9.6085023	8.6493259	8.0023958	9.442093	8.1524746
AKT1	12.6688637	12.8114737	12.4617786	12.5899247	12.7861033	12.9725579	12.896061	12.9159087	12.7180948	12.7908981	12.6129091	12.5629541	12.6578393	12.6499278	12.8103973	12.6226418	12.4908494	12.6069122	12.9846436	12.5660959	12.4874412
AKT1S1	10.7113913	10.8279092	10.8824745	10.878934	10.8665572	10.8499688	10.7146831	10.6532328	10.719929	10.8357345	10.6271748	10.6582375	10.4993817	10.7062179	10.599663	10.6112798	10.943336	10.659791	10.710258	10.7949661	10.5795112
AKT2	12.7676574	12.9405208	12.881335	12.9490856	12.8298153	12.5813222	13.0989358	12.6365634	12.6320685	12.7373826	12.7530097	12.8471249	12.6563315	12.8305842	12.7754925	12.6427128	12.6581681	12.4982531	12.8153496	12.9264195	12.3758941
AKT3	11.9793659	11.7103466	11.6281857	11.832591	11.8573767	11.8693591	12.1699158	12.1769102	12.2499591	11.8323917	11.8811298	11.8136604	12.0822335	11.772009	11.8708365	12.3437912	11.6423093	12.3356195	11.7099997	11.4985256	12.2189722
AKTIP	10.4356669	10.1760193	10.42074	10.3398115	10.0848696	10.3415228	10.1653327	10.1353841	10.4262764	10.4362494	10.4020761	10.3782696	10.3102935	10.1056866	10.1207836	10.3177286	10.7986939	10.6263725	10.0357063	10.3054292	10.660749
ALAD	12.398768	12.8584759	13.5051029	13.0380022	12.3379248	12.6397121	11.8177678	11.9729626	12.8638797	12.8247186	12.5318595	13.2921745	12.6635122	12.9758422	12.0708657	12.113631	13.4100424	12.8204781	11.611163	12.9198409	12.7544783
ALAS1	10.9909428	11.1814179	11.0209275	10.8195295	10.9300471	11.5363711	11.0094284	10.9270558	10.9964263	11.0706653	10.9988047	11.0313	11.1428422	10.8015172	11.1006875	10.8393756	11.0570569	10.5567241	11.4319553	11.093992	10.8708624
ALAS2	5.3232539	5.0534732	6.3046249	3.8791473	4.0037072	7.0779885	13.22005	6.2999966	4.9852977	8.7237069	4.7027879	5.1522966	7.3451527	3.2074947	5.9833878	4.7027879	5.6594934	5.0665433	5.3680311	6.4188259	3.8099635
ALB	11.5121215	11.3088266	12.4973097	12.3869222	9.2073598	10.9100157	4.5015037	7.7639353	10.1142809	12.1011958	11.6867925	13.1513155	10.2091534	12.5813222	7.5256519	10.2513424	13.6320058	10.4365433	8.2098707	11.3276877	11.9784037
ALCAM	11.0831019	10.9887428	11.7086749	11.3025622	10.7227404	10.5923337	10.361983	10.5373712	10.7992131	11.1680141	11.1474903	11.4926595	10.8946427	11.1546334	10.924153	11.027674	11.0434388	10.5795112	10.949952	11.0714635	10.9636369
ALDH16A1	11.1527086	11.3400667	11.5441759	11.4943837	11.2236207	11.0567677	11.425531	11.2994829	10.9787278	11.0972478	11.3992238	11.517106	11.1731254	11.5363711	11.3013226	10.980019	11.3020364	10.7501624	11.4408779	11.4427904	10.7787483
ALDH18A1	11.2862002	11.5862663	11.1613708	11.2480451	11.5598838	11.9201072	11.274688	11.4837299	11.5603516	11.5531426	11.7643929	11.3166728	11.8916051	10.6566104	11.7063572	11.4308034	11.4052937	11.34799	12.2904794	11.5673736	11.2873778
ALDH1A1	13.3007805	13.5220808	13.6160033	13.4686159	12.9366081	13.672101	12.8286555	13.1373769	13.7427749	13.592718	13.8315472	13.3309759	13.6944178	13.1373769	13.262576	13.0927164	13.592718	13.3442027	13.4789211	13.6417772	13.238636
ALDH1A2	10.5132875	10.5923337	10.6004358	10.7170414	10.816934	10.7684128	10.7670369	10.9091046	10.9010184	10.7893776	10.4655295	10.1858153	10.3676599	10.7647452	10.7729193	10.9598211	10.6640858	10.8335791	10.5049701	10.693257	10.2344517
ALDH1A3	8.6690192	9.1209548	8.3664898	8.7472972	8.5491063	9.1281183	8.0502776	8.7295009	8.9887104	8.4833435	8.995753	7.6311876	8.6938013	9.1306135	9.0035068	8.5908733	7.2824578	8.3342977	9.6653938	7.8241231	8.5471717
ALDH1B1	12.708894	13.1288126	13.4540185	12.4688766	12.3420243	13.3595372	11.74795	12.01418	12.4680538	12.7769775	12.5210054	13.5747741	13.2030093	12.4908494	12.230324	12.0851742	13.3033275	12.3019195	12.2948915	13.6944178	13.1924503
ALDH1L1	13.0551157	13.0904984	13.8835311	13.5481902	12.5876669	13.1599402	11.8899939	12.05094	12.6315356	12.9155111	13.2738188	13.9481345	12.9916019	13.3595372	12.3099883	12.2808478	14.1329277	13.041809	12.3729549	13.7664268	13.3733908
ALDH1L1-AS1	5.252931	5.2029652	6.7190812	5.8761042	4.6076307	5.2844559	5.1011091	5.1268805	3.9227363	5.6555177	5.4796756	6.8086418	4.7524788	5.8528101	4.1106686	4.8634349	6.2907368	4.9888149	4.3593228	6.2100791	6.2967094
ALDH1L1-AS2	7.0840988	7.8620659	8.0633749	6.8789017	6.7200794	7.3252938	6.4006688	6.4456833	7.1077567	7.4254037	7.1663218	8.1807488	7.0572163	7.0690092	6.6002949	6.86982	8.5271168	7.4117155	6.7660048	8.082681	7.6874301
ALDH1L2	8.2851234	8.7024728	7.78457	9.1552163	8.9165402	8.9930164	8.8721239	9.0556747	8.704659	8.352077	8.5690722	8.1244525	9.4218591	9.0320524	9.4411013	9.1851533	7.4875832	8.971737	8.5087802	9.0307289	9.2093726
ALDH2	13.7435894	13.8406497	14.6339298	13.9027525	13.6016613	13.8956104	12.8892218	13.4361702	13.610538	13.6775753	13.9819001	14.2148843	13.7865208	13.9458017	13.1234949	13.4928364	14.6602086	14.1839368	12.7321616	14.41095	14.2932615
ALDH3A1	3.8688595	6.1661803	5.8761042	5.2790595	4.6714113	6.6056261	3.6855181	5.4100816	5.1105414	5.3632127	4.9844113	6.5422601	4.6793159	4.5280641	4.9331557	4.4876094	6.4079187	4.9331557	5.6046569	6.5634114	7.2218583
ALDH3A2	13.1639491	12.9749235	13.7746877	13.1826488	12.7591941	13.0036499	12.3489155	12.6069122	12.7812494	12.7917762	13.2000133	13.5370247	13.1187774	13.2448016	12.4397465	13.1934788	13.8861578	13.4258644	12.22879	13.2040582	13.6667394
ALDH3B1	10.2113856	11.4931889	11.6473805	11.6364883	11.105134	11.2400141	10.4299042	11.0690618	11.1400414	11.448797	10.6336218	11.4639331	11.0905249	11.6811702	11.1434848	10.4604618	12.2166119	11.2450186	10.7051636	11.4493086	10.7174179
ALDH4A1	14.4491295	14.7563037	15.6488518	14.8205025	14.2257476	14.4643403	12.8362262	13.4789211	14.3027261	14.997607	14.7091466	15.0170102	14.7925135	14.9891795	13.3549897	13.8520796	15.3597153	14.3264515	13.802802	15.0685879	14.9417795
ALDH5A1	11.6627221	12.0920864	12.2320154	11.8462577	11.5961216	11.4019642	11.0557961	11.3624726	11.4169479	11.7156314	11.8718494	12.3903474	11.6175176	11.8045532	11.5644216	11.2197772	12.5490639	11.7626538	11.1005325	12.205759	11.9622777
ALDH6A1	14.2743819	14.200483	15.2568239	14.8361753	14.0272132	13.897441	12.7936375	13.1208386	13.46177	14.3733843	14.5437898	15.2899567	14.1433667	14.6823769	13.989539	13.7746877	15.3488617	14.3027261	13.165907	14.997607	14.5480758
ALDH7A1	12.3205754	12.5135709	13.4201426	12.6226418	12.1727992	13.0146445	11.4383895	12.2227411	12.4846523	12.4964746	12.4588552	13.073247	12.7152167	12.7308626	12.2134685	12.3417884	13.3389499	12.7480366	11.9308558	12.8919908	13.3121593
ALDH8A1	11.7606213	12.1463905	12.6635122	12.0010216	11.427605	12.2320154	10.5388026	11.3399141	11.7584095	12.0697461	11.8479557	12.6515808	12.1917428	12.087541	11.193149	11.1597321	12.8740817	11.988454	11.1884757	12.5433694	12.1936471
ALDH9A1	12.1263107	12.4933731	12.8615738	12.4579887	12.2067069	12.6895203	11.6583344	11.9240675	12.3639746	12.3747428	12.5745814	12.7971079	12.5602157	12.5305906	11.9942518	12.2667621	13.2459536	12.4970718	12.0613511	12.6592502	12.8114737
ALDOA	14.915698	14.7629044	14.4403115	14.6456696	14.5216421	14.8435432	14.4246849	14.6116338	14.9075769	14.8088068	14.7289459	14.4297103	14.5781952	14.4803615	14.7153984	14.4203969	14.6887678	14.5167481	14.9605907	14.6823769	14.3964394
ALDOB	16.9870213	17.4944581	18.3706902	17.8971029	16.7608827	18.1083074	15.3488617	16.4373644	17.2819687	17.1514427	16.9870213	18.1083074	17.696268	18.1083074	15.6706586	17.696268	18.3706902	17.696268	15.5486895	18.1083074	17.8971029
ALDOC	8.6065666	8.5603549	8.7552629	8.8465264	8.74126	8.9051946	8.1303063	8.4559477	8.6792225	8.5740359	8.4718708	8.4945983	8.8361487	9.0035068	8.969744	8.5808759	9.1139753	9.041981	8.7805214	8.6574884	8.5178021
ALG1	9.8694623	10.1251304	9.9954929	9.9414281	9.916814	10.3037526	9.6730979	9.7966368	10.0520183	10.0029942	9.8955333	9.976945	9.8209642	9.9666937	9.9597264	9.6662586	10.1478395	9.969193	10.0386161	10.058037	9.6230387
ALG10	7.7178115	7.5935834	7.8335178	7.9894418	7.6344916	7.9490226	7.2469816	7.9034408	7.6754165	7.6219341	8.0561679	8.1928311	7.4448037	7.7530451	7.7662591	7.6892007	8.2157505	7.7975416	7.7620423	7.8456102	7.6219341
ALG10B	8.7114242	8.4228106	8.7123864	8.5770161	8.3360914	8.6375237	8.7191747	8.6935621	8.8137808	8.7394823	8.7508464	8.6107796	8.8657875	8.6208669	8.7681757	8.9196375	9.1179563	8.9190773	8.7556296	8.7253853	9.0669053
ALG11	7.8718065	7.8691658	8.3556703	8.2112856	7.4845092	7.788293	7.4016965	7.6584508	8.3271172	8.3393237	8.3286826	8.2457941	7.629734	8.0256318	7.8541463	7.6974861	8.3655676	7.9284915	7.7884549	7.5687324	7.6302723
ALG12	10.8388698	11.0865559	11.0487782	11.0100349	11.0439357	10.8370388	10.9965538	10.7823341	10.8364577	11.1303705	10.9975628	10.9473802	10.6210562	10.9098789	10.8026965	10.6421214	10.8487454	10.4951589	11.0542001	10.8607366	10.6360787
ALG13	11.0274279	10.844813	10.9248161	11.0298659	11.0929881	10.5851248	11.0547262	11.0451541	11.2070146	10.7489248	11.0971229	10.8389907	11.3124557	11.0049876	11.0901184	11.3108624	10.6728852	10.9872627	10.9477594	10.9315577	11.0768248
ALG14	8.0960535	8.2272241	8.5740359	8.1143787	8.3292785	9.1771166	7.4925635	8.4559477	8.6129275	8.6579336	8.3727972	8.3956073	8.3252185	8.0576977	7.9653333	8.3206333	9.2395749	9.0331498	7.8816463	8.3792494	9.7103674
ALG1L9P	7.1476894	6.9882229	7.3516742	7.5008181	7.5908562	7.0490456	7.5108102	7.4807457	7.0572163	6.7596054	7.6740791	7.0791038	6.6867591	6.8931354	7.0819314	7.2252713	7.528871	6.846545	7.5389032	7.3636897	7.5592018
ALG2	10.5850102	10.7086552	10.6809855	10.6730586	10.5511612	10.9948396	10.2603662	10.6923863	10.8079906	10.6621365	10.6145334	10.7218306	10.8143534	10.6508555	10.5745359	10.5343235	11.0024137	10.7763649	10.7956451	10.6917418	10.6736555
ALG3	9.911127	10.1911249	10.0626171	10.0351883	9.8012781	10.2092262	9.5330256	9.8394537	9.8394537	9.9685866	9.9205676	9.9425487	9.9323248	9.8314905	9.8694623	9.4379703	10.1585794	9.9435923	10.2495739	9.922499	9.3979499
ALG5	9.2954289	9.3797608	9.601189	9.3386734	8.9876122	9.7903397	9.054724	9.3397955	9.5233241	9.5046573	9.5188793	9.3324601	9.0876999	9.1640175	9.3605841	9.1554766	9.8392028	9.6687732	9.6126588	9.311722	9.4591851
ALG6	7.2016136	7.2202548	7.9917577	7.9447076	7.6493387	7.5159818	7.5842226	7.6088321	7.744878	7.9444731	8.228687	7.7904752	7.6894891	7.9099128	7.7439221	7.8045037	8.0805594	7.8999123	7.9961754	7.4278436	5.6904871
ALG8	9.4186975	9.1831359	9.5647743	9.7159492	9.0878679	9.5695393	8.9579988	9.1076102	9.451566	9.8060636	9.6672748	9.6132003	9.4054455	9.4973605	9.5861901	9.3675304	9.8273286	9.3731538	9.7355464	9.3979499	9.2708696
ALG9	10.1908292	10.1808451	10.2883799	10.3428507	10.4164278	10.2461668	10.2556655	10.2913183	10.3421251	10.3577298	10.4398861	10.2410019	10.1562278	10.2146033	10.3684561	10.4316367	10.4437965	10.3476324	10.4021595	10.1670447	10.1193306
ALK	7.2259747	7.4500524	7.6487283	7.5565366	7.3181894	7.2668642	7.4925635	7.5889334	6.9828492	7.5949548	7.488826	6.9856329	7.4654228	7.2709931	7.1760929	7.4369292	7.597587	7.3347351	7.3400883	7.5008181	7.9360656
ALKBH1	8.8043634	8.9289439	8.9034549	8.8251377	8.6936817	9.1453221	8.7031217	9.0119415	8.9353934	9.0446084	8.9231682	9.0099257	8.943245	9.0887181	8.8192544	8.9308724	9.4477978	9.0087674	9.0222047	9.1663697	9.4665197
ALKBH2	8.0068784	7.7930624	8.2445887	7.8961237	7.9677209	8.6375237	7.5753774	8.2629822	8.1306732	7.7193032	7.7144125	7.8913606	8.1087945	7.5157359	7.712523	7.9701945	8.5198948	8.4820957	8.1591675	7.8624134	9.1611895
ALKBH3	9.1394391	9.1874881	9.2062467	9.0057267	9.2517517	9.4907151	9.1809832	8.9722191	9.3987187	9.0817744	9.0901369	9.3353613	9.0966533	8.9555903	9.1608034	9.2171493	9.4477978	9.4087899	8.9955868	8.9967714	9.6743392
ALKBH3-AS1	6.9033968	6.3597465	7.0871814	7.0882386	6.6296215	7.0022667	6.9763862	6.846545	7.2050036	6.9435704	7.14307	7.2142094	6.3747044	7.073984	6.9474266	7.2525123	7.3885342	7.0546565	6.9537466	7.0073313	7.0236808
ALKBH4	9.2575464	9.4761479	9.2882351	9.4146322	9.4703275	9.9435923	9.7807097	9.6125042	9.4189653	9.5292081	9.2050364	9.4755375	9.4679941	9.4124042	9.2171493	9.17606	9.7998922	9.5554002	9.5059901	9.5822339	9.7497366
ALKBH5	12.8757866	12.9671923	13.0260782	12.9586418	12.8952872	13.0782411	12.7508097	12.7700999	12.8114737	12.9758422	12.8709025	13.0722042	12.971666	12.9805225	12.6928445	12.4531532	13.2151722	12.9038541	12.7453362	13.0774354	13.1536881
ALKBH6	8.7679431	8.7669453	8.8425475	8.8577111	9.0201268	9.0702526	8.9861692	8.965342	8.8051925	8.6936817	8.6580312	8.7936753	8.7237069	8.669509	8.8192544	8.7724761	8.8307692	8.882667	8.7389487	8.775343	9.1862829
ALKBH7	10.6859397	10.995264	10.9570544	10.8717803	10.8156627	11.5800387	10.4631022	11.2120631	11.0079744	10.8490594	10.4283405	10.8540404	10.8259803	10.6566104	10.5019321	10.0034499	11.7330984	11.4170811	10.4470482	10.9450594	12.2011295
ALKBH8	8.7366425	8.5356558	9.0605539	8.6734312	8.5679779	8.6970263	8.1403451	8.5728658	8.7181182	8.4898112	8.5910307	8.6311234	8.6457185	8.6162007	8.5845263	8.7133775	8.7527222	8.8551549	8.6182177	8.4352252	8.5971901
ALLC	6.7164947	6.9882229	8.8216992	7.8961237	6.2123147	6.1047767	4.2630504	5.3667372	7.2856906	7.7047137	7.2304768	7.9348532	6.4166984	6.9146245	6.9217444	6.5208327	8.7310296	7.9511001	7.160595	8.2511991	8.4680867
ALMS1	12.8740817	12.6377419	12.5847191	12.8313773	12.8454405	12.7296322	13.0438988	13.0949505	13.0099876	12.7184461	13.018779	12.7547833	12.9730178	12.7538523	12.9603638	13.1959178	12.5930367	12.8981929	12.8444764	12.6082295	12.7352881
ALMS1P1	7.0333783	6.2951942	6.9648922	5.7703033	6.1750801	6.9165792	5.9978895	6.6247079	7.6107291	6.8585619	6.0828698	7.0005923	6.6867591	6.9035864	5.8406632	6.2233325	7.7884549	6.9470953	6.4395397	6.793168	6.2277899
ALOX12	9.5915934	9.6202709	9.7399843	9.6260268	9.5999512	8.7474419	9.8721336	9.0225783	9.0762384	9.4667715	9.5778632	9.7648982	9.2510364	9.8192222	9.4295041	9.4874812	9.2491867	9.0605539	9.3252816	9.8138743	8.926182
ALOX12-AS1	6.3046249	6.1015156	6.7847684	6.3915454	6.1190923	6.7564988	5.8896407	5.9550668	5.8962052	6.3337487	6.2009404	6.6872377	5.9186961	6.3523319	6.2748794	6.3046249	6.8656053	6.716291	5.94367	5.7263593	7.1890022
ALOX12B	5.5698975	6.1226594	6.1850639	5.4624093	5.7619298	6.2421089	5.6421316	5.8406632	5.6709468	6.3854943	6.6231608	6.9856329	6.2748794	6.3308271	5.6148541	5.6483119	7.256443	6.1403562	6.2113661	7.2066114	6.6237625
ALOX12P2	9.3234216	9.5082572	9.5318391	9.557036	9.5170245	9.6360633	9.8289203	9.3531767	9.4054455	9.5652722	9.7298667	9.7803281	9.1379203	9.3252816	9.4065688	9.490363	9.1761347	8.9062696	9.8778088	9.8638108	9.2670187
ALOX15	2.2909323	3.3013846	3.5382872	2.9986496	5.598883	4.6056493	6.8076293	6.7637266	7.2973072	1.9764918	4.9844113	4.1841325	2.8809668	5.8854225	5.6148541	3.6201612	3.9692362	4.660149	1.911561	3.4291137	3.8099635
ALOX5	10.4669658	10.3420229	9.3080376	10.254894	11.0353719	10.7636865	11.2090568	10.9344211	10.5166616	9.3591595	10.1530622	9.3694726	10.6359542	10.8189879	11.0692078	10.5383427	8.3425577	10.4066524	10.8368924	10.2427693	9.4175231
ALOX5AP	8.4561028	8.2328712	7.5765376	8.0519244	8.7777825	9.2816675	8.8633207	9.5815603	8.7227469	7.959803	8.0505412	7.3168059	8.8066706	8.5457067	9.0648922	9.1663697	7.3012681	9.3660107	8.0638398	7.9274161	9.093611
ALPI	6.8837351	8.5477619	7.1059402	6.4844935	6.4047129	8.3823669	5.5774301	6.0676708	6.1967995	7.2261836	5.213831	8.1067085	6.6190436	5.3209555	7.3774698	4.3169359	9.3967477	5.7049838	6.7959602	9.0735317	3.4603129
ALPK1	10.7085157	10.5117862	10.2519856	10.4682655	10.6252425	10.4338956	11.0029222	10.7411258	10.706834	10.5027654	10.6082361	10.2307116	10.599663	10.6143893	10.7666456	10.8409717	10.1570351	10.3734629	11.0468961	10.4448836	10.2464785
ALPK2	12.7062919	13.2566602	12.5027	12.5086081	13.3504735	13.4100424	12.097563	12.774249	12.2865094	12.6420246	12.6748149	12.2869088	13.4557263	12.4267389	12.7591941	12.4852525	12.2971162	12.6609414	12.6559929	11.8726392	12.8757866
ALPK3	13.0179451	12.3959946	11.8849403	12.1399306	12.5895926	12.3550581	12.8444764	12.6044087	12.0293713	12.3297879	12.5813222	12.4079177	12.2604957	12.1253315	13.2495639	12.1795848	11.3749266	11.7699563	13.5333427	12.5382516	11.7835164
ALPL	11.8543828	12.4512828	12.7329262	12.2070388	11.5199273	12.0119931	11.03822	10.8815883	11.8401995	11.9212553	11.7899768	12.519519	11.4377739	12.2841744	11.088556	11.1665373	13.3442027	11.6829385	10.732095	12.8270215	12.2445562
ALS2	11.554716	11.7425404	11.7544198	11.5881583	11.5865907	11.710771	11.6308855	11.5859153	11.7742217	11.6175176	11.5800387	11.7626538	11.826927	11.7455014	11.5002388	11.6860898	11.9335856	11.7901977	11.5883762	11.8073835	11.990521
ALS2CL	12.6858617	12.1054752	12.5368823	12.8313773	12.0794691	11.4642036	12.0985271	11.5609011	11.9199373	13.0407307	12.1839134	12.7949046	11.3700359	12.5664086	11.6960327	12.1234369	11.9130656	11.9598084	12.4305411	12.3448014	11.3847538
ALS2CR12	7.9641736	7.3130459	7.78457	7.6805654	7.4534045	7.0490456	8.6300714	7.4576377	7.6269711	7.8624134	7.6740791	7.6967013	7.4448037	7.7884549	7.8613579	7.7329933	7.9735063	7.698312	7.5315347	7.9060031	7.8459973
ALX1	6.7766899	6.4735642	6.513585	7.02201	6.8502595	6.5572835	8.183733	7.2922624	7.9167264	6.744924	5.9503863	6.017002	7.0442504	6.6311248	8.0688082	7.5108102	6.846545	7.5753774	8.1683278	7.0274764	7.112681
ALX3	7.9757776	8.1380027	8.2166089	7.7925519	8.0480831	8.0081939	8.2129427	8.0725683	8.0098536	7.7611109	8.0172291	8.2109166	7.7175089	7.9735063	7.7925519	7.7726103	8.2584919	7.9175633	7.927675	8.1087945	8.5083726
ALX4	6.1962663	5.6915987	5.5506393	6.1542439	5.5530963	5.8184565	6.5131449	6.1449513	6.47914	6.4807819	6.2882917	6.3630133	5.7149666	5.5573194	6.6143953	5.4515375	6.0866861	5.4932158	7.5143685	6.7321211	6.4145212
ALYREF	9.3092539	9.4059792	9.223848	9.416986	9.6879303	10.210635	9.4755375	10.072102	9.700839	9.368652	9.2924083	9.1297167	9.5180677	9.1857748	9.4358007	9.2786001	9.6190301	9.8140919	9.5537159	9.2625727	9.9406954
AMACR	9.2073598	9.4381756	8.7896549	8.862858	8.8080889	9.7364787	7.4751094	9.0591156	9.1997283	9.2780197	9.1122795	8.4467267	9.3016721	8.6129275	9.1650643	8.1653306	9.2674695	8.2641207	9.5394229	8.993741	8.926182
AMBP	7.9982233	8.5886449	8.9863717	8.3564368	7.8464145	8.6828856	8.0502776	8.3271172	8.5329995	8.3342977	8.6648165	8.775343	8.7091018	8.4815081	7.8888621	8.3206333	9.6887492	8.2275337	9.2098826	8.9334202	9.093611
AMBRA1	11.9008248	11.9378748	11.7329201	11.8286475	12.0282362	11.543046	11.9513771	11.9084537	11.8000643	11.8896303	11.9396896	11.8745531	11.7687089	11.9019989	11.916047	11.8987112	11.6823489	11.6053674	11.9399428	11.9019989	11.5163022
AMD1	11.2774769	11.0714635	11.1752337	11.0972478	10.9590585	11.2857484	11.2148441	11.1725738	11.3075061	11.3374287	11.0547262	11.181121	11.196081	11.0113734	11.0916736	11.3811177	11.3497168	11.4205755	11.4656507	11.1727292	11.0148398
AMDHD1	8.4387727	8.497772	9.2439366	8.4350973	7.511788	8.5920056	6.4196686	7.5997693	8.3165722	8.5598371	8.061869	9.0132245	7.7793508	8.3215554	7.1121556	7.5687324	9.6262479	8.4468911	6.78284	8.4211873	8.8236065
AMDHD2	10.7664825	11.5178609	11.3250588	11.2871809	10.7385582	10.7916656	10.6489759	10.8202551	10.8879617	10.9775156	10.6820221	11.1967124	10.5321485	10.9945254	10.5567241	10.2120842	11.2050439	10.8165884	10.0626171	11.1965291	10.4869637
AMER1	10.9428057	10.8314698	11.036656	10.8833784	10.8142277	10.6186582	11.1330255	10.9768361	10.7589038	10.7893776	10.9042186	11.2896031	10.9524147	11.0288582	10.7441806	10.8795275	11.1615396	10.9815619	10.7561601	11.2988644	11.2345691
AMFR	13.3708589	13.290855	13.1924503	13.1434886	13.1224504	13.3823557	13.6243061	13.1103336	13.4745428	13.5514128	13.3442027	13.230636	12.3925626	13.3303597	13.1141813	13.154584	13.3061961	13.2078087	13.7474842	13.336412	13.2040582
AMIGO1	9.5278619	9.3027115	8.9898408	9.3027115	8.9428586	8.8752242	9.6151294	9.1991201	8.9275222	9.3339351	8.8885337	9.569109	9.031824	8.9051946	8.9366674	9.2083166	9.4970423	9.3607762	8.9677964	9.5674772	9.3218749
AMIGO2	8.3676172	8.1513518	8.6841299	8.4579579	8.1816216	8.5701611	7.6075002	8.3371681	8.6676178	9.0231624	8.4989339	8.7374295	7.9159066	8.6304323	8.1726363	8.3766228	9.0166868	8.6100503	8.2139602	7.6293062	7.4151751
AMIGO3	9.2575464	9.4304981	9.4748707	9.377085	9.5846442	8.2095803	9.8209642	9.2911021	8.8358689	9.2265145	9.4309789	9.4240785	8.9529469	9.6529518	9.2991428	9.0669053	8.7377891	8.6257195	9.3957549	9.412531	8.2248475
AMMECR1	9.4567097	9.3148197	9.1810845	9.3162511	9.4069838	9.3348093	9.5560995	9.2848424	9.4308994	9.3928378	9.5863765	9.3850738	9.377085	9.1665428	9.5581108	9.5398562	9.256985	9.3667721	9.7029898	9.3353613	9.1549559
AMMECR1L	10.8332663	10.9167053	10.8061189	10.7293353	10.9926281	10.9045619	11.0875173	10.9756433	10.9359774	10.9121191	10.8542057	10.81809	11.1163977	11.0029222	10.9165789	11.109061	10.8646054	10.822405	11.1121352	10.9968986	10.9318528
AMN	12.2134685	12.7620651	13.1523555	13.1215997	12.0527209	12.4664666	10.8603958	11.9583756	12.1170896	12.3105722	12.1740968	13.0661748	12.4467282	12.6167583	11.6878624	11.2037254	13.1384249	12.2857357	10.9468464	12.9386954	12.0851742
AMN1	7.8624134	7.6454562	8.2788966	7.904915	7.3583116	7.8603565	7.5842226	7.771873	7.644576	7.9067114	8.0561679	8.2363805	7.3130459	7.6932456	7.7573736	8.1160117	8.3206333	8.0061094	7.4873668	7.766347	8.1524746
AMOT	11.9335856	12.0023371	12.3247081	12.0647002	11.7718454	11.7080746	11.1484339	11.5704469	11.8647524	12.0003963	12.1231992	12.1690296	12.0514247	11.9057544	11.6923228	11.8939389	12.0023371	11.747124	11.6287543	12.1224856	11.9933534
AMOTL1	12.6286233	12.6338686	12.2277688	12.3280913	12.928056	12.8867487	12.7582413	13.073247	12.8793231	12.491532	12.6404166	12.2192214	12.7721246	12.519519	12.6708646	12.9063187	11.984306	12.6012974	12.8050921	12.4720638	12.6129091
AMOTL2	13.1305764	13.0407307	13.0490652	13.2826339	13.0774354	12.8114737	13.112009	12.9871801	12.9863791	13.4837028	13.3121593	13.0445169	12.2575341	12.8965837	13.2381184	12.9854536	12.5513341	12.9934548	13.2078087	12.3024395	12.8908436
AMPD1	9.1810845	4.1841325	3.8099635	8.1931437	4.6076307	5.0595985	6.5522345	6.47914	5.8662329	1.9764918	6.4161789	4.3858906	8.841931	7.194162	7.639485	7.0937318	3.5092276	6.8914084	3.6397629	6.9340192	5.4624093
AMPD2	11.5636018	11.6880264	11.3944995	11.5598838	11.707351	11.1936283	12.2377124	11.4751978	11.4400932	11.5362195	11.6494494	11.4891421	11.4413444	11.6557986	11.8573767	11.4111671	11.1967124	11.281957	12.0263473	11.5299856	10.7470461
AMPD3	10.6699939	10.7045163	10.2930133	10.7868816	11.0399356	10.214806	11.3124557	10.8497206	10.7078712	10.9337341	10.7330494	10.9053907	10.7214513	10.7291523	11.130535	10.8653609	10.3682619	10.5092837	10.4629492	10.7179861	9.7194058
AMPH	7.54282	6.8027107	7.2536465	7.489519	6.6733479	6.8524768	7.4441813	7.328869	7.1219396	7.5747456	7.257831	7.8344843	6.7949656	7.2991723	7.5434851	7.470651	7.647917	6.6057996	8.0750779	6.4629577	7.175164
AMT	11.1450112	10.9909428	11.3561969	11.3067679	11.0484471	11.1128204	10.7405841	10.6679386	10.6876222	10.7332642	11.002296	11.330187	10.9214443	11.0514976	10.9909428	10.8909424	11.843895	11.1327201	10.6109786	11.291766	11.3495503
AMY2B	10.4485478	9.9934045	10.7739929	10.2192951	9.5419488	9.9094504	9.8635381	9.6938869	9.8788722	9.7560249	9.975763	10.2871218	9.8187933	10.022767	9.7095123	9.9532299	10.3574629	10.0739861	9.5498339	9.9139722	11.2459099
AMZ1	8.2326551	8.5659923	8.6718413	8.2251452	8.6648165	7.8272914	8.0339551	8.4092138	8.1806028	8.2847351	8.1090223	8.3523694	8.1906181	8.3817158	8.256267	8.4704992	8.3917924	8.3432431	8.4156215	8.3559399	8.6497582
AMZ2	10.649238	10.4517875	10.9122536	10.6826992	10.395577	10.9169033	10.3194658	10.5270735	10.6795015	10.5579685	10.5630933	10.7578345	10.8399632	10.4829297	10.6386961	10.562354	11.3053496	11.1083659	10.313336	10.7170414	11.521054
AMZ2P1	8.0477708	8.3194669	8.0073827	8.3489585	8.0322543	8.3641616	7.6940203	8.1641187	8.1164622	7.8330157	8.2112856	8.3081154	8.2905561	7.8457917	8.256267	8.2564673	8.1973677	8.378302	7.7317479	7.8538911	9.4456513
ANAPC1	11.451731	11.297874	11.327348	11.408815	11.4832376	11.3464949	11.3825715	11.3805719	11.3662376	11.3742213	11.4371709	11.3580306	11.3517441	11.3719482	11.4815526	11.5610636	11.3168419	11.5705497	11.5358543	11.2220194	11.3069365
ANAPC10	7.8481145	8.1160117	7.9360656	7.5247193	7.7706264	8.3092966	7.1863966	8.0725683	8.1509728	7.9555159	8.0088684	7.9170708	8.1906181	7.486608	7.6754165	7.7823206	8.4194119	8.2309381	7.9777631	7.604989	8.6402373
ANAPC11	9.6907082	10.008861	9.8574915	9.549608	9.9112243	10.6897805	9.6228792	10.2729991	10.0562172	9.75077	9.594957	9.8791188	9.8533843	9.4444263	9.6204627	9.4075178	10.3204605	10.1835129	9.6710546	9.8736679	11.1939469
ANAPC13	9.8894032	10.1843874	10.2156414	10.1123917	10.0513842	10.9487891	9.9741621	10.2535571	10.5783876	10.5680626	10.2763967	10.1776114	10.3947728	9.9855313	10.2666313	10.5219354	11.0497314	10.9907407	10.4115854	10.1733353	11.3916464
ANAPC15	7.2934053	7.2390009	7.5765376	6.9082169	6.6733479	8.155491	6.6650973	7.4925635	7.5339118	6.9435704	6.8431694	7.3033266	7.3878537	6.942471	7.1256456	7.0700968	8.093244	7.7167968	7.1982466	7.0721395	8.0414642
ANAPC16	11.8352223	11.5798546	11.7970561	11.6801884	11.8427031	12.2011295	11.8485549	11.8161384	11.9788444	11.7298928	11.7721757	11.7518259	12.0085332	11.5890001	11.6750735	11.8999827	12.1668259	12.3041473	11.6429114	11.9235738	12.4591063
ANAPC2	11.2963835	11.4846311	11.4734659	11.472758	11.4022595	10.8521606	11.548818	11.2542916	11.0388768	11.2826266	11.3589284	11.5045835	11.0337899	11.5052959	11.3254346	11.0645948	11.1606033	10.8189879	11.2943852	11.3660899	10.637811
ANAPC4	9.7467112	9.4785528	9.7420135	9.8737989	9.3531767	9.4643743	9.6730979	9.5433976	9.6768887	9.7387958	9.9658418	9.6653938	9.5752329	9.5389016	9.7518529	9.8525979	9.5018008	9.7869211	9.6595602	9.3792272	9.6972719
ANAPC5	12.236347	12.1092872	12.1347422	12.1841993	12.148525	12.4550124	12.1186659	12.1899712	12.2555663	12.024979	12.0632905	12.1443298	12.22879	12.1782179	12.2048961	12.1037733	12.3271377	12.3145752	12.0717225	12.0062415	12.3266039
ANAPC7	11.0948056	11.0094284	10.9968986	10.9941765	11.1630309	11.157251	10.8280452	10.9705473	11.1196556	11.1672644	11.1534306	11.0089734	11.0609531	11.0925486	11.0357077	11.1017197	11.0540829	11.0179231	11.413975	11.0211176	10.7161747
ANG	7.4506048	7.8620659	7.4543906	6.9082169	7.1359811	8.5259233	6.0870313	7.8912848	7.7904752	7.0852737	7.9876561	8.1739642	7.870153	7.7473334	7.1642664	7.2252713	9.0375093	8.0592329	7.2082429	7.4672109	8.4964803
ANGEL1	11.1320808	11.2161226	11.1206093	11.1057895	11.213007	10.7666456	11.1277265	11.1103355	10.8895018	10.9567952	11.0557961	11.0631133	10.965073	11.017477	11.1471306	11.118017	11.1227569	10.8734714	11.2322678	11.1630309	10.9864825
ANGEL2	10.5314177	10.3701174	10.5934954	10.4930112	10.5042463	10.4563587	10.4727362	10.4575918	10.5394001	10.5333555	10.4429558	10.441206	10.6261845	10.5370228	10.6035464	10.5713416	10.5539152	10.7465004	10.1706993	10.4535852	10.5497699
ANGPT1	9.3145647	9.3843614	10.0301001	10.0267076	9.4744801	8.7819513	10.0717162	9.232682	10.098956	9.2742364	9.4617297	9.8243922	8.9728382	9.7238114	10.2960561	9.8125127	9.4061938	8.9959193	9.7704243	9.4861002	9.5240059
ANGPT2	8.7896549	8.2380338	8.2948038	8.7685524	8.3436724	8.2473473	9.1781263	8.355213	8.2281994	8.5598371	8.8360088	8.43129	8.8933864	8.933739	8.4935876	9.17606	8.1913754	8.6301798	9.3957549	8.2935137	8.7764978
ANGPT4	6.1962663	5.0534732	5.9711969	6.0339029	5.0090182	4.6749594	6.5522345	4.6130597	5.4993913	4.240586	6.0828698	5.59529	4.6076307	6.0292673	5.4075546	5.915013	4.4452217	5.4582832	5.6915987	6.0887629	4.458785
ANGPTL1	9.2696045	8.7435769	9.2349861	9.6286675	8.6745519	8.264833	8.7428721	8.6018086	9.1751754	8.8171356	8.8829406	8.904933	8.7727945	9.1015818	8.8665703	9.4208133	9.1415775	9.3080376	8.4481525	8.9607185	8.5843517
ANGPTL2	10.8123097	11.1483079	10.6795015	10.6864287	10.86308	10.3007354	11.0044354	10.8620373	10.7623898	10.3937434	10.494688	10.9307265	10.6477362	10.8588781	10.7379404	10.7121368	10.037976	10.5349372	11.0922453	10.9284937	9.8867739
ANGPTL3	9.9766374	9.8996892	11.6559835	10.1679475	8.497772	9.3499645	6.6650973	7.7161921	9.3915563	9.8216989	9.7203244	10.4213357	8.4619206	9.8048528	8.1256973	9.0190627	11.0944472	9.2071342	7.7530451	9.8209642	10.5364763
ANGPTL4	6.7949656	9.3199815	7.4939594	7.02201	6.9464261	8.2916525	8.7789409	7.1557403	7.1077567	7.2066114	6.7947716	7.3276273	8.5889001	8.7151769	6.9912965	7.2973072	7.3516742	6.6862207	8.9030895	8.5225957	7.0981601
ANGPTL6	5.8110387	5.4403378	4.9825769	6.2375919	5.8864013	5.160939	6.0255266	5.5356001	5.5439123	5.8329256	5.5692266	5.1998752	5.59529	6.5089863	5.6910429	6.4244686	5.2419378	5.2844559	6.0024697	6.1243674	4.9566164
ANGPTL7	7.9556002	8.4228106	8.2788966	8.5770161	8.4308681	8.5087802	7.8835461	7.9948819	8.1874452	7.9865868	8.2112856	8.2896615	8.1208908	8.5853626	7.9153465	8.4862459	8.065358	9.3050626	7.7620423	8.1087945	7.6392762
ANGPTL8	7.4778533	8.2791495	7.9845167	7.72004	7.41859	6.4934961	7.6940203	7.1242188	7.0099757	7.9923438	7.4333035	8.0549613	7.4536475	7.8457917	7.2989317	7.5491392	7.3249648	6.6389895	8.0707699	7.7847639	7.2991723
ANK1	9.4365205	8.8241159	7.72004	7.904915	9.0602153	7.9036461	10.3921421	8.7653705	8.1650365	8.5197022	8.2768632	7.6477005	8.5168669	7.8577205	8.423019	8.7766298	7.3768343	8.2445887	7.6720168	7.4155849	7.5134625
ANK2	15.1677234	14.2148843	14.9515926	14.2218081	14.8088068	14.2303876	12.3405262	14.9075769	15.1892496	14.6228138	14.4838996	15.3166627	14.4700535	14.5167481	13.1157671	14.8678651	14.4993294	14.0304255	13.4089353	15.0918697	14.5342039
ANK3	13.9481345	13.8130434	14.238165	14.2303876	13.8177954	13.7699363	13.6016613	13.7274304	14.0102868	14.115289	14.2743819	14.2853901	13.9315225	14.0802492	13.647532	14.0492433	14.1576492	13.8716467	13.22005	14.2743819	14.0073544
ANKAR	8.8742357	8.5291521	9.1358091	9.1455199	9.0450531	8.7735719	9.1063243	8.943245	9.0653298	8.8939444	9.1048305	8.9660192	8.9312936	8.9001211	8.7995338	9.1391262	9.0883462	9.2696045	8.5042754	8.8715552	9.1549559
ANKDD1A	8.9316631	8.9465893	8.9569528	9.2836067	9.0657297	8.4891178	9.15028	8.7612051	8.6536261	8.7712507	8.8067065	8.7420005	9.0576616	9.1015818	8.9541439	9.2659032	8.2701522	8.65294	8.7642896	8.6241053	8.1228389
ANKDD1B	8.8371729	8.9289439	9.3499645	8.6056114	8.5204434	9.3284452	9.136216	8.4788298	8.9004874	9.288732	8.6824389	8.9892699	8.9209383	9.0851357	8.9990597	8.5752317	8.862693	8.9825621	8.910246	9.0143251	9.3952151
ANKEF1	8.9465062	8.7435769	8.60237	8.6174696	8.4470555	8.7568341	8.5955612	8.655329	8.8700155	8.8348786	8.878398	8.7264984	8.7384822	8.5057135	8.5845263	8.357101	9.1360125	8.3967793	8.9677964	8.8579718	8.0540943
ANKFY1	12.7620651	12.7676574	12.5627006	12.6253199	12.8757866	12.6100699	12.9867796	12.8952872	12.7803537	12.688457	12.7718113	12.6082295	12.708894	12.7638412	12.7460084	12.8402343	12.4705403	12.6990485	12.7242722	12.6075836	12.61861
ANKH	11.8237655	11.585162	11.7061611	11.576809	11.8475453	11.4648139	11.8992727	11.6901842	11.6923228	11.4925019	11.554716	11.5982286	11.7721757	11.8318302	11.74795	11.9177178	11.756475	12.0047902	11.4832376	11.6899217	11.7808378
ANKHD1	6.8113939	6.1661803	6.9648922	7.3036058	6.7405244	6.6841367	7.2029417	6.7082516	6.9309643	6.8885747	6.9977709	7.2142094	7.3018324	6.8017545	6.6296215	7.1074562	7.3012681	7.0093229	7.0217466	7.0605744	7.3195283
ANKIB1	12.6079066	12.4657677	12.6492409	12.5135709	12.4556339	12.6361825	12.2811271	12.5222244	12.585878	12.4124379	12.5219425	12.6121707	12.661252	12.4002836	12.4076169	12.4005516	12.9784502	12.8577119	12.1170896	12.5986937	12.8677765
ANKLE2	11.9598084	11.8930296	11.6303059	11.7614671	11.980197	12.0725779	12.2295941	12.0745926	11.8878666	11.7069657	11.8168335	11.6896055	12.0834515	11.8418996	11.9872901	11.914752	11.7004216	12.0132751	12.3448014	11.7498555	11.9998691
ANKMY1	10.0482707	10.0516246	9.8911007	10.5418223	10.3563788	9.6253369	10.8464812	10.452449	9.7345926	10.163434	10.2783453	10.1327306	10.3186994	10.3516878	10.3781316	10.3759078	9.4829027	9.8140919	10.24778	10.2513424	9.5935302
ANKMY2	9.7020605	9.588633	9.8933324	9.7219827	9.6366379	9.6360633	9.6951517	9.0783961	9.8114127	9.5790613	9.7944387	9.6417067	9.6815573	9.5026496	9.5245951	9.6375901	9.8993327	9.5531024	9.5119586	9.431563	9.6127941
ANKRA2	9.1902198	9.0269098	8.8914195	9.2134587	9.041981	9.0776169	9.3918447	9.3114914	9.0838746	9.0632799	9.2674695	9.113706	9.4274602	9.1991201	9.1805097	9.3284452	9.1634872	9.3397955	8.9055888	9.0086113	9.5505914
ANKRD10	12.1808483	12.0906338	11.9276086	12.1072827	12.3451705	12.2591157	12.4032432	12.2824905	12.2156293	12.0368504	12.086904	11.9608449	12.4544695	12.1608694	12.2520853	12.3411535	11.8237655	12.1482595	12.4261309	12.2385491	12.1990859
ANKRD11	12.8896312	12.8313773	12.7085498	12.982258	13.0264983	11.8299577	13.290855	13.0454672	12.6556544	12.6777282	12.7573063	12.7174152	12.5238323	12.8356521	12.9603638	12.8020674	11.9548771	12.4184427	12.8937421	12.7971079	11.7891289
ANKRD12	11.8543828	11.5285912	11.9729626	11.9749281	11.2829315	11.2123552	11.8226692	11.748801	11.6909219	11.6104708	11.6455234	11.6042429	11.6988131	11.7183735	11.5805911	11.8072018	11.3561969	11.9310769	11.1840635	11.2744809	11.6510919
ANKRD13A	11.6785875	11.3974896	11.2266754	11.4182174	11.5928759	11.5159476	12.2410219	11.670762	11.8027484	11.5879405	11.5644216	11.431166	11.76403	11.58226	11.6231778	11.7509336	11.1500472	11.5453954	11.8659087	11.5792389	10.9016119
ANKRD13B	8.2149372	8.3562326	7.5648498	8.1809682	8.4216992	7.7267555	8.6381505	8.3766228	7.7303173	7.8330157	8.0172291	7.7055982	8.0038271	7.6205878	8.3303266	8.0876937	7.1599201	7.48012	8.745634	7.8733772	6.3915454
ANKRD13C	10.4558976	10.4096545	10.4587575	10.4864821	10.4240898	10.2238445	10.3542826	10.4417612	10.3574629	10.613911	10.4445737	10.5735197	10.3281831	10.5440313	10.5038113	10.3030737	10.4549563	10.3398115	10.4728919	10.4272204	10.425166
ANKRD13D	10.6768208	10.7824637	10.244048	10.8684224	11.105134	10.4746194	11.65149	11.0562527	10.732095	10.5349372	10.6375784	10.4563587	10.7906619	10.8785833	11.0164665	10.7465004	9.8517799	10.5641769	11.0849607	10.605548	10.1882392
ANKRD16	9.0435371	9.0007833	9.105364	9.1013958	8.9607185	8.5883897	8.8633207	8.867853	8.819083	8.7056783	8.8581515	9.076088	8.9170902	8.8755368	8.9541439	8.7423738	9.2016887	8.6758348	8.8524573	8.9643481	8.9521613
ANKRD17	13.578295	13.4030997	13.4522087	13.4915298	13.4658623	13.3146763	13.5270156	13.5127649	13.4944086	13.4761275	13.5912424	13.4944086	13.5579337	13.4957634	13.578295	13.7292587	13.3823557	13.4789211	13.5667685	13.4174695	13.1373769
ANKRD18A	8.3100534	7.9341962	8.0409601	8.2251452	8.04073	8.13893	8.5041634	8.1957636	8.0483135	8.3455402	8.5635028	8.5880385	8.5651758	8.4510474	8.3605402	8.1834721	8.663356	7.8449425	8.8231815	8.3236701	6.9635778
ANKRD18CP	7.0998628	7.5775367	7.6110058	7.2248143	6.5786317	7.2104704	5.4184478	6.321244	6.8215779	7.1977893	8.0390967	7.1557403	7.1347974	7.1853695	6.1698299	7.8045037	8.4050985	7.4710725	6.3523319	7.3066961	5.2849051
ANKRD19P	7.8547504	8.0600983	7.8402137	7.9523545	7.9094322	7.7948637	8.1144964	7.9263504	7.8255859	7.9267872	7.7395093	7.6171814	8.1841157	7.8965038	7.682221	7.8045037	7.8633598	7.6405185	7.7620423	8.3687851	7.6508222
ANKRD2	9.5153664	8.1809682	7.5765376	7.6387957	7.662238	8.3203676	6.3272842	7.4925635	7.0698292	7.6734541	9.0252919	6.7669859	7.629734	6.3523319	7.2257659	7.7157584	7.2824578	8.0898654	8.4481525	7.1981291	8.876048
ANKRD20A4	4.212294	4.6582443	0.9450744	6.1542439	4.6076307	4.3678998	6.1488056	4.906456	6.0325475	4.6725423	0.4854467	5.4720527	2.2421439	5.2849051	4.9894579	4.3962998	7.2157151	0.4513558	5.8854225	4.911608	5.1016295
ANKRD20A5P	7.0333783	7.0022667	6.3821674	7.0459874	7.004214	6.1047767	6.8393168	6.5766205	6.2882917	5.9195031	6.6652443	6.8524768	7.3451527	5.6904871	6.7744323	7.0591053	6.4941641	6.2761056	6.718088	6.9150851	6.5067323
ANKRD20A8P	3.6332291	6.8027107	7.3619788	1.3812812	4.9550077	2.1582487	5.3057202	2.2421439	0.3977639	5.6880479	5.9106633	2.3767685	5.6537037	6.6185796	4.1841325	3.2074947	3.9692362	2.2421439	0.6072756	2.9606781	5.6904871
ANKRD22	6.6321851	5.5938353	6.4109959	5.8427969	5.8662329	6.6247079	6.6057996	6.381208	6.8215779	6.4692226	6.2318068	5.9841415	5.7149666	7.2991723	6.0551717	6.6733479	6.2652792	6.3593862	6.2113661	6.7517129	7.1890022
ANKRD23	11.2181945	9.1729697	9.1209548	9.2696045	9.586563	8.6924448	9.6228792	9.2537679	9.0368392	8.9151647	9.1606612	9.2617866	9.1654227	9.451198	9.0431437	9.1113242	8.9347786	8.7302974	9.1792284	9.3699705	8.8540382
ANKRD24	8.1694352	8.0790714	9.5318391	8.6246625	7.8464145	7.4016965	8.0418468	7.2466079	7.9684643	8.6641208	8.5430336	8.9569528	7.9502349	8.8554246	7.782538	7.8045037	8.8721239	7.7721763	8.0085312	9.2745446	8.2509629
ANKRD26	10.7185066	10.2088497	10.7611447	10.4089419	9.8791188	9.6953657	10.425166	9.9046467	10.0698641	10.158238	10.3567754	10.5706945	10.2180409	10.0824781	10.0266517	10.0707729	10.2166042	9.9412947	10.056953	10.2646572	9.7608785
ANKRD27	10.9678276	11.1717645	11.0790982	11.189472	11.2958449	11.0837895	11.5058704	11.3255731	11.1927143	11.1647072	11.2142399	11.0457486	11.2060368	11.2462122	11.1277265	11.2718312	11.0527399	11.2744809	11.138133	11.2472295	11.0714635
ANKRD28	11.5244006	11.2014796	11.4678347	11.3779367	11.2341088	11.343561	11.6927344	11.1409899	11.4226237	11.4694728	11.6010089	11.4894817	11.3326651	11.2908459	11.6224315	11.6509397	11.3660899	11.5037783	11.5951688	11.2826266	11.1467281
ANKRD29	7.173682	7.8546128	7.7774262	7.4543906	7.6126911	7.9838082	6.9604928	7.7975416	8.2830853	7.6031154	7.2304768	7.63843	7.7598942	7.5069426	7.1516485	6.9284256	7.4547686	7.7830164	7.7096023	7.489519	8.2669233
ANKRD33B	13.0192287	13.2660053	12.9166481	12.914249	12.8009293	13.289506	11.9487145	13.0532927	12.9151135	13.5287794	13.0251174	12.8609068	12.8402343	12.4727291	12.0615579	12.7721246	12.4241499	12.9846436	11.9964137	12.8100166	13.6929644
ANKRD34A	6.6579092	7.1228774	6.9973396	7.1776761	7.2034902	6.9059861	7.1321845	6.9767061	6.8017545	6.5942482	6.580302	6.8268489	7.2261836	7.0913953	7.1121556	7.184452	6.8270477	6.9853098	7.0823104	7.0073313	6.791862
ANKRD34B	5.9023671	6.1015156	6.9648922	6.1270329	5.7619298	5.9833878	7.5010958	4.0924536	5.9625909	6.2831333	5.9106633	7.3655251	4.1338137	6.8696447	5.8962052	7.5491392	5.1053183	5.9837646	7.927675	2.9606781	2.0124369
ANKRD35	5.5698975	6.2181056	5.4075546	6.1008408	5.99472	6.6841367	6.0870313	6.8090639	5.3769693	6.2831333	4.8750858	5.1522966	6.9477579	5.9603434	6.1290178	6.4743804	5.9297065	7.1419462	5.4965248	5.6099466	6.7713746
ANKRD36	11.1764849	10.8123097	11.0244344	11.327348	11.2620085	10.1495578	11.4561887	11.4260445	11.1130074	10.9191475	11.3915051	11.0913405	11.569164	11.309004	11.5295286	11.4806234	10.8202551	11.3609422	11.2023925	10.86308	10.6417256
ANKRD36B	9.8114127	9.5680106	10.880555	9.9179167	10.2869779	9.7455445	9.522012	10.7694106	10.3240282	9.6520984	10.0131711	9.7162036	9.4600817	9.9268554	9.4591851	10.0214948	10.2341336	9.8069424	9.915872	10.1670447	9.1289028
ANKRD36BP1	9.2246811	9.2321563	9.6997312	9.5005569	9.1556697	8.9269074	8.9456713	9.2730614	9.5432436	9.9107084	9.6193737	9.506434	8.9783606	9.5588247	8.9651686	9.6421848	9.4742861	9.2780197	9.1283356	9.2005676	9.7020605
ANKRD36BP2	5.6206567	6.8792994	4.9825769	9.3135584	6.4283589	8.5602994	8.6917711	9.0633717	8.0098536	5.9195031	7.9004532	5.4403378	9.9435923	8.4139818	9.1045176	8.4116896	5.799408	7.7721763	6.8108568	8.993741	8.8642955
ANKRD36C	11.0560923	10.9315577	10.7369046	11.0417649	10.9332403	10.4638239	11.2504417	11.0732789	11.0608466	10.647905	11.1009055	10.8972337	11.2029192	11.113432	11.2190628	11.2066394	10.3392904	10.9453097	10.667351	10.6375784	10.4378637
ANKRD37	6.8837351	7.1105512	7.0137028	6.580302	6.5058831	7.8603565	7.4016965	7.4426522	7.2212001	6.744924	6.9977709	6.7669859	7.4654228	6.8270477	6.8435127	7.01996	7.6183277	7.3096404	7.0698292	7.5008181	7.257831
ANKRD39	8.2957753	8.384712	8.0409601	8.286273	8.5553384	8.7320663	8.0928142	8.647422	8.3713109	8.2572624	7.9105864	7.9950415	8.2629822	8.0698177	8.2178421	7.8936497	8.5229415	8.6562367	8.2257134	8.3877247	8.5669438
ANKRD40	11.4570005	11.3609422	11.3250588	11.3553727	11.2886752	11.5159476	11.4007874	11.3980536	11.4658339	11.6231778	11.2242573	11.2676236	11.4330973	11.3941061	11.3254346	11.7268578	11.4219257	11.3137066	11.5220847	11.4034466	11.4117092
ANKRD42	10.0482707	10.1251304	10.1661127	10.1893733	10.1079499	10.25773	9.976945	9.9795594	10.1497772	10.1047817	10.3768752	10.1898196	10.3506045	9.9689109	10.0212019	10.0100184	10.4047639	10.1076588	10.3215318	10.2951266	10.0834607
ANKRD44	11.1195277	10.770941	10.4961794	11.2401741	11.6705778	10.7684128	11.992484	12.0038738	11.2990438	10.563985	10.9885475	10.705758	11.7199713	11.4845031	11.606452	11.7147966	9.9451731	11.9080453	10.5978848	10.7156352	10.6954803
ANKRD44-IT1	8.2083648	8.145335	7.7060198	8.1739642	8.8927314	7.818784	9.054724	8.867853	8.4292498	7.6405185	8.0695136	7.68765	8.9282829	8.8222091	8.9046272	8.9753521	7.0162948	9.019997	7.9137936	7.70389	7.6508222
ANKRD45	6.8668192	7.8863404	6.9319164	6.8422237	7.1665647	7.4278436	7.2855408	7.8849461	8.0409601	7.5134625	7.70389	6.8524768	7.4199445	7.2501401	7.419474	7.4943838	7.0317005	7.684659	7.7014119	7.261216	7.6219341
ANKRD46	9.4325388	9.3963888	10.1083405	9.7913178	9.1927885	9.5695393	9.175829	9.2870591	9.6527238	9.7607009	9.9386763	10.2195921	9.411599	9.8241976	9.4883272	9.4031239	10.4549563	9.7204917	9.139635	9.8925335	9.8029247
ANKRD49	8.0543121	8.0003792	8.2111011	8.1641187	7.8337209	8.0750779	7.9601564	8.000993	8.0681554	7.9374035	7.8560619	8.0376375	8.4320089	8.1687582	8.1513518	8.4004237	8.1761918	8.5915969	8.2098707	7.9514451	8.3700092
ANKRD50	11.013223	10.9287397	10.9052349	10.8958558	11.0575953	10.9128633	10.7297741	11.0473562	11.1130074	11.2052063	10.9841702	10.8739479	10.9548457	11.0068666	11.0314543	11.3740803	10.4767619	11.1231354	11.348967	10.5493488	10.7929179
ANKRD52	12.9362125	13.1267337	12.8042939	12.942465	13.1588069	12.1301559	13.3414504	12.9775539	12.8475966	13.0824495	12.9621863	12.9349637	12.681104	12.960777	13.0642259	13.0085193	12.3076013	12.4573876	13.336412	13.0511515	12.3003133
ANKRD53	6.0255266	7.0595294	6.5336986	6.5412668	6.5324902	6.5771443	7.1495766	7.0232235	6.8838783	6.9741534	6.9059861	6.8086418	6.7277871	7.1003125	6.9066214	7.0700968	7.0162948	6.5594201	6.7660048	7.0951322	7.5592018
ANKRD54	10.0269941	10.2785349	10.2222424	9.9447553	10.068072	10.3662657	9.809571	10.1671391	10.1005607	10.0777995	10.0566981	10.1198636	10.0134246	10.0982327	9.969193	9.7283289	10.3650262	10.11705	10.1593012	10.1670447	10.5412597
ANKRD55	6.6953645	6.6604444	6.7847684	6.0045041	6.1750801	6.7405244	5.9701531	6.794115	6.1967995	6.1590824	6.6231608	7.1822619	6.5662524	6.2188424	7.0232235	6.0650366	7.0605744	6.7489334	5.6300813	6.2100791	7.2432526
ANKRD6	10.2717805	10.4134373	10.0816498	10.1856021	10.4682655	10.4331915	10.8070294	10.289118	10.2932578	10.1815817	10.2627309	10.4331915	10.2377928	10.2528006	10.2685383	10.5370228	10.2028378	10.0793721	10.3839898	10.4080697	10.2777107
ANKRD61	8.0960535	7.9274161	7.8182895	7.7925519	7.8337209	7.7016916	8.0502776	7.4671027	7.6344916	7.6677591	7.7682828	7.68765	7.4283433	7.9267872	7.8888621	7.7157584	7.9735063	7.8046731	7.9633297	8.0046715	7.5728576
ANKRD62P1-PARP4P3	4.7749798	5.6206567	5.6948775	4.906456	5.1361548	5.5016341	6.4410139	4.906456	5.8962052	6.5942482	5.2648407	5.1998752	4.7524788	4.7137125	5.3680311	6.5208327	6.6234617	6.1403562	5.657381	6.9622905	3.9104981
ANKRD63	4.1186056	6.5609879	7.5548984	7.3755078	5.5530963	5.4213382	6.3272842	6.0383743	5.7196958	5.9461405	5.5692266	8.3523694	5.2648407	6.8017545	5.9255993	5.6880479	8.3781169	6.0162814	4.1031128	7.1981291	6.5836234
ANKRD65	6.8266502	7.5042849	6.513585	7.4224903	7.7537211	8.3942806	7.7403636	7.6390342	8.2542601	7.7956087	7.7992967	7.553157	6.6527232	6.8931354	7.9307985	7.7065572	8.0477708	7.4369292	7.9397612	7.548472	8.0704458
ANKRD9	10.0096992	9.9883699	9.9137613	9.6817934	9.7539657	9.9111757	9.902638	9.5962812	9.6733124	9.5489308	8.9294378	9.7049168	9.0555222	9.4399977	9.156541	8.4704992	10.0024915	9.1909049	9.7963818	9.7541867	9.4617297
ANKS1A	12.2596947	12.2184748	12.3005505	12.3029212	12.3111282	11.7602658	12.2771205	12.2264083	12.1068686	12.2948915	12.1570262	12.3205754	12.0973283	12.2899106	12.1779247	12.27529	11.9998691	12.0496249	12.0837052	12.3777821	11.8692058
ANKS1B	9.6204627	9.4761479	10.150183	9.9937851	9.3931253	9.6016862	8.8883009	9.1665428	8.9993959	9.4776268	9.5883478	10.2597911	9.5312887	9.4003163	9.4763147	8.7861162	10.8330247	9.8409517	8.2806254	9.7968708	9.9463265
ANKS3	10.7400197	10.8554802	10.8229701	10.7892826	10.9068336	10.6402693	10.8680943	10.5981395	10.5185159	10.6826992	10.7304859	10.6897805	10.4733596	10.6371264	10.6587748	10.4026869	10.7514902	10.594257	10.6489759	10.7330494	10.6296451
ANKS4B	9.8138743	10.4218233	11.0991184	10.2157831	9.5203918	10.494688	8.1909918	9.500067	9.6346811	10.2372503	10.0758797	11.1357166	10.3610808	10.5015051	8.924533	9.5648234	11.4796199	10.4020761	8.9055888	10.7234434	10.7957655
ANKS6	11.5426373	11.4026302	11.4166723	11.4736588	11.4462066	11.3803402	11.5224103	11.177822	11.4820348	11.756475	11.4402981	11.6251734	11.1377087	11.1212404	11.2965098	11.2522913	11.3254346	11.1355026	11.7413662	11.4300839	11.4170811
ANKZF1	11.4263969	11.2701451	11.3876919	11.5320137	11.3782364	11.1529327	11.5439985	11.3152476	11.2529837	11.0592591	11.476316	11.4906859	11.4533261	11.4178734	11.307682	11.3607993	11.353144	11.3837804	11.2183919	11.3642312	11.1177002
ANLN	6.9665225	7.2483661	6.2441477	5.7703033	7.4283433	7.1481266	7.8127081	7.1354524	7.6344916	6.6604444	6.7596054	4.9364634	7.4283433	5.8276493	7.9053873	7.155094	5.7419187	6.0646242	7.647917	6.5831521	6.6237625
ANO1	10.9748386	10.8256048	10.3319653	10.5000419	10.5511612	9.8327246	11.6703935	9.9069603	10.2817841	10.2154429	10.7049485	9.9367138	9.9112243	10.8316493	12.3607749	11.127594	9.0995579	9.9289785	11.4342882	10.4171486	9.8213038
ANO10	10.9863214	11.2409053	11.2677668	11.1850574	10.9676493	11.2092194	10.861767	10.7747458	11.0944472	11.2894371	11.2011982	11.3313794	10.9602356	11.0710448	10.9749112	11.023267	11.4380992	10.8601027	11.1623995	11.1747686	11.4211233
ANO2	7.2414685	7.9687083	7.3406293	7.9973176	7.5477081	7.0918819	9.4210318	7.4511572	8.1164622	7.5134625	7.8915695	8.0753547	7.5074194	7.8913606	7.712523	7.652822	6.730336	8.0305514	8.3468771	7.9894418	8.6648165
ANO3	8.3522232	8.2012107	9.1810845	8.9163589	8.2278434	8.4968005	6.7547647	8.6590522	8.3039058	8.1898077	8.061869	8.8036228	8.7573724	8.5116921	7.6596552	8.8708568	8.1322404	8.2962986	6.9798944	8.4408448	8.9756752
ANO4	5.862684	5.4820455	5.4075546	5.4136043	6.6296215	7.1814342	4.7978464	6.964713	7.3397884	6.4962957	6.4499145	6.017002	5.9186961	6.1254509	6.218474	6.0988434	7.2265161	5.3281405	4.9746518	7.0274764	7.4283433
ANO5	10.1059177	9.0676551	9.5153664	9.4794994	8.97109	9.358237	8.5591864	9.1037758	9.5960958	10.1772219	9.5640179	9.6786147	9.2998696	9.3350714	9.2098053	8.9660192	9.8666768	9.0573454	9.7201571	9.431563	9.527322
ANO6	12.7233693	12.7697245	12.8560354	12.7203246	12.6416963	12.7155296	12.4814826	12.5595789	12.845077	12.7635437	12.5979559	12.7834929	12.6204032	12.8528185	12.6581681	12.7729395	12.921505	12.8282662	12.7476381	12.7400476	12.9126027
ANO7	8.1234091	8.2902386	8.4540722	7.9762179	8.1165369	6.879832	8.3221165	7.647917	7.8354108	7.9130105	7.9195048	7.965759	7.1789092	7.8457917	8.5120247	7.818784	7.586135	7.1298162	8.3078208	7.8538911	6.4536456
ANO8	10.4861704	10.7576804	10.5851248	10.7661431	11.0399356	9.6658364	11.5605019	10.3567754	10.2853709	10.6583513	10.6112798	10.4258519	10.2942157	10.8457519	10.8785833	10.4370452	9.6951517	9.4926419	11.008205	10.6526091	9.4262626
ANO9	10.616283	10.9611806	10.6654126	11.2154922	11.2215187	10.0039804	11.1346461	10.6485568	10.3313059	10.4082457	10.7563124	11.3677435	10.2180409	10.789722	10.7379404	10.6093326	9.7370185	9.9952067	10.1879203	10.9284937	9.5562318
ANOS1	7.5684033	7.2483661	7.2142094	7.0882386	7.2268487	7.0120943	6.736543	7.145915	7.168295	7.2430257	7.257831	7.3892009	7.4536475	7.486608	7.5915203	7.5687324	6.8080516	7.202063	7.3128015	6.9622905	8.0023958
ANP32A	11.5573931	11.6785875	11.762226	11.7283001	11.4610165	12.086904	11.2694619	11.7425404	11.9834299	11.6126457	11.8831384	11.739529	11.8853512	11.6823489	11.6655407	11.7540182	12.0454126	12.1186659	11.5405235	11.5413077	12.0085332
ANP32A-IT1	9.7700183	9.719331	9.3462321	9.4565436	10.0638221	9.2859953	10.0678908	9.999265	9.4600817	9.4290516	9.8058214	9.6813964	9.5076483	9.7851128	9.7788337	10.0100184	9.4297145	9.6822989	9.4525892	9.6867198	10.037976
ANP32B	10.926486	11.0257241	11.0122489	11.281957	11.0032584	11.5094681	11.0179231	11.4252334	11.3244934	10.9834925	11.0612541	11.057225	11.4768252	10.9421896	11.275684	11.2149888	11.3552088	11.648645	11.2292114	10.9561297	11.3637818
ANP32E	10.4787583	10.1005607	10.4372131	10.2883799	9.6069096	9.9832428	10.1856021	9.8970851	10.228172	10.0571845	10.4703318	10.4423721	10.3756879	9.9019095	10.5070711	10.3341086	10.116831	10.2156414	10.5318897	10.1149127	9.7130969
ANPEP	16.1023048	16.3246122	16.6807203	16.2868238	16.1981506	16.0450194	14.8205025	15.2568239	15.6908807	16.4858157	16.6193232	16.6807203	15.7322261	15.9452449	15.3760171	15.9090009	16.3554999	15.7145569	15.0170102	16.6193232	16.4373644
ANTXR1	12.2148013	11.8959424	11.7599206	12.1635676	12.5424716	11.6915614	11.618406	12.4422112	12.1294343	11.6723704	11.9872901	11.6890092	12.0600092	12.0817132	12.347788	12.8373217	10.5748954	12.3725169	11.6260089	11.6663468	11.1677775
ANTXR2	11.2290138	11.2670967	11.1540237	11.5663203	11.6055557	10.8836982	11.7740181	11.4681523	11.3740803	10.915006	10.9602356	11.0928141	11.4936815	11.5735	11.8211267	11.7287888	10.6232858	11.4554831	11.1259264	11.03822	10.6826992
ANTXRLP1	4.9346729	4.1064702	5.2836657	6.5100457	6.5058831	4.14485	5.9978895	6.65414	4.4024743	4.149542	4.9844113	4.3858906	6.7837187	5.9393945	6.4100411	6.3791112	3.5092276	6.9199924	4.7429041	5.1513595	4.458785
ANXA1	11.1896077	11.476316	10.8593408	10.6643958	11.4110216	11.7628575	11.2759986	11.4598645	11.8442641	10.819405	11.5397979	10.6630156	12.0973283	11.3610852	11.5204775	11.8301746	10.3620701	11.7760946	10.9329071	11.0996106	11.190786
ANXA11	13.5042608	13.4671194	13.205722	13.4608617	13.5747741	13.6206001	13.6056881	13.6072463	13.5859746	13.6226476	13.516035	13.3708589	13.4481501	13.3978301	13.6582887	13.5113156	13.2030093	13.3401924	13.8247936	13.5042608	12.9527022
ANXA13	4.8577427	8.6721446	8.8073505	8.699944	8.7459749	8.9555903	7.6549256	7.1557403	8.9275222	8.9231682	8.3221165	8.7706717	9.3815836	7.7682828	7.7210253	7.7157584	6.5807947	7.7975416	6.2113661	8.46214	8.4746332
ANXA2	13.1457763	13.3049664	12.3016207	12.7971079	13.423665	13.9846356	13.1050559	13.5834006	13.7274304	12.9409161	13.1379009	12.2415244	13.7067241	12.960777	13.7517044	13.4187908	12.3518958	13.524047	13.7576745	12.6828431	13.0917247
ANXA2P1	7.1476894	6.9882229	6.6530186	6.8621107	6.963011	6.6841367	6.8931354	6.5141455	6.7688528	7.0018109	7.3707489	7.0791038	6.3118708	6.7862913	7.257831	7.2830096	7.3249648	6.9064297	7.7014119	7.0464666	6.3719647
ANXA2R	6.736543	6.2734209	6.3821674	7.2248143	7.7622676	7.3817549	7.3291487	7.5788536	7.2050036	6.4807819	6.9676846	6.4469859	7.8337209	6.7457291	7.4081097	7.4500524	6.4941641	8.107928	6.8452404	6.7321211	6.8621107
ANXA3	9.5552545	9.6295325	8.8733209	9.1911428	9.6165826	10.283105	9.9454959	9.5247846	9.9541343	9.9268554	9.7677296	9.0099257	10.0591617	8.8087583	10.0895268	9.9394571	8.7348878	9.7645825	10.6050444	9.6432745	9.1697572
ANXA4	12.3575233	12.7832164	12.5318595	12.4293773	12.5169821	13.2834632	12.073696	12.8226328	13.0876308	12.6858617	12.6731147	12.3105722	12.9038541	12.0861846	12.4593574	12.385467	12.7820303	12.5554442	12.8726755	12.745708	12.9370395
ANXA5	12.5847191	12.6544405	12.3908168	12.5457258	12.7541653	13.2048365	12.2150123	13.0146445	13.2240154	12.8483022	12.7624694	12.3463706	12.9662983	12.6372149	13.1434886	12.8757866	12.3594995	12.7820303	13.262576	12.4611672	12.4354477
ANXA6	12.7908981	13.0273773	13.206833	13.1229726	13.0949505	13.2217598	12.6983952	13.2254545	13.2078087	12.997383	13.0532927	13.0201063	13.2615245	13.4030997	13.1197941	12.9552083	13.054265	13.1885887	12.8324292	12.9349637	12.8622969
ANXA7	12.4422112	12.5003527	12.6079066	12.3744464	12.3857036	12.9330903	12.0606834	12.2763004	12.6125399	12.5655292	12.5154696	12.5277305	12.7544783	12.4400708	12.3430876	12.4363014	12.8419079	12.6548093	12.6515808	12.5230909	12.5123138
ANXA9	10.5830549	10.8742697	11.0264857	10.8915992	10.2506082	10.6356063	10.8236683	10.6437522	10.7817087	11.0820791	10.5085748	11.1529327	10.3435877	10.7218306	10.5236404	10.5993925	11.4529821	10.6117028	10.3596453	11.0408148	11.0935294
AOAH	10.1173154	9.9913793	9.7084526	10.2669566	11.2660381	10.0266517	11.3779367	11.7553983	10.924671	9.5076483	10.5039991	9.6596895	10.9656363	11.1098382	11.6536947	11.0868502	8.955815	10.4872793	10.2151973	9.9247751	9.8074398
AOAH-IT1	5.9421832	5.7277558	5.7385703	6.2375919	7.3181894	6.0086282	7.2029417	7.6088321	6.4652203	5.4441363	6.7596054	5.59529	7.3018324	7.1237086	7.3978647	7.0823104	6.1194045	6.2588844	5.94367	6.2951942	6.0136225
AOC1	15.2428	11.7329201	15.8574606	15.0170102	13.4569322	14.4246849	12.1025592	13.3537521	12.8669459	14.386985	14.2896091	15.4165638	14.3496066	15.3597153	13.6150338	13.5606673	15.6908807	14.2659212	12.5942952	15.2899567	14.606183
AOC2	7.3544463	7.6110058	7.9034408	7.5986942	7.5800128	7.0631884	8.0502776	7.7161921	7.2973072	7.8330157	7.6740791	7.7904752	7.5534856	7.9336112	7.3379835	7.662238	7.7540122	7.3347351	8.0878308	7.96008	7.8226764
AOC3	11.2701451	11.9032637	12.1267403	12.1978343	11.9641159	10.3064878	11.1600022	11.4415236	11.5108769	11.1559242	11.0048382	11.6577017	11.0054217	12.2142515	11.7982645	11.9815891	11.0580043	11.5896806	11.2578427	11.7024328	11.3313794
AOC4P	5.8110387	6.1411531	6.9648922	6.6837822	5.8351437	5.0595985	5.9701531	5.6948775	5.0674586	6.183906	6.2009404	7.0791038	5.947278	6.8696447	5.7630414	6.6524278	7.1884717	5.8335576	4.6714113	6.4949366	6.9635778
AOX1	14.2579217	13.8295074	14.8139942	14.4246849	13.8492713	14.115289	12.097563	12.6615626	12.7498284	14.5437898	14.2659212	13.9871855	13.6667394	13.7147633	13.3836428	13.6683491	14.2303876	14.2932615	12.998796	13.9790479	14.4161584
AP1AR	9.3660107	9.5163154	10.0423781	9.6445344	9.2149163	9.3637172	9.2275301	8.9784994	9.1673153	9.4741737	9.4404425	9.6223903	9.6059491	9.5188793	9.2257683	9.2825918	10.0283261	9.3538742	9.1211518	9.5198261	9.447459
AP1B1	12.9345601	13.21396	13.03313	13.0846066	13.1151282	12.719327	13.050059	12.7498284	12.8686117	13.0196785	12.8864519	12.8875359	12.8491157	13.0661748	13.0522203	12.9481724	12.7321616	12.5584258	13.1373769	13.041809	12.1844853
AP1G1	13.0045188	12.9963372	13.0092663	13.068533	12.9401256	12.912198	12.627251	12.920693	13.1384249	13.2465648	13.262576	13.1215997	12.9474207	13.0690674	12.9264195	13.1848997	13.0481027	13.0388468	12.9366081	12.971234	13.0368742
AP1G2	11.1635699	11.0222219	10.9334708	11.2337622	11.3237515	10.5330997	11.6201895	11.0615914	10.7266297	10.8987652	11.2434043	11.2176613	10.9595235	11.3205044	11.2392257	11.276168	10.315331	10.4961794	11.2562237	11.2181945	10.308834
AP1M1	11.519241	11.6670045	11.9441906	11.8029546	11.4981364	11.6438583	11.0641524	11.163432	11.36033	11.6613276	11.4810267	11.8551883	11.4198747	11.8911551	11.3155645	11.3064494	11.7461459	11.5057077	11.2988644	11.5386169	11.5780891
AP1M2	10.8964801	10.8314698	10.6375784	10.5597171	10.6548339	11.5494472	10.7916656	10.3342269	11.0103937	11.0831019	10.7884062	10.8103695	10.7573373	10.6155153	10.8955297	10.6859397	11.7069657	11.2010973	11.5094681	11.1710328	11.9301007
AP1S1	10.4293001	11.0837895	11.1896077	10.6688632	10.5573895	11.5636018	9.6516699	10.8946427	10.8822879	10.7170414	10.3711072	10.430239	10.3135943	9.7166341	10.2843295	9.8272576	12.0237225	10.544823	10.1971324	10.8572494	11.913473
AP1S2	8.5256996	7.8806176	8.258067	8.1809682	8.3052327	8.493326	8.5955612	8.7426768	8.9759984	8.2847351	8.4285975	8.0977676	8.5504907	8.6129275	8.5516583	8.6511681	8.2918991	8.6790631	8.4395599	8.0190921	8.6954356
AP1S3	9.1336953	8.8774816	8.4603965	8.7187737	9.3905364	9.5009774	10.0921586	9.1277316	9.5121212	9.4189653	9.5974991	8.9389045	9.2417589	8.8583311	9.6337275	9.7690383	8.8911866	8.8073505	10.5717147	9.2412333	9.1862829
AP2A1	12.262703	12.5776743	12.2220566	12.3475341	12.4319834	12.0454126	12.3801351	12.1661172	12.1009898	12.3642543	12.2570421	12.3422602	12.0758722	12.4329476	12.2551138	12.010992	12.0312061	11.8776084	12.3486251	12.2560377	11.7416162
AP2A2	13.1724807	13.0885756	13.1934788	13.3659288	13.1384249	12.6511893	13.163277	13.0278364	13.0205341	13.0917247	13.2676748	13.2403564	12.8705679	13.1599402	13.1568362	12.9321911	12.8247186	12.6820598	13.1739594	13.107825	12.4600911
AP2B1	13.9629618	13.9401507	13.7683571	13.7865208	14.0161606	13.8050049	13.9731685	13.8152777	14.0556673	14.0825475	14.139575	13.7948731	13.9514746	13.8177954	14.0198367	14.1766227	13.6301155	13.7204779	14.1879053	13.8738868	13.6035356
AP2M1	13.205722	13.4216573	13.1788508	13.2254545	13.4548724	13.7843327	13.2422305	13.6160033	13.6417772	13.3049664	13.2764927	13.1297439	13.5042608	13.2121989	13.3049664	13.2503928	13.332654	13.4671194	13.4642544	13.1974677	13.5078407
AP2S1	10.5467334	10.8430975	10.4248049	10.4032727	10.7653382	11.4297184	10.4754989	11.1849551	10.9224805	10.6218043	10.3034035	10.3850514	10.5119414	10.3422273	10.5724297	10.2262116	10.9304755	11.0152259	10.6489759	10.5534262	11.6231778
AP3B1	11.4908552	11.3333527	11.7913546	11.5904324	11.3048872	11.0999183	11.1181998	11.0826496	11.4884553	11.6296424	11.8149406	11.626338	11.379037	11.5573931	11.5490282	11.6545184	11.4211233	11.3429157	11.4832376	11.3725106	10.999323
AP3B2	7.4097583	7.1228774	7.0615277	7.3036058	6.8826268	7.3659072	6.8393168	6.964713	7.2449491	7.6163492	6.9059861	7.0791038	6.3118708	6.8931354	6.9912965	6.8964113	7.6117241	6.6530186	8.2345034	7.3978647	6.7517129
AP3D1	13.4066153	13.8956104	13.3793255	13.6277559	13.5387838	12.9450055	13.4361702	13.3442027	13.2000133	13.5718401	13.4569322	13.4201426	13.0829481	13.5402353	13.3186857	13.2934871	13.0968922	12.9401256	13.5175804	13.4557263	12.6908944
AP3M1	10.7185066	10.6822194	10.836746	10.7025229	10.741246	10.4841695	10.4414117	10.5501424	10.6448279	10.812153	10.8609358	10.7999538	10.6861643	10.9074113	11.0031149	11.0290506	10.689946	10.5713416	10.9517808	10.5972439	10.5519945
AP3M2	10.4448836	10.2643237	10.444074	10.5129528	10.4071484	10.174664	10.2224388	10.2699648	10.2804485	10.480233	10.505605	10.5004605	10.659185	10.5154909	10.23959	10.2957138	10.5492473	10.511631	10.2593463	10.5119414	10.2899722
AP3S1	9.176607	9.1017907	9.2542911	9.0633717	9.1160607	9.8550564	9.1321937	9.3819174	9.4327787	9.2794454	9.0901369	9.0854848	9.3840853	9.0778562	9.119156	9.1812786	9.5555997	9.8735369	9.1656161	9.1476343	10.2376557
AP3S2	7.0018109	6.9882229	7.1330787	7.3231354	7.1359811	6.6247079	6.8931354	7.3062694	6.7474176	6.744924	6.7947716	6.9297212	6.8935281	7.0823104	7.0032223	7.1203419	7.0931424	6.4062785	6.7015411	7.0951322	6.7322795
AP4B1	9.0141499	8.9007291	8.9625776	9.1347056	9.2917985	9.0295772	9.3090478	9.1869765	9.2308211	8.8939444	9.1163863	8.8782182	9.4244436	9.3309675	9.2522372	9.4009494	9.0351043	9.4147286	9.1511756	9.0703044	8.9209383
AP4B1-AS1	5.7647747	5.8385207	5.6555177	5.8761042	6.1750801	5.3250745	7.073984	6.5940394	5.3338096	5.2836657	6.142641	5.7639081	5.982222	6.0045041	6.0551717	6.4244686	5.6594934	6.1772412	6.149112	6.001317	5.2203664
AP4E1	9.5674772	9.5373332	9.6790106	9.5392721	9.5500431	9.6529518	9.5432144	9.6727456	9.7669172	9.8425579	9.7185678	9.6699667	9.8131787	9.7715726	9.7251829	9.9963262	9.6021369	9.8593928	9.7621912	9.6432745	9.9519315
AP4M1	9.644652	9.4685892	9.4197971	9.4962745	9.5450756	9.7153851	9.6088707	9.5936809	9.5432436	9.5076483	9.7252821	9.4377252	9.4679941	9.4606361	9.6117578	9.4546046	9.3282477	9.1851533	9.7421429	9.6928646	9.6127941
AP4S1	10.0857141	9.9845671	9.997647	10.1789696	10.3857138	9.9282757	10.361983	10.1466921	10.0318251	10.2451674	10.2627309	10.361983	10.0201605	10.1264886	10.1832505	10.3341086	10.1760193	9.9023714	10.1280561	10.1251304	10.1193306
AP5B1	11.946717	12.1983088	12.0967873	11.942683	12.1100848	11.4865815	12.4579887	11.9511949	11.6317947	12.1011958	11.913641	12.2295941	11.7912042	12.0361084	11.7922405	11.910425	11.839827	11.611163	12.0059723	12.2528064	11.3294641
AP5M1	10.7030464	10.5141062	11.0804738	10.7104622	10.4749905	10.6402693	10.2341336	10.310474	10.7404042	11.0692078	10.774949	11.0034019	10.4837651	10.6834268	10.5326301	10.5966143	11.024857	10.7429975	10.6738166	10.6684518	10.6915743
AP5S1	9.7198337	10.0409903	9.7726856	9.6305674	9.6907082	9.7319254	9.5829857	9.5203918	9.5148204	9.8872566	9.6359028	9.6596895	9.3282477	9.5265971	9.6763383	9.4248385	9.6374268	9.1480447	9.8082401	9.7604391	9.0817744
AP5Z1	11.1610838	11.5934589	11.3710232	11.5979558	11.4462066	10.7666456	11.4464001	11.1882985	11.1481729	11.3298086	11.2488222	11.3246575	10.8211192	11.5183725	11.246544	11.0061229	10.8695146	10.7655807	11.2871809	11.3155645	10.154331
APAF1	10.4931949	10.2748649	10.1013473	10.3618958	10.6850651	10.3188338	10.8046935	10.9101526	10.6276244	10.3073769	10.6060469	10.2195921	10.6098012	10.5501424	10.7522398	10.8078804	9.8500602	10.6388174	10.4528335	10.2205192	10.2419551
APBA1	9.6681742	9.553878	9.3699705	9.4565436	10.0364936	9.6431172	9.3401854	10.1211923	9.8841695	9.6438545	9.3690621	9.486487	9.2382126	9.6842737	9.6117578	9.8955333	9.1606612	9.3158749	9.4585554	9.431563	9.4823255
APBA2	8.6690192	9.1482478	7.2903984	8.258067	9.0804946	8.5841121	9.1993398	9.1850794	8.4454371	7.7288702	8.1787975	7.7369458	9.0876999	8.663356	9.7053072	8.3206333	7.2824578	8.7550033	8.3668722	7.9894418	8.3588034
APBA3	10.267751	10.3445725	10.2943793	10.3874318	10.4509089	10.1824517	10.6041371	10.4130824	10.0741859	10.1662565	10.2596717	10.3931757	10.1703108	10.4338956	10.2055579	9.8687669	10.2785349	10.0773808	10.2634552	10.3670755	10.1760193
APBB1	11.4185506	11.5844073	11.3137066	11.3779367	11.3678969	11.8898121	11.6090136	11.631314	11.7810555	11.5237348	11.5075203	11.6275672	11.4820348	11.4330973	11.3750626	11.2906994	11.8173085	11.5761217	11.4676364	11.6260089	11.5544881
APBB1IP	10.4154972	10.2915069	9.7726856	10.5697524	10.8113972	10.0898966	10.5959663	10.6485568	10.1262194	9.3122488	10.4398861	9.2028527	10.6098012	10.4505611	10.4310066	10.5264189	7.8196015	10.5695289	9.3432284	9.7153851	10.1085847
APBB2	12.3049558	12.0604793	12.2448001	12.3072356	12.2548696	11.9611116	12.2927767	12.0801212	12.2051263	12.1897223	12.2607465	12.3197777	12.073696	12.4247076	12.305933	12.3979571	12.1014018	12.3437912	12.3675852	12.1889649	12.0750946
APBB3	10.5132875	10.5694264	10.5755025	10.7064844	10.5428355	10.2922913	10.8046935	10.386051	10.5552236	10.3711072	10.4719771	10.5622298	10.582853	10.5044762	10.5979893	10.529338	10.3363031	10.2811598	10.2993279	10.5583984	10.2597314
APC	11.9179053	11.9082495	11.916047	11.9249055	11.7646267	11.7306009	12.0031565	11.8636818	12.0689044	11.9779934	11.9063515	11.8884315	12.0268498	11.90537	11.8932296	11.9941075	11.8000643	11.8926792	11.8232831	11.7982645	11.6162666
APC2	9.3336324	9.5398562	9.5442883	9.6516699	9.5730356	8.4273201	9.8896402	9.2214809	8.792262	9.2128667	9.6283445	9.4341398	8.6835113	9.6391428	9.4411013	9.2250429	8.4499921	8.3065064	9.5249741	9.5514391	7.9601564
APCDD1	9.5489308	9.6372634	8.5256996	9.3801683	9.3374796	9.9791553	9.6911738	10.0763576	9.0141499	8.9286134	9.2630468	8.4945983	9.7203244	9.7830555	10.5592516	9.6618412	8.2972728	9.368652	11.0245759	9.2696045	9.2670187
APCDD1L	9.0435371	8.3223477	8.4813148	8.8108886	8.497772	7.5326387	8.9188992	7.9814016	8.6676178	8.2636331	9.3531767	8.9118963	7.0921221	9.091738	8.663356	8.6973318	8.9670923	8.4912648	7.4873668	8.3344138	7.7955119
APCDD1L-AS1	7.5684033	6.8185236	7.6487283	7.8655789	7.1538373	7.0236808	7.9924565	7.2813041	7.7528583	6.6082724	8.1509728	7.9262836	5.9186961	7.9267872	7.3168059	7.7428315	8.3528733	7.9284915	5.0756014	7.4474111	7.489519
APEH	12.6575106	12.8538011	12.7917762	12.75221	12.6024297	13.1557021	12.3925626	12.5816078	12.7373826	12.8564715	12.7040879	12.8584759	12.6990485	12.600638	12.5715315	12.4780137	13.0846066	12.6983952	12.860072	12.8027693	12.9086309
APELA	4.7749798	4.9550077	2.4361869	4.3196174	4.1874306	3.8560918	2.6507769	3.9924742	3.6891488	4.7407588	3.8791473	5.2477279	6.1322449	2.0783682	4.3182767	3.6201612	6.2386097	4.4081911	5.9744786	4.4373171	2.0124369
APEX1	11.707351	11.7577781	11.6331748	11.7746238	11.7808378	12.4988118	11.519241	12.1018121	12.0270487	11.5995463	11.7208435	10.8603958	12.0899368	11.4921709	11.9226442	11.7214528	12.0173759	12.1782179	12.0409278	11.6583344	12.2428486
APEX2	9.9766374	10.1534254	10.2910037	9.9052741	10.1403608	10.4113047	9.72912	10.066202	9.9191969	10.0085676	9.8839512	10.1630511	10.117527	9.9507365	10.0612092	10.0129176	10.0153207	10.1121013	10.2518295	10.1122078	10.4869637
APH1A	12.5742474	12.6176154	12.4556339	12.4231422	12.6908944	13.1579138	12.6492409	12.997383	12.9511652	12.524829	12.5467499	12.5641888	12.8542289	12.4805176	12.6189728	12.6492409	12.8937421	13.0146445	12.576719	12.6226418	13.2234336
APH1B	9.7126732	9.4543464	9.5680106	9.6488382	9.4300237	9.504529	9.6595602	9.6569171	9.7514642	9.7961709	9.7276299	9.5897295	9.3245793	9.6005636	9.7977931	9.9909565	9.6052142	9.6932039	9.411599	9.5268111	9.2856492
API5	11.6352642	11.4491341	11.7806202	11.7095802	11.4546283	11.4958402	11.497568	11.4618881	11.6520337	11.6733878	11.6886543	11.7730281	11.6648759	11.5428416	11.7399316	11.7843696	11.6866491	11.7076627	11.7065533	11.5005412	11.4884553
APIP	9.054394	8.9955868	9.1729697	9.0291126	8.6794851	9.6417067	9.1448536	9.4210318	9.5743061	9.093157	9.1398309	8.9836448	9.5901462	8.7905073	8.8900112	8.926182	9.9386763	9.6003295	9.1314297	9.2119393	10.3562305
APLF	9.1457368	8.6917711	8.9625776	8.7867294	9.0602153	9.5695393	9.1448536	9.4460344	9.3881463	9.1697572	8.9873362	8.7374295	9.6766552	8.7958931	9.0943682	9.1984196	9.0582212	9.6663956	8.9249407	8.9231682	10.2535571
APLN	8.9094326	8.7559962	8.5180174	8.2803004	7.2928338	8.0960535	5.8393594	6.7637266	8.6897369	9.7664508	8.1993675	8.5880385	7.436456	7.8018964	7.0349087	7.6110058	9.8052947	8.301493	11.2871809	7.8952408	8.4820957
APLNR	10.3415228	10.563985	10.3968792	10.4911834	10.9789622	10.0078402	8.4795453	10.2256817	10.5442105	10.4627946	10.7493934	10.3238902	10.0134246	10.7234434	9.7662771	10.0858112	10.3620701	9.4667715	9.3039511	9.3436059	9.4932291
APLP1	6.9819198	7.1228774	7.5910721	7.2248143	6.6969666	7.7670671	6.4006688	6.927568	7.5698085	8.2572624	6.9059861	7.5776421	6.8488069	7.3588522	5.5819025	6.4244686	7.8838469	7.202063	6.9798944	7.1846871	7.1594917
APLP2	14.8361753	14.9515926	15.008034	15.0794892	14.7851318	14.5957447	14.3964394	14.2932615	14.8840866	14.9891795	15.2428	15.0265188	14.9891795	14.9075769	14.8205025	14.9891795	14.7699118	14.2539848	14.9794122	14.933714	14.2115367
APMAP	11.6937249	11.8884315	11.5182255	11.6719799	11.8493221	12.3650927	12.0723971	12.06538	12.1831186	11.8303916	11.9075188	11.6472078	11.9961764	11.7386913	12.1165612	11.9457477	11.74795	11.9948921	12.2912317	11.7912042	11.9690994
APOA1-AS	6.9033968	6.5435522	6.35793	6.3077832	6.2652792	6.0333013	6.3272842	6.0927678	6.1625008	6.3337487	6.3676131	6.7669859	6.9220211	6.5501667	6.3480913	6.6733479	6.4735642	6.4536456	6.165951	6.0887629	7.5134625
APOB	7.4633759	7.2291276	8.3354267	6.4395397	5.9588251	7.3433307	6.5131449	5.4706942	7.5565366	5.3201556	6.142641	8.2896615	6.4737873	8.1687582	5.6910429	6.3308271	7.043832	7.2501401	6.2113661	7.4082064	7.1448909
APOBEC2	9.4365205	7.1710334	7.4751094	7.3438578	7.1756285	7.3593927	7.6301619	7.4151751	7.1803675	7.0726762	7.8560619	7.5776421	7.1347974	7.1769891	7.0666963	7.5687324	7.586135	7.4710725	7.1200368	7.3978647	7.3094147
APOBEC3C	8.7055463	9.0112531	8.286273	9.1301695	9.5762773	9.0149975	9.3573864	9.7544077	9.3954281	8.8209676	9.1740355	8.0830444	9.529496	9.5674772	9.941752	9.7743455	7.8553221	9.4035401	9.1820211	8.717557	8.2248475
APOBEC3D	8.7726353	8.7820456	8.124932	8.9762821	9.7160764	8.3823669	9.5049886	9.5815603	8.9353934	8.2847351	8.9479492	8.3597769	9.215235	9.3396395	9.5502523	9.054394	7.586135	8.8137808	8.6797476	8.954304	7.5843841
APOBEC3F	9.4325388	9.5657609	8.7414437	9.6488382	9.976945	9.166716	9.8721336	10.1014978	9.5358631	9.256778	9.6741404	9.427817	9.8032001	10.0377308	9.9173815	9.8334607	8.6762496	9.2617866	9.4280355	9.576439	8.9119383
APOBEC3G	8.7544822	8.5659923	8.3123461	8.7348878	9.6749471	9.1984196	9.9475628	9.7788337	9.1809832	8.5876927	8.627864	8.4819611	9.4930614	9.284026	9.6420192	9.583186	7.5738532	9.2730614	8.933739	8.5391155	8.9013075
APOBR	8.2149372	8.5204434	7.8651566	8.699944	9.3832499	8.3641616	10.431965	9.5909926	9.0337513	7.9267872	8.3347979	7.6584508	9.031824	9.3451223	9.4612981	9.0097352	6.6543387	8.533485	8.7096463	7.9060031	7.1594917
APOC1	7.7680742	7.5935834	6.7625994	6.0045041	8.3737895	9.019997	7.9486566	9.8752931	8.8740617	6.7721145	6.8906308	6.075974	8.8320336	7.5157359	8.1627979	7.672201	6.529065	8.554971	6.7517129	9.3284452	10.3492673
APOC3	6.5125675	6.3950842	8.3476861	5.7703033	5.2836657	7.1814342	4.3536915	4.6130597	7.6902075	6.9741534	6.2318068	8.7187737	6.9360885	8.3322672	3.666371	6.9143281	8.2435794	6.1772412	3.1053588	7.4278436	9.0706905
APOD	9.1902198	8.97109	9.4560689	9.8200831	7.3959212	7.5777588	6.7734995	7.2059084	7.7682828	9.2032238	7.6872101	8.9443145	7.9982233	8.8834896	7.9307985	8.3140757	8.8946918	8.7153323	10.0158981	8.4408448	8.8707747
APOE	15.5198399	15.8845311	16.5823866	15.9090009	15.3166627	16.1749188	13.6962111	15.1892496	15.7322261	15.6908807	15.505979	16.2285503	15.5715227	16.0450194	14.6017595	14.5830132	16.5823866	16.0104685	14.2743819	16.2285503	16.2630471
APOH	7.3406293	7.4672109	9.3786086	9.3276504	6.6296215	7.5777588	3.4475629	5.499716	6.7060318	8.5016417	8.7915686	9.2759167	7.8547504	8.8895549	5.2172303	7.01996	9.4148527	9.3112329	4.9746518	7.7288702	8.5971901
APOL1	11.2595885	11.5252704	11.1515365	11.3742213	11.7612732	11.6787915	11.8640626	11.4799526	11.636892	11.7390417	11.4958402	11.2042705	11.8177678	11.8718494	11.9693511	11.7898081	10.8928578	11.4940325	12.1746426	11.2787608	11.2035481
APOL2	11.0397893	11.2462122	10.8538752	10.9538265	10.9722291	11.2241006	11.326063	11.105134	11.0463214	11.2119075	10.7969922	10.822405	11.1377087	11.1098382	10.9764297	11.1467281	10.8609358	10.9395905	11.5558969	10.9352977	11.139887
APOL3	10.5785389	10.6626496	10.4398861	10.9201541	10.9804674	10.6613892	11.2884903	11.3173726	10.7017756	10.3653343	10.6464741	10.4012466	11.1006875	11.1408419	10.9809784	11.0335452	10.283274	11.0650297	10.4021595	10.2529941	10.4210947
APOL4	6.6321851	9.1017907	6.35793	6.8145972	7.7188048	8.6669624	8.6300714	7.688599	8.0333548	7.6335208	7.3208534	6.6222036	7.3626288	8.1269196	8.1850401	7.818784	7.4102672	7.6370133	8.0941683	7.1846871	7.6631112
APOL6	12.201467	12.5080284	11.8356465	12.1798489	12.5909235	12.4507433	12.7036826	12.8904417	12.5027	12.3859402	12.1668259	11.8934692	12.8020674	12.5909235	12.7102079	12.7174152	11.6716551	12.609402	12.5020542	12.1942085	12.5905902
APOLD1	8.1143787	9.1089034	7.8466029	7.7311403	7.8603565	8.3869543	7.6201552	7.688599	7.8714568	8.5654972	8.1787975	8.2157505	8.497772	7.7793508	8.3411339	8.1514411	8.6734312	7.7660643	8.9784994	8.8843292	8.0771289
APOO	8.7544822	8.6853934	9.1012097	8.4867121	8.4906919	9.2442468	8.2196836	8.5107885	9.0305145	8.9034549	8.7712507	8.6107796	8.7508464	8.6129275	8.2924429	8.4664058	9.5962812	8.74999	8.8102299	9.0923935	9.507833
APOOL	10.7214513	10.7618928	11.2846638	10.7635602	10.4092554	10.1445479	10.2027109	10.0763576	10.401386	10.5943432	10.7207089	10.7011395	10.4423721	10.6042427	10.2757185	10.4553581	10.7874475	10.4688054	10.3422273	10.8646054	10.1444136
APOPT1	9.908606	9.8306504	9.8822616	9.7835098	9.9071606	10.2717805	9.9587979	9.978201	10.1298984	10.019716	9.958691	9.7695475	9.8925335	9.7662771	9.8623245	10.0192876	10.0900363	10.086949	10.1155417	9.9591286	10.3841404
APP	15.536017	15.4428036	15.3319427	15.6908807	15.3760171	15.1022361	15.536017	14.969619	15.505979	15.7788283	15.9090009	15.505979	15.4428036	15.5715227	15.5915128	15.5915128	14.7925135	14.4539853	16.0450194	15.536017	14.0556673
APPBP2	11.055478	10.8338878	11.1191936	11.1129139	10.8651206	10.8445408	10.9284937	10.9920632	11.1785432	11.1962968	11.1904653	11.0714635	10.9121191	10.935823	10.9962988	11.1508726	11.1277265	11.0035224	10.8947419	10.8335791	11.1357166
APPL1	11.1896077	10.9300471	11.0302421	11.0706653	10.968883	10.9814919	11.1124718	11.3255731	11.2142399	11.1581723	11.1849551	11.0928141	11.2187602	11.039643	11.1821365	11.2920876	11.0907399	11.4341423	11.089732	10.9386554	11.3172514
APPL2	11.6873201	11.442594	11.6608693	11.7022433	11.6550963	11.4441559	11.5930135	11.5199273	11.631114	11.7216394	11.7152421	11.7416162	11.6098196	11.5844073	11.6913085	11.8471781	11.5340809	11.5255952	11.6705778	11.6088618	11.1863629
APRT	11.3357904	11.2170096	11.2227462	11.2077336	11.5022644	12.2202234	11.1868265	11.8992727	11.5297571	11.2664868	11.0169538	11.1567447	11.1779781	11.1011234	11.1782507	10.7961231	11.8743105	11.9948921	11.4202022	11.4787674	12.6442433
APTR	8.6638197	8.6917711	8.6671717	8.3726175	8.7874567	8.790655	8.7428721	8.4741191	8.2363805	8.6391729	8.7508464	8.7187737	8.7031217	8.6913132	8.635214	8.3717145	9.0321423	8.4695162	8.7692355	8.6142573	8.8540382
APTX	10.0422162	10.1404088	10.2239741	10.1893733	9.8233971	10.4425816	9.7864573	10.1873726	10.3240282	10.0847061	10.1424134	10.2075925	10.3165481	10.1548671	9.9803571	10.2262116	10.3220843	10.3432404	10.1661127	10.1718589	10.7025229
AQP1	16.0753885	16.2868238	16.3975767	16.1749188	15.7788283	16.0104685	14.915698	15.3760171	15.6077623	16.3246122	16.2630471	16.5823866	16.1749188	15.8845311	15.5715227	15.6077623	16.7608827	15.8574606	15.3017564	16.3975767	16.3554999
AQP11	8.639992	9.0528389	9.5854718	8.9662963	8.7819513	8.9527742	7.6075002	8.2509629	8.52808	8.7237069	8.7043533	9.038203	8.6309706	9.0099611	8.0100837	8.1231557	9.6618412	8.8607761	8.1974288	8.9334202	9.346516
AQP2	15.1147923	15.008034	14.8514672	14.5717165	14.7153984	13.9602736	16.1981506	14.3496066	14.9891795	12.75221	14.9417795	14.639861	14.3117281	15.3166627	14.0616077	14.6952259	15.0446366	14.5092819	12.8491157	15.0794892	13.2601612
AQP3	12.3266039	12.3717601	12.8933098	12.4671521	11.819171	12.6060611	13.1166921	12.0071829	12.8270215	12.0296471	12.7516035	12.6260197	11.8090395	12.6150063	12.33938	12.0985271	13.1262108	12.8324292	11.4807994	12.7757933	12.1897223
AQP4	8.1777366	6.3760512	6.0870313	6.3387489	6.5324902	6.5265171	6.6253512	4.7394134	7.3855318	8.9355864	7.8348524	7.7579672	6.0736636	6.5501667	6.3046249	6.35793	6.846545	5.7405496	7.9633297	7.1083487	7.1295299
AQP4-AS1	5.6206567	5.5607278	5.3240948	5.4136043	5.3680311	6.2670788	6.6253512	4.6760905	5.8273429	5.6880479	7.1296731	6.3444462	5.7149666	5.9393945	4.7859477	5.3627375	5.1053183	5.2452852	6.5396351	6.4188259	7.3554785
AQP5	6.6579092	6.6007042	6.9817614	6.5998855	6.4751386	6.3247203	6.1680737	5.9264989	6.2601273	6.6903146	8.3462456	6.1927865	5.8436315	6.9936477	5.9255993	6.35793	5.8360568	5.7708836	6.6002949	6.0538629	6.3719647
AQP6	10.1449865	10.3781316	10.8490594	10.5343796	10.4984382	9.5901462	10.8661418	9.0822825	10.7139816	11.9057544	10.8018364	11.3989516	8.7933759	11.1150122	10.0032221	10.1673476	10.0879743	9.5320517	9.1145682	10.309475	9.1862829
AQP7	10.7690715	11.6281857	11.3574208	11.2550265	10.703397	10.9091046	10.3219506	10.2120842	10.42074	11.1348554	10.6730586	10.8983658	10.4967758	11.2590928	10.371593	10.1075142	11.7845766	10.9885475	9.6681742	11.6094746	11.8013732
AQP7P1	8.0068784	8.6194841	8.3476861	7.8382277	7.5908562	8.8710113	7.4751094	7.5788536	7.5460734	7.8714568	8.7508464	8.3651014	7.9566959	8.2957753	9.0186673	7.7634187	9.5202194	8.2356261	8.2257134	8.5471717	9.8151368
AQP7P3	5.8110387	7.0120943	6.6883434	4.4081911	5.6338774	8.0316534	4.1770483	6.2754925	6.1625008	5.8700135	5.2648407	6.0432336	5.4853815	4.9550077	6.7093123	4.8102224	8.8721239	7.11946	6.025026	7.4155849	9.3979499
AQP9	7.0165828	6.5609879	6.6362235	6.5258364	6.3480913	7.1140233	10.4517875	6.4210531	6.2882917	7.9130105	6.9676846	6.7044363	6.1322449	5.9603434	7.0666963	6.7627957	6.1488056	6.3191379	8.2509629	7.0073313	5.1580275
AQR	11.5149597	11.340566	11.4916967	11.4958402	11.3902804	11.2694619	11.4198747	11.403963	11.4214693	11.4933595	11.7369534	11.554716	11.4129306	11.4145758	11.5018375	11.6253234	11.2863349	11.4576547	11.5490282	11.2811235	11.1330255
AR	11.425531	11.5432255	12.0399145	11.9627518	11.881834	11.5002388	11.5967059	11.9487145	11.662069	11.27529	12.0230244	11.9350163	11.767879	11.8195012	11.6805442	11.9226442	11.6159276	12.0162261	10.5259415	11.8168335	11.8091944
ARAF	12.0587994	12.0810882	12.0857354	12.0854548	12.0866792	11.9957701	11.9381158	12.2067069	12.0129976	12.1561094	11.9998691	12.0237225	11.8697629	12.0147959	11.9856839	11.97963	12.1227817	11.9383359	12.0630442	12.1278397	11.948161
ARAP1	13.1940879	13.336412	13.0368742	13.2660053	13.8247936	12.5368823	14.3027261	13.4242567	13.1197941	13.0590494	13.0917247	13.5620732	13.3491782	13.5188888	13.5027713	13.1782639	12.425028	12.988088	13.5579337	13.6833725	12.4908494
ARAP2	10.9951418	10.528463	10.3265585	10.7356688	10.9390255	10.4587575	11.2988644	11.2072922	10.9975628	10.9775156	11.0512246	10.4276145	11.0391643	10.9322284	11.297063	11.1984058	10.408847	11.0958326	11.0167016	10.6222766	10.6137344
ARAP3	11.0839018	11.5065255	11.4098331	11.3742213	11.2120631	10.0706749	11.5573931	10.7733807	10.9551553	11.3960357	11.4650386	11.377765	10.247071	11.5573931	11.0870082	11.3329722	10.4749905	10.0696037	11.478181	11.0832115	10.0610452
ARC	4.7749798	5.0534732	5.4972579	4.4081911	4.6714113	4.2462658	6.3066514	4.2131349	5.3769693	5.8329256	6.4161789	5.4403378	4.6506474	4.271576	6.218474	5.7319679	5.7419187	4.1832461	6.6867591	5.235326	3.8099635
ARCN1	12.5020542	12.3756333	12.5415449	12.5927035	12.3489155	12.2548696	12.2070388	12.2670249	12.3838559	12.5234616	12.5638557	12.4720638	12.4374775	12.4798214	12.6082295	12.6242923	12.3823137	12.4341255	12.688457	12.3953988	12.284454
AREL1	12.0635368	12.0111608	11.8173085	11.743254	12.0983291	12.1757167	12.2670249	12.1655394	12.1236746	12.0483638	11.9693511	11.8890685	12.0649336	11.8890685	12.043017	12.230324	11.8813879	12.1474876	12.2062676	11.885202	12.3064495
ARF1	13.3951109	13.5009003	13.3966169	13.4250605	13.4391018	13.8429158	13.3256227	13.6570461	13.6870058	13.6378609	13.4557263	13.3525202	13.5175804	13.4130168	13.4081239	13.3452581	13.6357263	13.6460348	13.4658623	13.4522087	13.6704088
ARF3	13.3084952	13.3525202	13.2834632	13.3581253	13.423665	13.3171864	13.4431081	13.2330634	13.4324618	13.5147111	13.4789211	13.3215432	13.4130168	13.4114144	13.4439817	13.5196987	13.3510651	13.2030093	13.6683491	13.4258644	12.9730178
ARF4	11.1405301	11.1852671	11.2014796	11.3208747	11.1361646	11.6719799	10.7578345	11.3113694	11.3506419	11.3677435	11.3665951	11.181121	11.403963	11.098332	11.5417421	11.4971933	11.4806234	11.5977841	11.7818663	11.0986743	11.4588654
ARF5	11.4674784	11.5439985	11.2436856	11.3393272	11.7959332	12.4975475	11.4297184	12.0943281	11.8990736	11.4943837	11.4092115	11.2498066	11.7753675	11.2567603	11.5920372	11.4676364	11.8117049	11.9849123	11.7315485	11.5218939	12.6226418
ARF6	11.8214984	11.8070201	11.6373023	11.9171917	11.9641159	12.1315253	11.9653945	12.2474848	12.0877715	12.1246004	11.9547011	11.7134935	12.1214088	11.7154368	12.0253854	11.970157	11.7337014	12.1515853	12.2382887	11.6943925	11.9023469
ARFGAP1	11.9922966	12.1814666	11.9249055	12.0290954	12.2258862	11.5476671	12.2357347	11.9410862	11.7643929	11.9310769	11.9879674	11.9032637	11.6436714	12.0525193	12.1563011	11.8652296	11.5087318	11.4540395	12.1887873	12.0451818	11.2117518
ARFGAP2	12.14481	12.1534749	12.130946	12.1417494	12.1606384	12.0827916	12.2125981	12.2360986	12.2393581	12.0282362	12.196693	12.1776314	12.1452126	12.192497	12.2002112	12.1635676	12.3455397	12.2656165	12.1591249	12.183379	12.2828191
ARFGAP3	11.3721557	11.4066944	11.2896031	11.327348	11.1379209	11.7033694	11.3834795	11.297063	11.3956685	11.4579612	11.4038199	11.2294091	11.6807354	11.296896	11.6059299	11.4202022	11.2299909	11.2424688	12.0465641	11.4373657	11.2873778
ARFGEF1	12.9939483	12.8050921	13.0380022	13.0080357	12.881335	12.7449644	12.9535858	12.9272897	13.0045188	13.1568362	13.1430178	12.9576962	12.9386954	12.9092913	12.9086309	13.1030776	12.942465	13.0396442	13.0260782	12.8282662	12.9100855
ARFGEF2	13.0754568	13.0765192	13.018779	12.9830487	13.0380022	13.1860001	13.1946971	13.2589377	13.1612333	13.154584	13.1336891	13.0179451	13.1984936	13.0949505	13.0917247	13.1234949	13.1623825	13.2087844	13.1064338	13.2443846	13.2978401
ARFGEF3	10.8220499	10.766783	9.9336859	10.2943793	10.7304859	10.5171645	11.4145758	10.5920799	10.6399514	10.8718702	10.8088049	10.2434365	10.472162	10.1668039	11.0818043	10.7806649	10.613403	9.9595394	11.7020538	10.4256073	9.6194834
ARFIP1	10.1968718	9.9883699	10.2078019	10.1743232	9.9579006	10.1859261	10.118973	9.9576999	10.1912305	10.3102935	10.2414616	10.062811	10.3921421	10.2126339	10.1658132	10.1173154	9.9789346	10.1558763	10.2565995	9.9698961	9.8604492
ARFIP2	11.0948056	11.0700495	11.1145362	11.0325809	11.0320524	11.5883762	11.0702374	11.1801165	11.2158182	11.088556	11.0337899	11.1752337	11.2417029	10.9811072	11.0471829	11.0566466	11.5254328	11.2211129	11.2062141	11.2230976	11.606452
ARFRP1	10.9376096	10.9887428	10.9278409	11.0808439	11.2608399	11.0000857	11.1850574	11.1206093	10.9609987	11.0708661	10.9999327	11.1456334	10.7590379	11.135329	11.1358444	10.8302802	10.8965675	11.042942	11.1338128	11.1023947	11.0422938
ARG2	10.7477677	10.9462381	10.8688391	10.283443	10.2823538	11.1287227	10.225233	10.5183093	11.2494028	10.8777534	10.8006347	10.8809048	10.6067937	10.3839898	10.1476246	10.8530044	11.4046281	10.4923453	10.6279993	11.1553294	11.4410682
ARGFXP2	6.5386885	6.9882229	7.0326947	7.1411991	7.1359811	5.8483582	7.2202548	7.0783577	7.022304	7.1333926	7.1535263	7.1080572	6.9836202	7.3931746	7.1872032	7.2000655	7.1599201	7.1710334	7.0503076	6.8826268	6.5609879
ARGLU1	11.7112871	11.6129804	11.5957537	11.8494973	11.8762986	11.2393466	12.181666	11.8429313	11.4751978	11.398641	11.6735517	11.4448631	11.7337014	11.7095802	11.6945763	11.6108142	11.1244849	11.487758	11.6047821	11.4534499	10.9743958
ARHGAP1	12.6507979	12.9130178	12.6777282	12.8345015	13.0445169	12.4773299	12.8674041	12.5396857	12.7921164	12.6931841	12.7971079	12.504112	12.6683841	12.8937421	13.0353337	12.9535858	12.148525	12.2995521	13.0927164	12.7005791	11.7588102
ARHGAP10	10.6524259	10.8946427	10.9699963	10.8576132	10.6156715	10.8054639	10.3069126	10.6036618	10.5248678	10.4742343	10.7019278	11.0313	11.0154045	10.7551356	10.3289487	10.7923825	11.1936283	11.050523	10.380865	10.9269144	11.1916548
ARHGAP11A	6.4188259	7.0120943	6.4944034	6.4844935	7.004214	7.0236808	7.6750647	7.6192988	7.5235334	7.2261836	6.7380163	5.4720527	6.95883	6.7344047	7.6490335	6.939632	6.8080516	6.7321211	7.2687266	6.2951942	7.1448909
ARHGAP12	11.4865815	11.1554574	11.4954656	11.3762205	11.2958449	11.5363711	11.4878994	11.3733298	11.5045835	11.4361984	11.5535214	11.506888	11.4886041	11.3181369	11.2046902	11.5977841	11.6287543	11.6547092	11.1760717	11.3918292	12.0169982
ARHGAP15	9.232009	8.8686329	8.6631409	9.5861901	9.762611	9.2928603	9.8552414	10.0955723	9.9561383	8.7107707	9.3495967	8.687106	10.0056625	9.6329538	10.0119568	9.8927548	7.761817	10.3958797	8.5211421	8.5182328	9.0186673
ARHGAP17	11.4522727	11.4846311	11.4022595	11.5891442	11.6317947	11.0150329	11.6079574	11.5506081	11.4283488	11.3517441	11.5890001	11.3521293	11.3643979	11.6800013	11.6952802	11.7140515	10.9768361	11.3275354	11.5254328	11.3312553	11.0080692
ARHGAP18	11.4552772	11.3423885	11.3827488	11.0540829	11.0495185	11.0721053	11.3702293	11.03822	11.3448112	11.4506325	11.288256	11.3635716	11.1251731	11.4413444	11.142458	11.3001757	11.2221451	11.0152259	11.1359723	11.1674884	11.0145069
ARHGAP19	8.88141	8.6917711	8.700489	9.0057267	8.9208961	8.8548853	8.9579988	9.232682	9.0305145	8.9955868	8.6879801	8.8162562	8.9343207	8.8676696	8.9324469	8.8821254	9.1139753	9.4783432	8.5351253	8.6241053	9.4852896
ARHGAP20	7.8234862	7.6761443	7.2040522	8.131481	8.4076363	7.3923724	7.3755078	8.2375961	7.7303173	6.9632944	7.4576377	7.5691262	7.5074194	7.955262	8.0365877	8.0254658	6.7884648	8.1202323	6.7959602	7.581289	8.2711561
ARHGAP21	12.3353633	12.1347422	12.0045306	12.0844178	12.2404751	12.2867091	12.2083125	12.3200256	12.2665063	12.2766969	12.158358	12.1524028	12.2639695	12.073696	12.1011958	12.4940341	11.9713098	12.2545885	12.1873568	12.0943281	12.2921119
ARHGAP22	8.6113742	8.6391729	7.8756156	8.3342977	9.2954289	8.6158879	9.1405675	9.4318062	8.6996752	8.4237992	8.2528743	7.7369458	8.7688462	8.8381295	9.2934974	8.6459549	7.1440852	8.9099524	8.7055463	8.1974288	8.106274
ARHGAP23	11.8316991	12.0748012	11.7882063	11.9749281	12.3763663	11.1773592	12.0272476	11.659104	11.6547092	12.1649894	11.594045	11.7496507	11.2878992	12.1283547	11.8671017	11.97963	11.0556602	11.3628548	12.2878025	11.4857356	10.7673054
ARHGAP24	12.9391063	12.7596171	12.8447767	12.7746278	12.5867983	13.0853771	12.6708646	12.7152167	12.9954001	12.9481724	12.9077648	12.9450055	12.9576962	12.583991	12.774249	12.7187757	13.2660053	12.8348702	12.7184461	13.1187774	12.8763052
ARHGAP25	10.136839	10.0336826	9.5505914	10.4283405	10.8092197	10.0138092	11.3341952	11.0590718	10.5109355	9.7204917	10.0839661	9.6596895	10.9971076	10.7842124	10.8850926	10.7899713	9.0082999	11.0755093	9.8218531	10.0503423	9.8369491
ARHGAP26	12.0070181	11.9106181	11.5063325	11.8693591	12.3835732	12.0191234	12.7449644	12.312665	12.019771	11.4070468	12.0993536	11.5328945	12.1973139	11.9560581	12.2724073	12.5660959	11.3864476	11.8892404	12.047433	11.9895017	11.9856839
ARHGAP26-AS1	4.8577427	6.3205889	4.7027879	5.4624093	6.9760393	5.7893807	6.736543	6.7082516	5.4184478	5.2390673	6.6028242	5.7639081	6.3538465	6.0538629	6.3480913	6.7097273	5.4952873	5.3281405	6.2525963	5.8761042	5.7283576
ARHGAP27	6.6579092	7.3130459	6.8240979	7.1534113	6.8296803	6.3905971	7.0057098	7.2059084	6.7474176	6.4807819	6.5609879	6.5422601	5.885054	7.2043646	6.9362355	6.2233325	5.7419187	5.5813467	6.9945039	6.4188259	5.5613465
ARHGAP27P1	9.8572089	10.2725688	10.1083405	10.2613398	10.4415865	9.1332088	10.7094576	10.0249613	9.6374268	9.9455988	10.040128	10.1609642	9.7391996	10.247071	10.1294187	9.9621256	9.3755566	9.3782757	10.1847752	10.1032079	8.9430705
ARHGAP27P1-BPTFP1-KPNA2P3	10.2696676	10.1106019	10.1063531	10.2502318	10.2195921	9.5084966	10.5174792	10.139022	10.0610452	9.8395664	10.3594651	10.3313059	10.0562172	10.3940609	10.2582969	10.3228146	9.5920582	9.661367	10.2852372	10.1704224	9.3630537
ARHGAP28	9.390597	9.3496985	9.8911007	9.7049168	9.0484674	9.3135584	7.6750647	8.9111225	9.451566	10.1225327	9.1926867	10.1413636	8.8676696	9.4327787	8.3974638	9.1310487	10.1145477	9.9785807	8.6469036	9.1170401	9.8683328
ARHGAP29	13.0380022	12.3946197	12.2878025	12.4544695	12.6916347	12.7284609	13.0322643	12.7210335	12.9850486	13.1807427	12.9662983	12.4293773	12.6858617	12.2704448	13.1490241	13.0303758	12.2667621	12.5443771	13.7865208	12.2567648	12.6642052
ARHGAP30	11.1434848	10.9899105	10.2327814	11.3463003	11.9511949	10.8370388	12.3662698	12.1738586	11.3139037	10.3541117	10.8854862	10.3004126	11.8027484	11.6572953	11.9381158	11.718701	9.2318616	11.646386	10.8076782	10.7578345	10.037976
ARHGAP31	12.2803872	12.5390776	12.2096522	12.195	12.518116	12.1168254	12.5657833	12.5409774	12.4814826	12.2787851	12.2499591	12.0760653	12.22879	12.5393489	12.4617786	12.4761229	11.9741326	12.1999063	12.2179802	12.2349284	12.2707311
ARHGAP31-AS1	6.478057	7.0226247	6.4944034	6.5100457	6.7200794	6.666444	6.9085299	6.6810844	6.34693	6.8585619	6.6652443	6.4719076	6.5812874	6.8931354	6.511005	6.6307051	6.7884648	6.7321211	6.7660048	6.5634114	6.879832
ARHGAP32	12.0739191	11.9180927	12.1578112	11.9489417	12.1032743	11.8884315	11.7740181	12.042803	12.1129999	12.0577	12.1907368	12.1808483	11.9819892	11.9222615	11.8545753	12.0899368	12.262896	12.0983291	11.7438386	12.1399306	12.3188928
ARHGAP33	9.5215905	9.929299	9.7053868	10.040638	9.9603366	7.818784	10.2897363	8.4957145	9.1223712	9.4189653	9.7512733	9.700839	8.4320089	9.6504549	9.7767246	9.4208133	8.2509629	8.1919036	9.1972013	9.4536003	7.8644543
ARHGAP35	13.8546297	13.7397673	13.6833725	13.8247936	13.7948731	13.4993899	13.8470702	13.835712	13.7497919	13.8337569	13.7699363	13.8050049	13.5270156	13.5965087	13.6833725	13.8091	13.7683571	13.7843327	13.4957634	13.7907282	13.6378609
ARHGAP39	10.0071456	10.0610452	10.1554242	9.9908579	10.2085338	9.1162031	10.244048	9.5386511	9.5316453	10.1927926	10.1511104	10.2214217	9.4006718	9.9375184	9.9071606	9.4407667	9.4802883	9.0473639	10.480233	10.25597	8.7805214
ARHGAP4	11.5304039	11.3423885	10.9397163	11.745271	12.1421797	10.8261067	12.5417754	12.1873568	11.7366282	11.1567447	11.3876919	10.9599149	11.5989478	11.9126122	12.1678645	11.670998	10.1557065	11.6445282	11.3745214	11.2230976	10.1566395
ARHGAP40	9.5709945	9.506633	7.6302723	7.7710092	9.5928994	7.2769207	9.1219269	8.1461151	7.8255859	7.8475513	9.3955915	7.4617657	8.9312936	8.143127	9.5435224	8.9411895	6.4941641	7.6799268	8.8325908	8.9722191	7.3195283
ARHGAP42	10.1908292	10.1305546	10.5818441	10.2336353	10.0136342	9.9301612	9.7971049	9.8829101	9.9294876	10.0547937	10.3375881	10.4258519	10.1584468	10.2591819	9.9241726	10.2706291	10.5492473	10.2374041	9.7274013	10.226358	10.3413483
ARHGAP44	9.670742	9.8570261	9.6997312	10.0545945	10.1343926	9.3321083	10.3591699	9.6200791	9.5960958	9.8520525	9.8508426	9.990084	9.700839	9.9894004	10.0951296	9.8847016	9.2465968	9.5403966	10.0116132	9.9894004	8.9970951
ARHGAP45	12.2213769	11.7927397	11.348967	12.3483347	12.7428106	11.0635856	13.1500989	12.7754925	11.7851481	11.3475028	11.8087778	11.5948063	12.32316	12.6012974	12.6057032	12.1668259	10.1997962	12.32316	11.5311276	11.8314766	10.6506489
ARHGAP5	12.6270426	12.2164047	12.812755	12.703167	12.186775	12.2431436	12.2755365	12.3349778	12.7669224	12.7428106	12.648879	12.6609414	12.4562586	12.3580649	12.3469651	12.7377093	12.6219375	12.725617	12.3472803	12.2258862	12.5151231
ARHGAP5-AS1	6.6953645	7.2085366	7.0137028	6.9881028	7.3461204	8.0033232	6.0543415	7.3819772	7.1365098	6.7596054	6.9059861	7.0645437	6.9712881	6.8696447	6.8694435	7.2830096	7.834393	7.6303827	6.78284	7.0464666	7.8812373
ARHGAP6	11.3265561	11.2005406	11.0345416	11.1671258	11.0335452	10.9973166	11.1830602	10.9622395	10.9165789	11.6209305	11.2371516	11.4418569	10.7495402	10.8938063	11.4524379	10.7303543	11.3128163	10.3026948	11.7199713	11.3633613	10.5383427
ARHGAP9	10.0299538	10.085457	9.1097332	10.3988271	11.0975493	9.8508426	12.045764	11.2220194	10.5669516	9.4598947	9.9549791	9.5351827	11.2123552	10.9389393	11.1233144	10.6984764	8.2363805	10.7359973	9.8635381	9.8607642	9.4065688
ARHGDIA	13.0833415	13.4059181	13.0754568	13.2359003	13.3426866	13.230636	13.0511515	13.3936193	13.1729364	13.4658623	13.1030776	12.9416414	12.9775539	13.0894432	13.257722	13.0201063	12.868149	13.0774354	13.4736613	13.1157671	12.7312005
ARHGDIB	11.9713098	11.9658667	11.5289383	12.1143614	12.491532	12.6563315	12.7044931	13.0438988	12.5739135	11.8243236	11.8976338	11.4502845	12.868149	12.3489155	12.690508	12.7260599	11.2453867	13.1860001	11.8203051	11.5506081	12.4668845
ARHGEF1	12.3308903	12.3489155	11.9977167	12.6693433	12.9349637	11.4855584	13.3108219	12.4620575	12.077724	12.1216082	12.3921129	12.1748471	12.2533949	12.8324292	12.8569076	12.5645218	11.0150329	12.047433	12.5733752	12.2645567	11.1033385
ARHGEF10	11.3152476	11.1934694	11.0314543	10.9853572	11.4379495	10.9462381	11.330187	10.998438	11.257186	11.0427643	11.2807427	11.0513681	11.0734833	11.0259327	11.2943852	11.3779367	10.511631	11.1577952	11.4771419	10.8458746	10.7603423
ARHGEF10L	13.3256227	13.4100424	13.5650991	13.4487798	13.2699319	12.8423356	13.505945	12.8750174	12.9235233	13.4274675	13.4540185	13.5220808	12.8251447	13.3256227	13.22005	13.0388468	13.1946971	12.7616608	13.4563293	13.6962111	12.5624843
ARHGEF11	12.5230909	12.5799191	12.4319834	12.5068437	12.7738702	11.9978868	12.8690745	12.5664086	12.5027	12.6527715	12.4832221	12.4475937	12.2368524	12.5120335	12.6679942	12.5942952	12.0684626	12.3066833	12.6480663	12.5417754	12.2220566
ARHGEF12	14.933714	14.8918477	14.7629044	14.7496052	14.8205025	14.9075769	14.8514672	14.8435432	14.969619	15.0794892	14.915698	14.7563037	14.9605907	14.7699118	14.7220869	14.9794122	14.9075769	15.0446366	14.8435432	14.801702	14.9891795
ARHGEF15	10.5760585	11.1375435	10.9397163	11.0986743	10.7428674	10.0612092	10.8004633	10.220963	10.5248678	10.9324582	11.0404737	10.9107574	9.9628205	11.0721053	10.3942175	10.8272927	10.5397189	10.0012597	10.9727919	10.6600612	9.7721056
ARHGEF16	11.1111456	11.1436992	11.0134818	10.9974397	10.9053907	10.5112584	11.2470558	10.5038113	10.5846035	10.9515664	11.016112	11.4253822	10.181452	10.789722	10.9379274	10.6009131	11.0731691	10.2781431	11.1574984	11.2649583	10.1193306
ARHGEF17	13.6833725	13.6929644	13.9566998	13.9211208	13.937084	12.7016508	13.9629618	13.524047	13.2964896	13.7746877	13.6516245	13.9027525	12.9618749	13.9702045	13.7497919	13.7379221	12.877051	13.2349714	13.5287794	13.6704088	12.8553373
ARHGEF18	12.2656165	12.1455225	12.0425758	12.2553581	12.4565746	11.4169479	12.5965604	12.3029212	12.0077486	12.240171	12.3258303	12.2557746	11.9004207	12.3280913	12.27529	12.097847	11.7306009	11.8347072	12.2234589	12.2327348	11.0129438
ARHGEF19	8.2326551	9.0876999	8.1741018	8.5430336	9.0252919	8.4467267	9.4433235	8.7577128	8.6215035	8.8774816	8.775343	8.6686168	8.4857857	8.7348878	9.0035068	8.5404026	8.1267056	8.707836	8.7310296	8.2750916	7.9360656
ARHGEF2	12.2182275	12.2344615	11.8669193	12.3062156	12.739671	11.8878666	13.0765192	12.666251	12.2448001	12.0936504	12.3859402	11.8341173	12.3573267	12.5480496	12.6888604	12.6100699	11.2275103	12.32316	12.360051	12.142524	11.6268964
ARHGEF25	9.8469674	10.0386161	10.1474097	10.3654526	10.315331	9.5878197	10.3404332	10.1585794	9.9541343	9.4374857	10.0209614	9.8916899	9.6531798	10.3422273	10.2960561	10.3613623	9.2186302	10.1871072	9.5231113	10.0842797	9.6830851
ARHGEF26	8.9550138	8.5477619	9.128227	9.1013958	8.5679779	8.7607397	8.1560191	8.5048569	8.4547211	9.2449133	8.5283672	9.1103852	8.6835113	8.969744	8.385633	8.7283202	8.9770402	9.2659032	8.7310296	8.8487241	9.0602153
ARHGEF28	13.2403564	12.6676044	13.111058	13.0349004	12.7645692	12.8726755	12.6146151	12.7074934	12.9198409	13.3620072	13.1909178	13.1995541	12.8251447	12.6798202	12.8103973	12.7967583	13.2048365	12.6850223	12.8904417	12.9341565	13.1770413
ARHGEF3	11.7778597	11.5220847	11.6053674	11.7409103	11.4841747	11.6975884	11.4505192	11.4424133	11.7496507	11.929753	11.769182	11.719233	11.6693146	11.7339195	11.4605022	11.649264	11.885202	11.9255463	11.5802258	11.5682751	11.4421218
ARHGEF33	7.4633759	7.5126658	7.2787204	7.4543906	7.5259306	7.6584508	7.6387957	7.2922624	7.435745	7.6110058	7.6631112	7.7579672	7.8940066	7.6373945	7.6004291	7.5108102	8.327061	7.5994416	7.8710183	7.5935834	8.1909918
ARHGEF34P	9.4365205	9.2480891	9.3321083	8.8577111	9.7954011	8.978723	10.1629567	8.9235735	9.3807083	9.8199225	9.5778632	9.7413091	9.8556459	9.1611895	9.0909362	9.6404541	9.6450779	9.2984256	9.7310691	9.8429587	9.4145358
ARHGEF35	7.6415328	8.2147323	7.7670671	6.6398427	7.9900871	7.6046258	7.2978924	7.8462059	7.8963138	8.2358511	7.6536423	7.939991	7.7175089	7.0142423	7.7662591	7.7232892	7.9542147	7.7904752	8.5596181	7.6811358	7.7163873
ARHGEF37	10.5156476	10.6034309	10.4624079	10.3721863	10.2506082	10.5717147	10.456033	10.0783346	10.5374847	10.9386554	10.5798893	10.4929136	10.4202421	10.2389672	10.152273	10.6602142	10.6469643	10.5215563	10.3578299	10.5205194	10.6417256
ARHGEF38	10.0156788	9.4180782	9.0016847	9.0694018	9.5270343	9.6896829	10.5114447	9.3706296	9.6947017	9.7235737	9.9658418	8.9270695	9.5947741	8.730514	10.4515915	10.1753387	8.9825621	9.0909362	10.8526856	9.6832507	8.0173977
ARHGEF38-IT1	4.8577427	4.7817336	4.8386284	3.8791473	5.3680311	5.4650571	6.9247983	5.4100816	5.8273429	5.9195031	6.3915454	5.5566764	5.947278	4.8023776	6.0551717	6.1913389	5.6191848	5.8859119	7.00895	4.9735937	5.5613465
ARHGEF39	7.325719	7.3967942	6.9817614	6.7986649	7.6126911	7.6483226	6.8076293	7.4925635	7.257831	6.9632944	6.9977709	7.3655251	7.2050036	7.1442864	7.5342235	7.1203419	6.8270477	7.202063	7.257689	7.1685839	6.810723
ARHGEF4	7.325719	7.7397477	7.6874301	7.6892007	7.1890022	7.5889334	7.0608653	7.3412164	6.9993291	7.1865283	7.5890416	8.0419996	7.0824704	7.6461875	6.7963529	6.939632	8.3713109	7.2795954	6.6193444	7.6711909	6.7713746
ARHGEF40	12.4838144	12.5693116	12.1105348	12.4218653	12.7924565	11.9299269	12.9391063	12.5855524	12.2971162	12.4649357	12.5141717	12.4037851	12.2784937	12.26212	12.7861033	12.4165297	11.8073835	11.8556497	12.8393408	12.5409774	11.587582
ARHGEF5	10.6768208	10.8987652	10.9388531	10.1246267	11.4708418	10.1165951	11.2718312	10.3326033	10.2309491	10.9548457	10.9928137	11.0457486	11.1848529	9.8314905	10.8824745	11.3352124	11.138133	10.8450652	11.2491758	11.0843564	10.6635307
ARHGEF6	11.1383704	10.9544564	11.0264857	11.3954663	11.5874109	10.6726138	11.5248471	11.6484625	11.3691455	10.7293353	10.9783642	10.9901687	11.4368099	11.5386169	11.5002388	11.7927397	10.555941	11.5872398	10.5328417	10.8473414	10.7174179
ARHGEF7	12.5117532	12.385145	12.3558894	12.3890142	12.3801351	12.0938626	12.702306	12.3910398	12.3191771	12.3339684	12.4568906	12.3547557	12.4032432	12.6159243	12.4037851	12.5565429	12.3215897	12.3647934	12.2609974	12.4243873	12.3247081
ARHGEF9	11.1976011	11.1036748	11.21686	11.0798643	11.2236207	11.2164881	10.5647248	11.1036748	11.2010973	11.0797185	11.1277265	11.3645966	11.1146701	11.1389027	11.0471829	11.157251	11.4292971	11.0921256	10.5964653	11.2766178	11.0502365
ARID1A	13.4658623	13.4422345	13.1970432	13.5387838	13.6985304	12.6581681	14.0130421	13.5747741	13.3097224	13.3243881	13.5593819	13.3733908	13.2131461	13.5747741	13.7576745	13.5874012	12.6961145	13.1354181	13.5859746	13.4161158	12.6693433
ARID1B	13.290855	13.1759817	13.0099876	13.2503928	13.4515463	12.8192002	13.7165497	13.3516567	13.1151282	13.0846066	13.257722	13.1115335	13.2416865	13.2868722	13.3520884	13.3537521	12.8411408	13.21396	13.2791305	13.1759817	12.8491157
ARID2	12.0050498	11.6837499	11.8151052	11.8543828	11.8708365	11.5173091	12.0038738	11.8920575	11.986297	11.8475453	12.0970578	11.8597346	11.8762986	11.9274307	12.1002221	12.150051	11.7195529	11.8926792	11.9392104	11.6890092	11.5686588
ARID3A	9.9389064	10.1789696	10.0318251	10.1529337	10.0708708	9.2993312	10.3194658	9.9807075	9.6181319	10.019716	10.1118832	10.2881663	9.3974266	10.1432331	10.1626688	9.6997312	9.9344961	9.1968194	10.2518295	10.2968617	9.5314516
ARID3B	9.6134711	9.5701349	9.5758032	9.6533906	9.8233971	9.2216482	10.1882392	9.8166071	9.7214144	9.5242426	9.5974991	9.486487	9.7268909	9.8540776	9.7284681	9.8643029	9.9069603	9.3158749	9.4224874	9.9934045	9.4617297
ARID4A	10.4322035	10.3701174	10.6375784	10.6608809	10.127582	9.6339825	10.4047639	10.2941162	10.349145	10.2119124	10.5585891	10.4117415	10.582853	10.5548977	10.5006486	10.5562986	10.1145477	10.285738	10.1479434	10.2205192	9.8392028
ARID4B	11.3835977	11.1852671	11.2954517	11.4851163	11.0379935	10.5634649	11.3805719	11.0091408	11.158887	11.158887	11.2234274	11.1485599	11.4180563	11.1974219	11.3973488	11.2475291	10.7289693	11.088556	11.279434	10.9989544	10.5846035
ARID5A	9.7152899	9.8510745	9.5215905	10.0940365	10.2569334	9.8600776	10.5174792	10.4686931	9.7054665	9.7724164	9.8243922	9.7573178	10.3102935	10.4785457	10.6226584	10.2048216	9.4087899	10.2216606	10.5743309	10.0028094	9.7698554
ARID5B	13.3021054	12.7991349	12.7203246	13.3751242	13.1030776	13.1197941	12.9063187	13.4274675	13.0586392	13.0269183	13.2471761	12.8698457	13.4216573	12.9151135	13.4869562	13.230636	12.9594626	13.230636	13.7539394	13.0679986	12.9022969
ARIH1	12.0676544	11.8312542	11.902786	12.0538414	11.8920575	11.772009	12.0470584	11.9502629	11.9473583	11.9495499	12.1108057	11.9012339	12.0434396	11.9858801	12.0787386	12.1070756	11.7710535	11.9674187	12.0519636	11.8831384	11.7927397
ARIH2	12.0723971	11.9739035	11.8009068	11.8840358	12.0235007	11.9957701	12.2618717	12.1452126	12.0129976	11.7235207	11.9408699	11.7898081	12.1753842	11.9581011	11.9950601	12.069381	11.9012339	12.1037733	11.9931577	12.0611193	11.8987112
ARIH2OS	6.3046249	6.3398785	6.7032809	6.9598239	6.6969666	7.3004691	6.3066514	6.964713	6.6035572	6.7859166	5.9106633	6.7669859	6.2235907	6.4688177	6.4100411	6.7286594	7.2425319	7.181864	6.5212728	6.6610549	6.879832
ARL1	11.2983659	11.2680738	11.6169559	11.415796	11.0684397	11.6732067	11.0302421	11.3201654	11.4783621	11.5070576	11.3988074	11.4571998	11.4431574	11.2606771	11.337934	11.3779367	11.7616609	11.7439951	11.2954517	11.3452125	11.7297153
ARL10	9.5527483	9.730585	9.2542911	9.390597	9.9704667	9.5562318	10.1609642	9.8421574	9.4716241	9.4598947	9.7115438	9.5758032	9.6200791	9.6745862	9.5947741	9.7023766	9.4912086	9.3926652	9.8836151	9.7807097	9.6346811
ARL11	7.3103688	6.8509687	6.2441477	7.0718585	7.6711909	7.3168059	7.9770568	8.3016939	7.5849818	6.2831333	6.142641	6.4073748	8.0974389	7.5157359	7.8279438	7.4248983	6.2133749	7.6898959	7.0217466	5.8761042	7.5592018
ARL13B	8.7986502	8.8569479	8.4938492	8.8657875	8.5850317	8.5087802	8.5110052	8.59416	8.6396668	8.8348786	8.7425253	8.9511388	8.5051245	8.4253018	8.6033828	8.6877686	8.7030231	8.7459749	8.9741821	8.6298437	8.761718
ARL14EP	9.1283356	9.1251599	9.4428966	9.1552163	9.0141499	9.3440476	8.7641372	8.9819965	9.2449133	9.3501952	9.4404425	8.9963051	9.3166098	8.9088445	9.1350917	9.3591595	9.5676957	9.6795537	9.2942918	9.1202953	9.3660107
ARL15	9.3422079	9.3258276	9.7614182	9.3533828	8.9932657	9.2833303	9.0591156	9.2149163	9.2921034	9.8894032	9.6253369	9.7098792	8.9529469	9.347479	9.0877839	9.3130144	9.499358	9.2524992	9.0633717	9.2917985	9.5240059
ARL16	10.4378637	10.6192551	10.6415259	10.4266301	10.4984382	11.0969782	10.4478455	10.8374532	10.8641156	10.6247141	10.4994977	10.6642012	10.6914068	10.4209833	10.4507535	10.3944399	11.1163977	10.8379925	10.5137551	10.6818249	11.6096471
ARL17A	8.43171	8.7999993	6.1128374	8.7777825	8.97109	7.7740589	8.269863	8.3912189	7.4518204	7.8449425	8.1509728	6.075974	7.9912717	7.965759	9.2477079	6.3046249	8.9370451	6.0646242	8.4962225	8.46214	7.5373003
ARL2	10.2468868	10.3012341	10.1871072	10.1743232	10.4888049	11.1812695	9.8813761	10.7258819	10.3651802	10.4026869	9.9514757	10.2075925	10.3261403	10.0824781	10.0678908	9.9759928	11.0887147	10.7992131	10.22873	10.5243547	11.4744967
ARL2BP	10.775578	10.7476034	10.9031645	10.7470461	10.7473796	11.1791392	10.5069965	10.7981209	11.0201068	11.0247174	10.9502196	10.7802847	10.7889708	10.7158342	10.7580983	10.9154519	11.1422208	11.0855454	10.7267783	10.8877629	11.163897
ARL3	10.1968718	10.4096545	10.3265585	10.0868199	10.1327306	10.7765387	10.2422233	10.5149906	10.4356669	10.3234865	10.2967351	10.4423721	10.4653071	10.0156788	10.2233272	10.2646572	11.0779059	10.7038144	10.2262116	10.2968617	11.1446254
ARL4A	8.0670965	7.9687083	7.8756156	8.0220331	7.8830323	8.5730985	8.3671727	8.3338451	8.4194119	7.8624134	8.2962986	7.9348532	8.4533161	7.8836965	8.5845263	8.244315	8.0158192	8.7889534	8.2858753	8.0521436	8.3160697
ARL4C	10.8778475	10.9137277	9.5188793	10.5674687	11.708835	11.127594	11.4694728	11.7985365	11.3037809	10.6432533	10.7317872	9.6905118	11.4134457	10.861329	11.6374727	11.3753623	8.534286	11.2348945	11.2378325	10.3593351	10.0460309
ARL4D	9.2164861	9.5641847	9.3169597	8.9275222	9.299003	10.25773	9.2330106	9.7443295	9.8033398	9.4565202	9.2924083	10.0917376	9.6928646	9.5731765	8.83839	9.6525127	10.2465905	9.774593	9.6088707	9.902638	10.2419551
ARL5A	9.7089273	9.6650136	10.3571364	9.8053988	9.5344468	9.6953657	9.606502	9.8570261	9.8319646	9.9235609	9.6026007	9.800455	9.7604391	9.8292226	9.7284681	9.6618412	10.2508882	10.0900363	9.6485008	9.5588247	10.5554135
ARL5B	8.9054511	8.8325908	8.8216992	8.8160693	8.7637965	8.7652125	8.6482417	8.9235735	9.0141499	9.1175777	8.9479492	9.1103852	9.1003993	8.8755368	8.8558189	9.0295772	9.0883462	9.0139746	9.0828229	8.7069629	9.2137492
ARL6	8.1958363	8.2679499	8.3556703	8.1227755	8.1165369	8.0439829	8.0596981	7.8806176	8.3390071	8.8126183	8.1650365	8.3717145	8.1208908	8.2352644	7.9227927	8.244315	8.582688	8.0592329	8.2972728	8.0190921	8.5418797
ARL6IP1	11.8497651	11.7886125	12.1214088	11.8967695	11.3916464	11.9545252	11.7589904	11.5474071	12.1409308	11.8801619	12.0334016	12.05094	11.9214829	11.8967695	11.9234002	11.9090138	12.2854897	11.9572373	11.8050998	11.8649887	12.0090763
ARL6IP4	12.1419645	12.1970237	12.1748471	12.0959403	12.2737752	13.0463965	12.1487792	12.6260197	12.3186086	12.0725779	11.8638722	12.0199765	12.3989834	11.9953569	11.916929	11.7082947	12.8085799	12.885624	11.8683264	12.3099883	13.1934788
ARL6IP5	11.2257594	11.0538402	11.036656	10.7381168	11.04623	12.0919067	11.0229308	11.7616609	11.3409101	10.9502196	11.2480451	10.7459811	11.5297571	10.9838221	11.3565516	11.1782507	11.2190628	11.9119231	11.2253482	11.0862133	11.8417055
ARL6IP6	8.639992	8.6516859	8.4893719	8.6386498	8.9546478	9.057107	9.2275301	9.0591156	9.0024982	8.8293698	8.6938013	8.7637965	8.993515	8.7522205	8.7681757	8.6511681	8.8379043	8.6384098	8.8633207	8.5284938	8.8477321
ARL8A	10.6561361	10.9793077	10.8388698	10.7892826	10.7801001	11.1444396	10.6652075	11.0298659	10.9435788	11.1494587	10.7275531	10.8135855	10.8784111	10.7348258	10.7302227	10.8012219	11.177822	10.9317052	10.9128633	10.8947419	11.0403724
ARL8B	10.876103	10.9211432	11.1992995	10.9866472	10.6690467	10.9803385	10.7945025	10.6342468	11.0240948	11.0309688	10.9553393	10.9212937	10.9167053	10.8678988	10.6818249	10.9607886	11.0751431	10.8026965	10.878934	10.8893616	10.9516736
ARMC1	9.8635381	9.7536297	10.150183	9.7140928	9.5562318	9.8180804	9.4100553	9.5962812	9.8319646	10.0240261	9.7944387	9.90676	9.8232154	9.7830555	9.5182772	9.7762735	10.2369157	9.749253	9.638254	9.7425999	9.8794691
ARMC10	10.1534254	10.0839153	10.0987888	10.040638	9.9142512	10.2630106	9.5854718	9.999265	10.1217399	10.062714	9.9952067	10.0722597	9.8292226	9.7327951	9.7864573	9.8387264	10.1946874	10.0520183	10.0279588	9.7627923	10.3248632
ARMC2	9.1661492	8.9391514	8.7552629	8.7443016	9.2382126	9.1281183	9.0730888	9.2493764	9.1400466	8.95131	9.3312472	9.1625264	9.1654227	8.989425	8.9203922	9.1514522	9.0351043	9.0260322	9.1183349	9.2149163	9.0860341
ARMC2-AS1	5.657381	5.3627375	5.6948775	5.0939245	5.6338774	5.8483582	5.7789051	6.214903	5.9625909	5.5819025	5.9503863	6.3630133	5.982222	5.5147599	5.8962052	5.7319679	6.2652792	5.3281405	6.1098584	6.5634114	6.4536456
ARMC3	5.3932779	6.5793711	5.0548361	6.2038094	5.7619298	7.2769207	6.0870313	7.0921221	6.6448057	6.5574847	7.4793803	5.7952915	7.2050036	5.6904871	6.6907547	6.1590824	4.9550077	6.7859166	6.9390237	6.2951942	5.8646067
ARMC4	5.3232539	5.2598098	4.7027879	3.5600109	6.3756986	5.6384932	4.2630504	5.6948775	5.9273984	4.7956904	4.3513137	3.6515699	6.2235907	5.1990754	4.8528086	5.4908387	4.2462658	6.1229716	2.4361869	2.9606781	5.8343507
ARMC4P1	5.8110387	6.3205889	4.9825769	5.5087844	4.5366934	5.7602524	5.4184478	5.8056177	4.1150576	5.0696942	5.657381	5.9588251	4.6506474	6.165951	5.6910429	5.5182847	5.8896407	4.7749798	4.9746518	5.0375094	4.7308359
ARMC5	10.3500176	10.6273936	10.5552236	10.6356063	10.647905	10.2045574	10.6663164	10.4189731	10.283443	10.5760585	10.4758333	10.5766883	10.1359407	10.5267526	10.4465414	10.2310827	10.3673134	10.1849416	10.3823235	10.5956566	10.2182989
ARMC6	9.9711781	10.2048216	10.0301001	9.9730066	10.0118321	10.1562278	9.9100695	9.8802841	9.9415614	10.1755491	9.8839512	9.8340873	9.8032001	9.8916899	9.9027049	9.8125127	10.1202836	9.8806558	10.2407993	9.9139722	9.8541956
ARMC7	9.9731768	10.1047817	9.8053988	9.6193737	10.2524104	10.0442378	10.4928159	9.7901416	9.9191969	10.3801384	9.9052741	9.7695475	9.8245869	9.8606265	10.1926845	10.073132	9.6243198	9.5290903	10.566791	10.0375971	9.5826323
ARMC8	11.1598672	10.8661418	11.0325809	10.9866472	10.8195295	10.896655	10.9531777	10.8849521	11.0070344	11.0875173	11.0612541	11.0714635	11.0103937	11.027551	10.9526171	11.0759991	11.0540829	11.0580043	11.039454	10.8285314	10.8675402
ARMC9	10.9748386	10.8418215	10.5802233	10.6627807	11.0137655	10.8044014	11.244717	10.948594	11.0059844	10.9522552	11.067502	10.8510509	10.7156352	10.6522402	11.1995113	10.9172312	10.5701187	10.6696403	11.2677668	10.8501132	10.999323
ARMCX1	8.9316631	9.3903307	9.2854965	9.1911428	9.2517517	9.6404541	9.2652622	9.6473074	9.665295	9.5179492	9.4835607	9.2059258	9.6574715	9.4418619	8.9586768	9.2171493	9.6844618	9.3158749	9.3184158	9.4861002	9.495099
ARMCX2	10.2303566	10.1843874	10.3212153	10.3084113	10.5192616	10.3921421	10.7133194	10.0847061	10.3809858	10.2733765	10.5374847	10.3238902	10.261621	10.407299	10.2494046	10.2620474	10.4437965	10.3231469	10.4728919	10.3616313	9.9972629
ARMCX3	10.9457858	11.042942	11.1515365	11.1178341	10.7968314	11.0969782	10.7953329	10.8870309	11.0608466	11.2000742	11.1084843	10.9335872	11.2367032	11.018581	10.9494368	11.0008719	11.0102632	11.0284673	11.255164	11.1203797	11.0035224
ARMCX4	10.8220499	10.7339947	10.8143534	10.838626	10.914028	10.3453455	11.157251	10.8672542	10.7353701	10.3455879	10.9453097	10.713809	10.6556918	10.8067308	10.9475576	11.0168089	10.3303414	10.8466494	10.8909424	10.7065936	10.4974827
ARMCX5	8.9165402	8.7601027	8.7123864	8.7397752	8.6745519	9.0838746	8.5630548	8.7030231	8.8700155	8.7354884	9.0523832	8.8683047	8.7153323	8.7847609	8.9083937	8.970923	9.0407264	8.9465893	8.9825621	8.6794851	8.962244
ARMCX6	8.5477619	8.6469036	8.6335698	8.5233914	8.5491063	9.3669804	8.6300714	8.8914195	9.0422575	8.7189742	8.6208669	8.5286205	9.1717586	8.699944	8.6489935	8.5908733	9.2242141	9.0961358	8.9055888	8.7472972	9.586104
ARMT1	9.4800112	9.8288055	10.0839153	9.6728834	9.1031011	9.914403	9.054724	9.2265145	9.7959601	9.8060636	9.6157916	9.9382274	10.0423781	9.5076483	9.1392827	9.4603079	10.3682619	9.7984186	9.3296283	9.6359028	10.1085847
ARNT	12.1487792	12.01272	12.1161324	12.0050498	12.308497	11.9151375	12.1839134	12.3580649	12.2184748	11.9473583	12.1253315	12.158358	12.1909433	12.2106156	12.1517931	12.2867091	11.9658667	12.1120898	12.1165612	12.0350233	11.7642114
ARNT2	12.4239126	11.9629616	11.6648759	11.7872081	12.5192093	12.1899712	12.6524471	12.3817516	12.2305653	12.3694315	12.4562586	11.9535775	12.0706945	11.7127184	12.2904794	12.2266979	11.5894789	11.9255463	12.6521226	12.0119931	11.8211267
ARNTL	9.4424579	9.3496985	9.1729697	10.1856021	10.4114293	9.7298667	10.0798944	9.8570261	9.6666762	10.1107538	10.3438199	9.1625264	9.5825047	9.8970851	9.8259937	10.4746194	9.7241751	9.6372634	9.7005372	9.0884192	10.5781182
ARNTL2	8.4561028	8.4131396	6.7190812	7.586592	8.6996752	8.8676696	9.0780954	8.7426768	8.4547211	8.0410306	7.8835461	7.0309635	8.4320089	7.5368993	8.7123864	8.3892993	6.4256546	8.1653306	9.4434649	7.7288702	8.3307101
ARPC1A	11.3662376	11.4522727	11.3006456	11.3057121	11.5384205	11.9734332	11.472758	11.7735938	11.7810555	11.5049179	11.3477039	11.374656	11.5318218	11.2830808	11.3050523	11.3710232	11.7912042	11.8464908	11.3745214	11.4260445	12.1229905
ARPC1B	11.7490184	11.929753	11.036656	11.5855517	12.4512828	12.5430633	12.4326598	12.6467979	12.3103104	11.855419	11.5881583	11.0427643	12.1792246	11.8656896	12.2946202	11.7558319	10.5701187	12.2481904	12.4947849	11.4323111	11.9977167
ARPC2	12.5795735	12.6420246	12.246785	12.3953988	12.6844427	13.206833	12.7480366	13.0799341	12.9830487	12.5806644	12.4727291	12.1976042	12.9450055	12.4520141	12.8664877	12.8179482	12.4215903	13.1175958	12.807918	12.3642543	13.0782411
ARPC3	11.6950838	11.5857258	11.4222392	11.5011976	11.7018426	12.5667866	11.4066944	12.2420262	12.2211076	11.7274401	11.6321918	11.4639331	12.1394326	11.5258492	11.8983469	11.7910539	11.9041276	12.3842826	11.9947241	11.4712357	12.5138713
ARPC4	11.6414098	11.7235207	11.662911	11.620558	11.924706	12.4890673	11.6281857	12.1862633	11.9528064	11.7577781	11.5346885	11.5257222	11.9457477	11.6147305	11.7095802	11.7071584	11.8738719	12.1336338	11.8080669	11.5590568	12.4231422
ARPC5	10.4627946	10.4818528	10.2910037	10.4621757	10.6297908	11.2228537	10.86308	11.0277788	11.0059844	10.6637505	10.5539152	10.3590047	10.9421896	10.4650924	10.7770822	10.7154861	10.4421546	11.3027248	10.8778475	10.4363963	10.8118569
ARPC5L	9.8378744	9.8842522	9.6054862	9.6093033	9.9853934	10.4895985	9.8437489	10.2588293	10.1384346	9.9490842	9.4776268	9.4324417	10.1668039	9.8754281	9.9835788	9.7931095	10.3322683	10.3049935	10.3422273	9.8836151	10.7232559
ARPIN	11.4103758	11.2816243	11.3847538	11.1498469	11.5681358	10.9539866	11.5447135	11.6181777	11.3553727	11.1866124	11.369646	11.3360919	11.0926814	11.296896	11.3475028	11.6702	11.0893913	11.2415609	11.1534306	11.2798991	11.2365404
ARPP19	12.2272385	12.1079785	12.3223627	12.1978343	12.1401984	12.0780892	12.0301864	12.1509397	12.4961494	12.4541774	12.2570421	12.2803872	12.2150123	12.1581195	11.9989756	12.3795239	12.2782022	12.336511	12.0745926	12.0496249	12.2763004
ARPP21	7.4097583	5.7277558	5.8761042	5.0939245	5.2836657	5.5016341	2.8077717	5.499716	4.4822491	5.3632127	2.8402551	7.4916291	6.4559412	5.0105807	4.1841325	4.248793	6.8951205	4.9888149	6.1098584	5.0375094	4.6595303
ARR3	6.5386885	7.15781	7.373491	7.2813041	7.4390445	6.9369381	7.0608653	6.9001061	7.022304	7.2066114	7.4991996	7.5879381	7.0572163	6.8270477	7.4898662	6.9143281	7.0605744	6.8086418	6.8452404	7.437881	6.4536456
ARRB1	12.0658042	12.0940954	11.7665692	12.1676491	12.5655292	11.5024116	13.0637378	12.7924565	12.4197287	12.0357116	12.0221577	11.8934692	11.9791018	12.5094426	12.4417468	12.6862066	11.4570005	12.1534749	12.1347422	11.9768566	11.9339669
ARRB2	10.6966761	10.8269661	10.4505611	10.8052553	11.2183919	10.8853462	11.7029785	11.4959955	10.9701335	10.5661031	10.6220145	10.6034309	11.1377087	11.0325809	11.337934	11.0773555	10.5156476	11.0331863	10.6845358	10.8335791	11.0448601
ARRDC1	10.8870309	10.9017441	10.6869845	11.0570569	11.016112	10.6173875	11.3142524	11.0177947	10.612147	10.8281951	10.7228679	10.7108053	10.6098012	10.8304318	10.8776694	10.7287777	10.5585891	10.5241121	10.9531777	10.8619022	10.5428355
ARRDC1-AS1	9.586104	9.6663956	9.5701349	9.5512173	9.7074443	9.4852896	9.823865	9.557036	9.4327787	9.4625052	9.4835607	9.5177133	9.3282477	9.5347046	9.60506	9.5301379	9.4013278	9.4251159	9.7704243	9.7497366	9.5059901
ARRDC2	10.3680856	10.4406618	10.0798944	10.4718651	10.946099	10.2255397	11.2592745	11.0749615	10.3904228	10.2062972	10.3438199	10.2457128	10.9709499	10.8144791	10.724049	10.9429495	9.3808596	10.6760567	10.3081749	10.6622743	9.8433466
ARRDC3	12.3765776	12.0137941	12.6040449	12.2481904	12.2096522	12.3103104	12.1891424	12.1841993	12.4165297	12.3982062	12.5356625	12.2173528	12.4319834	12.0782785	12.2168385	12.3897702	12.4430714	12.8131103	12.6824514	12.2755365	12.583991
ARRDC3-AS1	8.1552599	8.0061094	8.5455289	8.3342977	8.6648165	8.3522232	8.4577581	8.1144375	8.2653619	8.2918991	8.3436724	8.4563814	8.3401233	8.1753963	8.385633	8.0519244	8.6681398	8.418842	8.7096463	8.4553066	8.3770812
ARRDC4	10.9457858	10.3278213	10.5582855	10.7149832	10.4646924	10.8775854	11.0997747	11.0290506	11.1328726	10.9793077	10.8718702	11.0003736	11.6915614	11.1942544	10.5592516	11.1701263	11.0666481	11.0745352	11.5862663	11.0337899	10.693257
ARRDC5	5.9810562	5.6915987	5.4972579	6.9430207	7.5477081	5.017197	7.1321845	7.2379642	6.0325475	5.1990754	5.7014072	5.904026	6.0736636	7.337754	7.4573245	7.3865036	3.9692362	6.5102688	6.0024697	5.8761042	4.888496
ARSA	11.6998991	12.3173216	12.2076321	12.1622701	11.990521	11.710771	11.7469243	11.6837499	11.878365	12.0259709	11.9663997	12.0312061	11.8632413	12.06676	11.9096717	11.5906374	11.4674784	11.3711668	11.8645161	12.2252417	11.591657
ARSB	11.8622865	12.4084417	13.0622515	12.183379	12.3266039	12.7645692	12.0640805	12.4556339	12.4520141	13.2108578	12.6022031	13.1011426	12.4442755	13.0810623	12.5749905	12.1759774	12.9547987	12.5613203	12.2003988	12.9170985	12.6824514
ARSD	12.6570378	12.5329535	12.6791805	12.5359528	12.4598293	12.4531532	13.4282584	13.1826488	13.524047	12.6135699	12.78294	13.3646598	13.0005305	13.1208386	13.3007805	12.6442433	13.2217598	12.3280913	13.3816206	13.4957634	12.570264
ARSE	11.0167016	11.5510061	11.8279613	11.3463003	10.879906	11.4708418	10.3384977	11.1955093	11.7899768	11.3280223	11.2627886	12.3628613	11.791795	11.8442641	11.1834836	10.476421	12.5664086	10.9779984	10.9508187	12.0344244	11.5490282
ARSF	7.8481145	8.3743611	9.0145213	8.8307692	7.5477081	8.790655	6.6996323	7.9768575	8.1721879	7.9865868	7.6936149	9.4777457	8.5168669	8.4587188	8.9902505	7.2668642	10.9345839	8.533485	6.9225383	9.5409394	8.114649
ARSG	9.5153664	9.273314	9.5701349	9.6368243	9.4703275	9.5507935	9.3660107	9.4970423	9.2410508	9.3400168	9.5407312	9.6477578	9.8869591	9.6160879	9.4678614	9.6497364	9.3358568	9.4980293	9.0854848	9.4100553	9.6830851
ARSI	7.2016136	7.7799215	7.7288702	7.6717463	8.1689705	7.8778023	7.2331827	7.6734541	7.3158537	7.4961463	7.2165648	8.1380027	7.8940066	8.2679499	8.0365877	7.1203419	8.582688	7.355977	7.6631112	8.1382509	8.244315
ARSJ	10.1778008	10.046896	9.7124239	9.9200052	10.6252425	10.5796356	10.5912426	10.3395019	10.4410002	10.7452169	10.5242334	9.9104998	10.4653071	9.8589773	10.6469643	10.5201634	9.9367138	9.9392968	9.998501	10.1749433	10.1416851
ARSK	8.0820082	8.1092501	8.4464851	8.0725683	7.931506	7.5159818	7.8692833	7.6192988	7.9347812	8.2358511	8.3462456	8.256267	7.9982233	8.3457655	8.1898077	7.9099128	8.3528733	7.7072699	8.2193748	7.9347812	7.3554785
ART4	7.5315347	7.7579672	7.7288702	7.9674933	7.9900871	8.6215035	4.6036678	8.2685537	7.7975416	7.4350115	7.2677134	8.1450021	8.4533161	8.6304323	6.7093123	8.5908733	7.4001494	8.8449377	6.879832	7.1237086	8.0489229
ARTN	6.6773998	6.9598239	7.191736	7.118097	6.4536456	7.1140233	6.0255266	6.5574847	6.5006462	7.2261836	6.3915454	7.0137028	6.2034642	6.4789312	6.7849537	5.7319679	7.256443	6.5594201	6.9537466	7.2813041	7.0981601
ARV1	9.0279248	8.7775255	9.2349861	9.1762094	8.7322726	9.432636	8.6482417	8.8616886	9.26809	9.2539134	9.2097279	9.1672453	9.1889081	8.6745519	8.7943029	9.091547	9.4645748	9.3478887	9.1183349	9.0116931	9.5059901
ARVCF	11.1623995	11.4626578	11.1490838	11.459387	11.4253822	10.6115548	11.7993329	11.1119204	11.2714842	11.2701451	11.1442538	11.6988131	10.8115574	11.4783621	11.7759459	11.0723359	10.6529464	10.4053131	11.5602013	11.3031927	10.1444136
AS-PTPRE	7.7904752	7.8806176	7.0137028	7.4793803	8.2793003	7.1814342	9.2416266	8.6246625	7.8255859	7.3827238	7.8348524	7.2376611	7.8415265	8.1329797	8.3660883	8.4241056	6.3159991	7.8206544	7.7620423	7.1846871	6.2719625
ASAH1	13.0717022	13.516035	13.9153966	13.5205087	12.8844025	13.5898746	13.2776013	12.6731147	13.4993899	13.3414504	13.3836428	13.5472206	13.6121295	13.6417772	13.2217598	13.0765192	13.835712	13.4161158	13.3162508	13.6206001	13.5579337
ASAH2B	6.1625008	6.7559905	6.9648922	5.9754772	5.4184478	7.4187968	5.9978895	6.6953645	6.3708729	6.5192109	6.7947716	7.338213	6.3747044	5.9810562	6.5798233	6.6307051	7.1599201	6.3467099	6.7660048	7.1685839	7.3434702
ASAP1	11.5287647	11.4509385	11.2868568	11.5675197	11.8207695	11.3382321	12.023924	11.7863322	11.676478	11.3607993	11.3820406	11.2515935	11.5149597	11.769403	11.9919288	11.9907764	10.6188127	11.5311276	11.6741426	11.2631394	11.3160503
ASAP1-IT1	6.9819198	7.0985185	7.0721395	7.1648758	7.6026844	7.3923724	7.7742472	7.4925635	7.3531188	6.8293466	7.2448059	7.3276273	7.2827686	7.586135	7.6192085	7.7634187	6.7477344	7.0317005	7.5058036	7.1237086	6.810723
ASAP1-IT2	7.0698292	6.7076059	7.2382319	6.9598239	7.5477081	6.8068782	7.4146229	7.268597	7.1803675	6.8885747	7.1192827	6.8668192	6.7837187	7.437881	7.3615997	7.5687324	6.6694737	6.7321211	7.4278436	6.9340192	6.4145212
ASAP2	12.5086081	12.4702642	12.6603128	12.6377419	12.3879184	12.2269875	12.505878	11.9736743	12.3969946	12.6146151	12.8204781	12.6968567	12.0579169	12.2841744	12.4821155	12.7113304	12.4307973	12.3580649	12.5225063	12.4805176	12.22879
ASAP3	11.4936815	11.6990398	11.5624091	11.3432619	11.4462066	11.2850065	11.5857258	11.2739625	11.2928901	11.4387459	11.6037076	11.6404277	11.197957	11.5802258	11.275684	11.4169479	11.6298184	10.9760884	11.285817	11.6497981	11.4304075
ASB1	11.4753511	11.3620425	11.2558655	11.2852982	11.5199273	11.3772269	11.5360678	11.6251734	11.4563853	11.4893119	11.2608399	11.2958449	11.3504148	11.2839109	11.3319347	11.4161898	11.4066944	11.5602013	11.3129719	11.4077444	11.6462392
ASB13	11.7899768	11.946717	12.2208093	11.8243236	11.4287137	12.2216462	10.9652077	11.3958707	11.5123226	11.5834078	11.4848737	11.9734332	11.6118133	11.5541803	11.0718413	11.3307593	12.5890152	11.8504474	10.9278409	12.0159921	12.3093482
ASB14	7.3103688	7.4912608	7.6976873	7.2688562	7.3583116	6.8933318	7.1321845	7.3412164	7.4916291	7.3133933	7.7508233	7.4617657	7.3555826	7.5445342	7.3496746	8.0099687	7.7048886	7.2677134	7.6193891	7.548472	7.6748407
ASB15	8.0165043	6.7418594	9.7124239	8.7293268	6.7591468	6.6996323	2.6507769	5.8406632	6.6239136	7.7439221	7.0137028	9.4777457	7.1448909	8.9807686	5.3232539	7.672201	9.0967765	7.3697927	5.94367	7.9894418	9.00958
ASB16	8.4076363	8.4175018	8.3619487	8.4755731	8.5679779	7.3096404	8.7498341	8.0725683	7.744878	8.134803	8.4285975	8.5672155	7.6757683	8.6601297	8.1627979	8.5043874	7.647917	7.5383023	8.2509629	8.3344138	6.5836234
ASB16-AS1	8.3948678	8.4540722	8.6391729	8.7116856	9.1068664	8.0896078	8.8437333	8.0984182	8.2542601	8.4476145	8.7043533	8.5087802	7.7426293	8.5810324	8.6842201	8.8921765	7.9456528	8.13893	8.5133513	8.4476145	7.4551466
ASB2	9.2205477	7.3615997	6.7403043	7.5463248	8.1339825	7.0918819	7.4531614	8.2422095	7.2856906	6.0828698	7.0536401	7.1822619	7.4536475	7.3931746	7.9227927	7.8628272	6.0866861	7.8854796	5.6300813	6.7155134	6.7322795
ASB3	6.0639749	5.8385207	6.8040423	5.6785941	6.4536456	5.6082024	6.5860856	6.0383743	5.8273429	6.2361743	6.3124566	6.2251565	5.885054	6.5089863	6.7963529	6.5662524	6.6234617	6.4536456	6.2300164	6.1862218	6.1505748
ASB5	7.7178115	2.8923809	4.4722793	2.577021	3.4383383	2.9833323	3.836242	3.353978	2.7778622	2.7286726	2.8402551	3.5221342	2.7184097	3.0911214	3.9759207	1.2835242	5.0090182	3.2249465	3.9851576	4.3513137	3.3102211
ASB6	10.7297741	10.8696726	10.7765387	10.6896151	10.8314698	10.6726138	11.0875173	10.8453829	10.5669516	10.8843873	10.6805771	10.8295401	10.659185	10.7974258	10.768309	10.7806649	10.8389907	10.4254231	11.0236032	10.8501132	10.1995651
ASB7	10.2935022	10.2376557	10.3245232	10.3202734	10.2942157	10.2922913	10.324311	10.2729991	10.1858153	10.2636199	10.1685102	10.2131089	10.3594651	10.2455334	10.2304821	10.3265585	10.5088904	10.3793948	10.2369157	10.3037526	10.6622743
ASB8	10.8920389	10.8082288	11.0478087	10.8616479	10.7697547	11.1587657	10.7251339	10.6455576	10.8866864	10.7217919	10.7108053	10.8996212	10.9625028	10.7551356	10.6109786	10.81809	11.3876919	11.1577952	10.6893062	10.9642704	11.1933092
ASB9	8.3807871	8.9351677	9.9181906	8.9989477	8.1689705	8.9473175	7.5753774	7.9263504	8.7764978	8.8058009	8.647422	9.594957	8.5889001	9.057107	8.1256973	8.3462456	10.4012466	8.6882958	7.2687266	9.3548861	9.2971458
ASB9P1	6.3657364	5.5938353	6.0870313	6.3689477	6.3247203	5.9611526	6.5696943	6.358373	5.4590403	6.1047767	6.6998494	6.1927865	4.9888149	6.3308271	6.3046249	6.1281757	5.9678657	5.4932158	6.7015411	6.4756396	5.1016295
ASCC1	10.2205192	10.1534254	10.1854198	10.2669566	10.2170504	10.2519856	10.1367218	10.1735268	10.4136804	10.2686766	10.203672	10.1630511	10.5086925	10.2785349	10.3324963	10.3415228	10.2402232	10.3686503	10.3765534	10.3124804	10.382489
ASCC2	11.2268441	11.36033	11.3006456	11.3591271	11.4046281	11.4801192	11.7976591	11.2981828	11.1824249	11.3475028	11.1794085	11.237982	11.4191961	11.3050523	11.3649726	11.2618376	11.3924786	11.3595568	11.3375964	11.2951436	11.2046902
ASCC3	11.4495551	11.2798991	11.1741724	11.3025622	11.2809331	11.1018882	11.2220194	11.3675901	11.3913638	11.4943837	11.722739	11.0034019	11.6728494	11.4191961	11.5713973	11.5600425	10.7843582	11.3519367	11.7935572	10.8235671	11.0363466
ASCL2	5.9421832	6.0039133	5.9978895	5.4136043	5.99472	6.7405244	6.9419912	7.2922624	6.6879869	5.5495709	5.2648407	5.9345294	6.2235907	5.9165439	6.6296215	6.3046249	7.0605744	6.5228884	6.4205112	6.3165579	5.6524253
ASF1A	9.302455	9.0905366	9.1810845	9.1134238	9.359828	9.3135584	9.0877839	9.4076808	9.4165331	9.3531058	9.5407312	9.2084538	9.411599	9.2783413	9.3113621	9.3312472	9.5993871	9.4606361	9.139635	9.128227	9.3749891
ASF1B	6.844262	7.388275	6.3046249	5.4136043	7.1359811	7.7740589	7.7403636	7.4511572	6.8215779	6.3096649	6.1089376	5.7324431	7.238098	6.5324902	7.5256519	6.5883541	6.2133749	7.11946	7.4873668	6.3387489	7.1448909
ASGR2	6.3382839	7.1710334	5.9711969	6.6610549	6.4047129	7.5326387	6.1488056	7.1242188	6.4177982	5.9461405	6.3124566	7.2261836	6.2748794	6.5212728	7.2138349	6.1913389	7.5419175	6.8086418	6.6002949	6.4756396	6.5609879
ASH1L	13.892865	13.5579337	13.6140642	13.8108709	13.7886038	13.6243061	13.9702045	13.8738868	13.8268904	13.7357046	13.924056	13.7746877	13.8861578	13.7948731	13.8896112	14.1472961	13.7539394	13.9690763	13.6582887	13.6985304	13.592718
ASH1L-AS1	7.54282	7.7799215	7.6874301	7.6183277	7.8464145	7.611365	7.9083377	7.6734541	7.4518204	7.8856878	7.6473508	7.8913606	7.5353152	7.7945923	7.4898662	7.6427478	7.5738532	7.7354131	8.0085312	7.8733772	7.5487277
ASH2L	10.9979272	11.03869	11.2329137	10.9602356	11.0637247	11.36033	11.0889728	11.1955093	11.2262595	11.0223753	11.117451	11.285489	11.2345691	11.1186944	10.9701335	11.1888703	11.5292792	11.1710328	10.8822879	11.3268538	11.4608491
ASIC1	7.5915203	8.3562326	6.9470953	7.9586553	7.6493387	7.257831	6.9419912	7.2922624	6.8715309	7.279348	7.7604681	7.5020636	6.6527232	7.1083487	7.8024266	6.7457291	7.9377429	6.6685211	8.2913437	8.561248	6.2508885
ASIC2	7.1476894	6.9598239	6.4530754	7.0882386	7.1121556	7.8330157	6.6057996	7.7414855	7.4654228	7.1772062	6.8252178	6.5071114	6.7837187	6.7457291	7.6192085	6.6733479	6.7097273	5.6421316	9.4639876	6.2652792	6.7517129
ASIC3	7.3768343	7.3130459	8.1593006	7.5619682	7.0888584	6.4114677	7.2029417	6.6953645	6.5469941	7.7763924	7.50844	7.3655251	6.4919551	7.5225504	6.4749446	7.2668642	6.9531117	6.5594201	7.7317479	7.2190469	6.1232839
ASL	11.75863	12.1736205	12.445327	12.1333685	11.6419701	12.529614	10.9506388	11.5387934	11.7963098	12.2982875	11.9194679	12.4502589	11.9250998	11.8556497	11.530972	11.5834078	12.9898239	12.1417494	11.9108113	12.3979571	12.8247186
ASNA1	11.3075061	11.6817478	11.4054528	11.2863349	11.3048872	12.2529841	10.8869327	11.7608489	11.6714446	11.4993823	11.2222923	11.377765	11.5682751	11.1942544	11.2663763	11.023267	11.9741326	11.7265447	11.3523304	11.5237348	12.2081074
ASNS	9.1560845	8.9840729	8.6718413	9.4054455	8.9494361	8.9604661	9.128227	9.1740355	9.2410508	9.1810845	9.4139139	8.6311234	9.6136583	8.9665309	9.156541	9.2517517	8.5198948	8.7933759	9.6339825	9.0174377	8.1450021
ASNSD1	9.5153664	9.387207	9.8134771	9.7704243	9.2032238	9.8459202	9.3171816	9.7625015	9.8654024	9.6420192	9.6115663	9.8423577	9.8459202	9.5588247	9.4678614	9.7258204	10.1008609	9.8864276	9.5213618	9.5409394	10.0118321
ASPA	9.5593102	9.4973605	10.478652	10.2062972	9.259905	9.5213618	9.031824	8.8104072	9.2174835	9.3710486	9.6253369	10.6482357	9.7844542	9.9879464	8.8258112	9.2621729	11.0893913	9.9772662	8.2044224	9.9591286	10.5260689
ASPDH	10.5443896	10.8896008	11.8045532	11.0350323	10.2506082	10.8869327	8.6983092	9.7443295	9.5790613	10.5661031	10.0839661	11.1995113	10.1938771	10.8216583	9.8548154	9.5549087	12.1558838	11.0538402	8.8616034	11.2585982	11.8316991
ASPG	9.8378744	10.1580292	10.2382163	10.11705	10.3167357	10.7778481	8.3992079	10.3939043	9.9148941	9.9918803	7.7917437	11.3888207	10.2526071	11.2006731	8.75872	9.2382126	10.1829882	9.3538742	9.8589773	11.0134818	9.3660107
ASPH	12.1401984	12.1850107	12.2042019	12.081938	11.8617845	12.0382208	12.0059723	11.9362646	12.0611193	12.0329849	12.1630636	12.2205109	12.1278397	12.1563011	12.236347	12.1572646	12.2182275	12.0346506	12.3442532	12.1570262	12.2118533
ASPHD1	7.1600645	7.9905888	7.0137028	6.9430207	7.9009649	8.5543084	6.8245053	7.8290193	7.9347812	6.8885747	7.3357552	6.9004982	7.8622396	6.4365017	7.446425	7.168295	6.5115183	7.613555	8.2806254	7.9347812	8.5471717
ASPHD2	8.2010238	8.0107195	7.7379678	7.8531403	8.1890376	8.4361882	9.4550056	8.59416	8.4370895	8.3823669	8.3923749	7.5333936	8.7031217	8.1913754	8.6924448	8.4760576	8.2701522	8.0962884	9.0269098	8.1686203	7.4025199
ASPM	6.7766899	6.9882229	5.4972579	5.2790595	6.6733479	6.1750801	6.6650973	6.927568	7.269379	6.3854943	5.8406632	5.2849051	6.5478713	5.6159512	7.268597	6.5208327	5.6594934	5.9837646	7.1516485	5.1513595	6.065662
ASPN	8.4004237	7.9341962	8.3422387	8.43129	7.034612	7.7948637	7.0352681	7.3931746	8.0333548	8.357101	7.6631112	8.3651014	7.4654228	7.8457917	7.7210253	7.961718	8.106274	7.9145012	7.6193891	7.1083487	7.4025199
ASPRV1	6.8113939	7.5327571	7.8466029	7.6087408	7.3181894	7.3659072	7.3499337	7.631822	7.2449491	7.1478351	7.614423	7.973316	7.4758799	7.4993357	7.2795954	7.5889334	8.1653306	7.5660162	6.7517129	8.2935137	8.0489229
ASPSCR1	10.8908615	11.2864696	11.2727396	11.2077336	10.8736348	10.8997742	10.8021671	10.8202551	10.7524481	11.0054217	10.9965538	11.3423885	10.529738	10.993759	10.6570889	10.5752759	11.2483888	10.6956541	10.854443	11.2878992	11.0113734
ASRGL1	11.1473123	10.7377247	11.6373023	11.1531568	10.9284937	12.0223914	10.4631022	11.1370808	10.5826696	11.0502365	10.9674709	11.0440498	11.4100086	10.1500484	11.1701263	10.6205015	11.4500498	11.6203738	11.4103758	11.6909219	11.34799
ASS1	15.3319427	15.6077623	16.3554999	15.7145569	14.8918477	15.7145569	13.2012511	14.4939523	15.1402735	15.4596505	15.1677234	16.0753885	15.0446366	15.7542593	14.0222815	14.933714	16.6193232	16.2630471	14.1576492	15.8845311	16.4858157
ASTE1	8.7896549	8.497772	8.8527673	8.5770161	8.5727533	8.8521536	8.7912494	8.6962492	8.7685524	8.6851872	8.9531769	8.75872	8.8676696	8.7765638	8.8351088	9.0469039	9.0229519	8.7823634	8.4855643	8.6794851	8.3160697
ASTN2	10.9443885	10.7094576	10.9311132	10.8404462	11.0320524	11.0948056	11.4159569	10.6541069	10.9394091	11.1918001	11.2156552	10.8955297	10.8449391	10.6654126	11.1484339	11.0073781	11.1212404	10.730594	11.3879839	11.1965291	10.8708624
ASTN2-AS1	7.7788965	7.3615997	8.1897375	7.7529517	7.6344916	7.6392762	7.7983131	7.1685839	7.7682828	8.3016939	8.4445992	8.0088684	7.5074194	7.6690506	8.0688082	8.0941683	8.4341399	7.3697927	8.5682996	8.0439829	7.1594917
ASXL1	12.9134328	12.7721246	12.5524575	12.6945913	12.9679244	12.6983952	13.3215432	13.0622515	12.8103973	12.8100166	12.8006414	12.5733752	12.8981929	12.8153496	12.917549	12.9740716	12.4695985	12.8362262	12.9725579	12.7582413	12.6430727
ASXL2	12.33938	12.2570421	12.1358374	12.2604957	12.4165297	12.360413	12.6162319	12.5457258	12.3756333	12.204549	12.3258303	12.2320154	12.5698878	12.3923378	12.4371562	12.5390776	12.2130295	12.4233815	12.0993536	12.3665067	12.1759774
ASXL3	10.083697	9.802111	9.8543136	9.8131787	10.1203785	10.0053952	10.3879692	9.8190077	10.1098187	10.2531394	10.3755867	9.9566304	9.9470778	9.637137	10.0698641	10.2513424	10.3019298	10.0773808	9.976799	9.922499	9.7410774
ATAD1	10.94818	10.8234659	11.0168089	10.9866472	10.8142277	10.9666242	10.8321199	10.7033031	10.9618154	11.0755093	11.0948056	10.9408595	11.0574101	10.9074113	10.8474816	10.9347776	10.9444942	10.992515	11.0818043	10.6973343	10.8167665
ATAD2	8.8313265	8.7055463	8.4855643	8.7501458	8.6996752	8.5221428	9.0634635	9.1684789	8.8700155	8.7523488	8.6208669	8.3717145	9.0657297	8.6826623	9.2257683	8.9918553	7.9456528	9.0505979	8.8825711	8.0595165	8.3879023
ATAD2B	11.3176511	11.0493056	11.0845563	11.2055757	11.3719482	11.0614486	11.485948	11.4383895	11.3567457	11.1623995	11.3577823	11.2031012	11.506888	11.3873561	11.4094285	11.4726223	11.0580043	11.5462352	11.2713347	11.0575953	10.9598211
ATAD3A	9.7514642	9.9954929	10.008227	9.6555435	9.7794259	9.7344961	9.7327951	9.7177576	9.4638173	9.9156065	9.6786147	9.6132003	9.3694726	10.0396293	9.8130005	9.091547	9.4645748	9.296038	10.2239741	9.9527253	9.2011628
ATAD3B	10.7014696	10.8184186	10.5032143	10.6513839	10.9871291	10.1424134	11.0629317	10.445484	10.2645171	10.7065936	10.7384158	10.5302474	10.131393	10.6075332	10.7122707	10.4146769	9.9272957	9.8839512	11.1068114	10.746892	9.8929414
ATAD3C	8.1337044	7.7255194	8.3062148	7.5008181	8.1560191	8.8864152	8.4850777	8.4481525	8.8837748	8.1898077	8.3971054	8.5771262	8.497772	8.3646092	8.2689348	8.3518624	8.8265676	7.6405185	8.9891456	8.92014	9.0980347
ATAD5	8.2667941	8.0227536	8.4285975	8.2395632	8.1165369	7.611365	8.8832044	7.9707714	8.1509728	8.2037884	8.5635028	8.2157505	8.3160697	8.4633924	8.3368268	8.4704992	8.2228565	7.9662127	8.3122794	7.9514451	8.1619814
ATE1	11.1463104	11.131037	11.4129306	11.1343146	11.1848529	11.3113694	11.0732789	11.1576352	11.1769702	11.2611826	11.1685188	11.2908459	11.3888207	11.0514976	11.1434848	11.1974219	11.4105674	11.392012	11.0862133	11.3000085	11.4470715
ATF1	9.390597	9.3821008	9.4800112	9.1863872	9.1839959	9.6016862	9.2924083	9.5071148	9.5575861	9.296388	9.2630468	9.566313	9.5076483	9.3748008	9.1350917	9.3855162	9.9087477	9.5880601	9.4497771	9.442093	9.5621844
ATF2	11.5573931	11.3053496	11.3357904	11.3579065	11.4197154	11.2378325	11.3617237	11.3861689	11.5355002	11.3280223	11.497334	11.437482	11.5682751	11.3419179	11.4499257	11.5859153	11.4684594	11.4855584	11.3929635	11.3255731	11.268256
ATF3	7.6561327	8.2950515	7.7670671	7.8580645	7.9821459	8.5658186	7.8564094	8.355213	8.2425791	8.1687582	10.1460226	7.6584508	8.678644	7.5921821	8.0815461	8.5151127	7.475366	8.1461945	9.1511756	8.7998597	8.3940653
ATF4	12.6492409	12.9190886	12.3722817	12.7725321	12.7554734	13.5270156	12.8945113	13.6378609	13.0116118	12.7834929	12.4632953	12.4637585	13.2671152	12.5505195	12.8793231	12.9134328	13.1396826	13.3549897	12.7292936	12.7253058	13.5147111
ATF5	9.5674772	9.7345926	9.7986395	9.8713766	9.9329012	9.5666089	9.5979393	9.7917846	9.7084526	10.0014296	9.7971049	9.8030624	9.8517799	9.8337877	9.7703027	9.7231763	9.5708515	9.2853438	10.1422986	9.7664508	9.6596895
ATF6	12.1963624	12.01681	12.1600531	12.1649894	12.1134444	12.1417494	12.1550394	12.157503	12.3756333	12.2539678	12.3280913	12.1666014	12.2803872	12.2282932	12.2225304	12.3150658	12.1668259	12.2443443	12.3140346	11.9724687	12.077724
ATF6B	6.7766899	6.6903146	6.8941702	7.5565366	7.4283433	0.3977639	7.4531614	6.0136225	0.5390653	5.6188665	5.657381	5.9345294	8.3452635	0.3977639	5.6537037	7.3744562	8.0048571	6.7635177	5.657381	0.5382655	5.8646067
ATF7	11.4632167	11.5027794	11.3694874	11.5979558	11.6209305	10.9226163	11.8117049	11.497568	11.2805211	11.3888207	11.5458495	11.4392723	11.4610165	11.635051	11.6827291	11.9119231	11.073891	11.3472023	11.5874109	11.5482132	11.2345691
ATF7IP	12.7476381	12.5262003	12.4922091	12.7467742	12.7977884	12.4176386	12.7708049	12.8648655	12.7871636	12.5135709	12.9159087	12.482464	12.860072	12.7428106	12.9113771	12.896061	12.3795239	12.920693	12.4409794	12.4702642	12.4442755
ATF7IP2	9.1560845	8.7241214	8.8825711	9.0169625	9.3374796	9.1891114	8.7856359	9.0943682	8.9113528	8.7832789	9.2134587	8.7420005	9.4806416	8.8047742	9.0326779	9.1468274	8.7688462	9.1720395	8.9382414	8.8196034	9.5012674
ATG10	8.4930246	8.0168348	8.3354267	8.506222	8.4470555	8.9314784	8.5955612	8.0606507	8.5625266	8.4423021	8.4642214	8.1067085	8.6519058	8.2182674	8.1157958	8.3280566	8.6536261	8.422632	8.6922863	8.3622242	9.0136547
ATG101	9.8675452	10.0200122	9.8515123	9.7185678	10.033228	10.7377247	9.9587979	10.4636073	10.1758314	10.1608567	9.9514757	9.8050218	10.4173803	9.8314905	9.9133919	9.8751581	10.5206911	10.4020761	10.3839898	10.1013473	10.446762
ATG12	9.4325388	9.387207	9.5421178	9.5465802	9.6407545	9.3877357	9.6654927	9.4720639	9.5014042	9.3736382	9.3875525	9.3617861	9.6432745	9.451198	9.4087899	9.6618412	9.3808596	9.6444167	9.2829489	9.2625727	9.5314516
ATG13	12.0758722	12.2811271	12.0794691	12.2613104	12.4020877	12.5382516	12.2831563	12.4385184	12.4165297	12.234261	12.2729588	12.183379	12.4729886	12.1465667	12.3547557	12.3422602	12.4319834	12.3859402	12.2108357	12.3838559	12.3622151
ATG14	10.8146498	10.5398626	10.7646172	10.6608809	10.6236405	10.5898282	10.829256	10.9307265	10.8220499	10.6498319	10.7780957	10.6599082	10.789722	10.7270034	10.6741578	10.7910693	10.613403	10.730594	10.606945	10.7085157	10.4960808
ATG16L1	10.5599404	10.7028835	10.5582855	10.6228473	10.8607366	11.0136314	10.7703484	10.6437522	10.6859397	10.591725	10.6911072	10.5725713	10.9868119	10.6977466	10.5793198	10.8841191	10.6796622	10.7992131	10.8089551	10.7330494	10.9561297
ATG16L2	11.0251486	11.264641	11.0036428	11.3827488	11.6449703	10.0669767	12.3979571	11.5775747	11.0092846	10.9822188	11.1298072	10.9642704	10.8668722	11.4857356	11.507289	11.3660899	9.790676	10.5906717	11.0102632	11.193149	10.2259445
ATG2A	12.1040277	12.385145	12.2751354	12.2417753	12.2232053	11.0538402	12.5096658	11.8622865	11.6535757	12.2616234	12.1640071	12.3072356	11.4886041	12.3408398	12.1767325	11.8569406	11.5041958	11.2318621	12.1963624	12.2459741	10.9278409
ATG2B	12.5635317	12.2961976	12.246785	12.4082185	12.2412731	12.065167	12.5764328	12.3238049	12.4922091	12.385467	12.4708164	12.3289201	12.3553604	12.3754088	12.5507435	12.4332353	12.3573267	12.4137338	12.4297567	12.3066833	12.3292433
ATG3	10.4401778	10.4818528	10.5492473	10.3969603	10.4092554	10.8261067	10.4774024	10.609421	10.6314419	10.427953	10.4859767	10.4513954	10.6448279	10.4537214	10.5375982	10.4575918	10.8330247	10.6937212	10.6893062	10.4724638	10.8130993
ATG4A	9.2246811	9.3903307	9.601189	9.0804946	8.9081589	9.4953352	8.6710827	8.9465062	9.3640145	9.5320517	9.1606612	9.2636985	9.4543464	9.2493764	8.924533	9.3591595	9.6573088	9.3706296	9.1735575	9.2412333	10.276053
ATG4B	11.7240249	11.8080669	11.836636	11.7085148	11.7636855	11.4796199	11.9191755	11.6445282	11.5735	11.6245209	11.7584095	11.7134935	11.4000494	11.7381547	11.6760385	11.4893119	11.5058704	11.4191961	11.6913085	11.7352289	11.2750925
ATG4C	8.6958424	8.360069	8.8295455	8.9389045	8.3596091	8.8058009	8.4633924	8.5277927	8.7394823	8.8209676	8.6765643	8.7498341	8.9474393	8.663356	8.4031615	8.7133775	8.9505683	9.0806157	8.5633203	8.4025922	9.3330142
ATG4D	10.4277837	10.8418215	10.719211	10.4385472	10.3784275	10.4021595	10.2913183	10.3283809	10.3346991	10.5259415	10.29291	10.63224	10.1262194	10.5154909	9.8987586	9.9680272	10.9372701	10.139022	10.1422986	10.7330494	10.9111695
ATG5	9.8314905	9.6548651	10.0354399	9.7406263	9.4023752	9.8600776	9.5280111	9.564587	9.9131065	10.0048433	9.9099039	9.9164716	9.8962022	9.807161	9.670742	9.903652	9.9772662	10.0678908	9.8836151	9.8638108	9.8369491
ATG7	11.0236032	11.0117454	10.6258224	10.9727919	11.0590718	11.0858624	11.0606746	11.2256323	11.0669273	10.8513021	11.0357077	10.8210019	10.9489606	11.0996106	11.1073699	11.3150536	10.6429867	10.700466	11.2133665	10.744071	11.089732
ATG9A	11.8237655	12.0275272	11.9578629	11.7697902	11.9308558	11.6390126	11.8607637	11.5953449	11.8716537	11.9274307	11.8177678	11.9448855	11.7696241	12.0268498	11.744443	11.804948	11.8149406	11.4084706	11.8770122	11.9180927	11.4639331
ATG9B	5.5698975	6.2951942	6.3821674	6.5100457	5.7619298	4.9844113	6.6057996	5.8056177	6.1967995	5.746579	6.3676131	6.154872	4.540301	6.5089863	6.0828698	6.0352068	5.7419187	5.675849	6.6867591	6.1575823	5.4115135
ATIC	11.1937873	11.2306936	11.4848737	11.4028493	11.0608466	11.8990736	10.9108799	11.1181998	11.3124557	11.2677668	11.4285248	11.3721557	11.3680354	11.244717	11.1747686	11.3622575	11.5761217	11.6535757	11.4534499	11.4110216	11.5992949
ATL1	8.4878322	8.7198297	8.6158879	8.6614061	8.5386471	8.797119	8.2196836	8.5874975	8.7443016	8.5197022	8.7099877	8.8036228	8.7091018	8.5733312	8.6100503	8.8494911	9.053949	8.8211983	8.1777366	8.5504907	8.3635264
ATL2	10.9026801	10.5787558	11.2615146	10.9759715	10.4330441	10.7097489	10.4452569	10.6966761	10.8159512	11.107775	11.067502	11.330187	10.7940351	10.9962988	10.6175541	10.7154861	11.279434	10.968883	10.6908403	10.9386554	11.0805948
ATL3	12.0985271	12.0481083	12.0088048	12.0235007	12.2852261	12.2828191	12.2455267	12.3306204	12.3358756	12.1976042	12.0270487	11.9753789	12.3056504	12.1762381	12.1933867	12.4640506	11.7845766	12.3983793	12.3804001	12.0251822	12.4069276
ATM	12.9871801	12.5204567	12.5561891	12.9569488	13.0407307	12.4415522	13.2097676	13.332654	13.0273773	12.6442433	13.1267337	12.6872726	13.3477309	13.0754568	13.2846306	13.3121593	12.3687705	13.4642544	12.7635437	12.5660959	12.6844427
ATMIN	11.4753511	11.3201654	11.6124859	11.3971072	11.3114737	11.3382321	11.2400141	11.3244934	11.4200385	11.6021625	11.3632189	11.4918471	11.3606417	11.343561	11.3827488	11.5131093	11.5612261	11.4113127	11.4094285	11.3735959	11.5746842
ATN1	13.1759817	13.3477309	13.29942	13.733106	13.4944086	11.9919288	13.892865	12.6976033	12.7882223	13.3854645	13.5606673	13.2319448	12.6069122	13.4804067	13.5147111	13.5620732	12.3114226	12.1283547	13.5205087	13.2000133	11.5804129
ATOH7	2.6271259	3.8467444	4.900988	5.1522966	3.4383383	5.2844559	2.3535249	3.8873778	5.0674586	2.5337433	3.016107	4.5179284	5.3127889	2.7694876	3.4189565	4.149542	5.7018966	4.4777286	4.9129202	5.6892675	0.3985638
ATOH8	9.586104	9.1940834	9.4428966	9.8089203	9.3681014	8.7696664	10.5982896	9.8058214	9.5233241	8.727963	9.2009912	9.6672748	9.5780814	9.755018	9.376348	9.6997312	8.9347786	9.7625015	9.6260268	9.3749891	9.2137492
ATOX1	10.5874748	10.9309774	10.8348912	10.3442602	10.6078154	11.626338	9.9963262	10.9958607	10.8364577	10.5192616	10.2686766	10.5577013	10.8047727	10.4570058	10.1192204	10.4090368	11.4315572	11.4030544	9.9506196	10.9269144	12.530266
ATP10A	10.4126098	10.3677846	10.5074028	10.0072311	10.2377928	9.9131065	9.9191969	10.1032079	10.1046061	10.7270034	9.6763383	10.2225741	9.9700752	10.276053	10.464785	10.1007639	9.7941359	10.3877965	10.2253864	9.6359028	10.3146883
ATP10D	12.2645567	12.157503	12.0301864	12.1376461	12.3734952	12.5135709	12.228048	12.5359528	12.5011356	12.5473168	12.3437912	12.0253854	12.4834935	12.2513648	12.2972996	12.5546778	12.010992	12.2907183	12.3607749	12.2443443	12.7047885
ATP11A	13.7593797	13.6597546	13.3780592	13.6739788	13.733106	13.3414504	13.9285852	13.6417772	13.5947857	13.8692799	13.7907282	13.4290493	13.430455	13.2964896	13.6704088	13.7517044	13.289506	13.3516567	14.261692	13.5681581	13.0774354
ATP11A-AS1	8.7185665	8.9254461	8.4112139	8.8206872	8.5268651	8.6828856	9.2531553	8.7329784	8.5681387	8.95984	9.1573023	8.642115	8.7508464	8.4098656	8.7185665	8.9308724	8.6413139	8.2687443	9.2942918	8.951379	8.2770863
ATP11B	11.5949928	11.2452027	11.397228	11.4837299	11.3816	11.4118649	11.5844073	11.605744	11.6535757	11.5517536	11.463736	11.4954656	11.6323497	11.4755044	11.4787674	11.8318302	11.3586711	11.7718454	11.3617237	11.3216339	11.6754305
ATP11C	10.7400197	10.5117862	11.0610596	10.9349714	10.7462658	10.4733596	10.425166	10.7439614	10.9189232	10.9892484	10.928172	10.9269144	10.8016747	11.0196551	10.6953832	11.0044354	10.6513839	10.9462381	10.7431115	10.5225667	10.8130993
ATP12A	8.1143787	5.6206567	7.9442387	10.8505265	6.3480913	6.5100457	8.9900456	8.16924	6.9309643	4.9550077	9.4346714	8.378302	6.1047767	9.9633734	5.0548361	10.2596717	8.3145346	8.2356261	2.4361869	7.6892007	6.8427171
ATP13A1	12.0810882	12.1859104	11.9557293	12.2115619	12.2293178	11.4152751	12.2305653	12.01418	11.9325492	12.1980644	12.2481904	12.0191234	11.7606213	12.3116041	12.2852261	12.0449509	11.4277692	11.3553727	12.5457258	12.0263473	11.0196551
ATP13A2	11.4454899	11.817071	11.4853812	11.5786406	11.7676555	11.3472023	11.916047	11.6173166	11.5140978	11.7039882	11.4802833	11.3108624	11.1731254	11.6538136	11.6361731	11.3740803	11.0165944	10.8996212	11.7827971	11.6520337	10.5816657
ATP13A3	12.914249	12.7170871	12.8553373	12.7494357	12.593781	12.901361	12.3005505	12.8123996	12.9457759	13.1500989	12.8162454	12.8016423	12.7936375	12.7362738	12.6446035	12.8981929	12.8577119	12.7687682	13.0537789	12.6012974	13.165907
ATP13A4	7.5315347	7.586592	6.8422237	7.2813041	6.8985938	7.3817549	8.2886537	7.1796383	7.9347812	7.2596156	8.0088684	6.2782318	7.2827686	7.2043646	7.4799207	7.9264172	6.9531117	7.1074562	7.9704952	8.3792494	8.1385721
ATP1A1	16.0450194	16.0104685	16.0104685	16.0450194	15.7322261	15.8574606	16.3975767	15.2773657	15.7145569	16.2285503	16.1981506	16.4858157	15.9764281	16.0753885	16.2630471	16.0104685	16.2868238	15.3911832	16.5290386	16.2630471	14.8435432
ATP1A1-AS1	9.8221923	9.361598	9.6830851	9.4146322	9.4245611	9.3877357	9.902638	9.3706296	9.3187399	9.4304981	9.5684443	9.949929	9.638971	9.3893555	9.8577208	9.4525892	10.2420571	9.6481521	9.790676	9.7560249	9.8517799
ATP1A2	11.3454787	10.7768973	10.040128	10.0693434	8.7506141	7.7074681	7.6650038	8.4481525	7.9261917	9.1729697	9.5778632	9.506434	7.2448059	10.5186848	8.3303266	9.6375901	8.2811037	8.4304224	8.3221165	9.4878428	9.5470926
ATP1B1	15.2899567	15.1147923	15.5915128	15.3017564	14.5897244	15.0918697	14.4539853	14.3683273	15.3597153	15.5279284	15.3166627	15.6908807	14.9239796	15.1768238	14.7925135	14.9239796	15.6267265	14.6116338	14.8299099	15.3488617	14.2817493
ATP1B2	9.5454599	9.4543464	10.1802538	10.6373458	10.0303141	8.9314784	9.6892734	9.0943682	9.0190627	9.802111	10.2942157	10.6159882	8.7031217	9.9879464	9.8801129	10.0372385	9.8402595	8.7823634	9.946131	9.9247751	7.8459973
ATP1B3	10.734669	10.795489	10.7013158	10.6228473	10.5428355	11.3061465	10.5860692	10.7302227	11.2662072	11.0958326	10.9615604	10.8603958	10.6868176	10.6114067	11.0858624	10.9696746	10.7217919	10.9864825	11.4521062	10.6526091	10.7427373
ATP1B4	8.2957753	0.4353582	0.9450744	0.5382655	0.3977639	0.4513558	0.3985638	1.5666562	0.5390653	0.4361581	0.3977639	0.6194391	0.5382655	0.4457566	0.3993636	1.2835242	0.8761756	0.4513558	0.6072756	0.5382655	2.0124369
ATP23	6.2361743	6.5435522	6.8422237	6.9082169	6.2652792	7.0779885	5.9701531	7.5889334	6.6448057	6.1310383	6.1089376	6.9297212	5.947278	6.4789312	6.3725015	6.451754	7.4875832	6.7635177	6.3760512	6.1575823	6.810723
ATP2A1	11.9032637	8.441453	8.4285975	8.6354208	8.1961918	7.3312682	8.7946131	7.7513793	7.7303173	8.4577581	8.5952387	8.6464449	7.7338146	8.4199384	8.1627979	8.3630051	8.4022902	7.2208247	8.5812445	8.3792494	6.524946
ATP2A2	14.488857	13.7247158	13.6516245	13.6683491	13.7229863	13.5113156	13.4707154	13.6226476	13.5387838	13.8759855	13.733106	13.5919802	13.7105065	13.7435894	13.6417772	13.8201642	13.4011623	13.5546501	13.9014847	13.6597546	13.5802629
ATP2A3	11.548818	11.2394953	10.6232858	11.984306	12.0028722	10.2119124	12.3647934	12.0857354	11.3475028	10.9534496	11.6197701	10.702375	11.7552037	12.0655931	12.0504432	11.7230867	9.6595602	11.5951688	10.8895018	11.431166	9.723336
ATP2B1	11.4918471	11.297874	11.4615313	11.5049179	11.3927713	11.0467826	11.3825715	11.463736	11.6462392	11.4547796	11.498331	11.3287916	11.6348378	11.5389699	11.4361984	11.6436714	11.0650297	11.7261126	11.2349931	11.2744809	11.2376829
ATP2B1-AS1	6.7766899	7.3801349	7.4939594	7.5986942	7.3583116	7.5052872	7.5311359	7.5433829	7.2321951	7.0510407	7.5180488	7.3033266	7.5353152	7.0608653	7.3496746	6.4949366	7.5419175	7.8046731	7.1855206	7.2066114	7.5592018
ATP2B2	6.844262	5.3627375	4.900988	6.5604386	5.4184478	4.8781968	6.2251565	5.2749295	6.2601273	5.3632127	7.0376719	6.5071114	3.6007665	5.3516804	6.0195288	6.4949366	6.529065	5.2844559	5.0756014	5.1513595	4.5856496
ATP2B3	6.2361743	6.0727929	4.9825769	5.8761042	5.8864013	3.2074947	6.7190812	4.8577427	6.5006462	6.9044603	6.8252178	6.5812874	2.9986496	3.2074947	6.511005	6.3308271	6.165951	3.7889941	5.0238878	4.7261276	2.0124369
ATP2B4	12.8709025	13.0092663	12.4945276	12.8528185	13.2495639	12.9814266	13.1562692	13.3720925	13.1959178	12.8377076	13.035767	12.5762076	13.1267337	13.1141813	13.1612333	13.2285281	12.3323572	13.1500989	13.0876308	12.707078	13.0551157
ATP2C1	11.9529943	11.9032637	11.8545753	11.9270434	11.6947319	11.8928296	11.9935491	11.7953104	12.1129999	12.0844178	12.1061719	11.9113618	11.9606582	11.8755894	11.9720325	12.0764799	11.9693511	11.8899939	12.2022732	11.8481645	11.8117049
ATP2C2	9.0575838	9.4738346	9.5647743	9.2392089	9.1762094	8.9449215	8.8561874	8.0175266	8.7764978	9.3167377	9.093611	9.5643168	8.59416	9.3815836	8.0815461	8.6459549	8.6363962	9.743897	8.3528733	9.1928903	8.7881995
ATP5A1	14.4019277	14.6339298	14.8678651	14.6748667	14.2778918	14.9605907	13.9315225	14.3356143	14.7289459	14.7289459	14.7772007	14.8139942	14.8514672	14.6456696	14.5092819	14.3733843	15.3017564	14.7289459	14.6017595	14.7425535	14.7091466
ATP5B	14.8514672	14.8996946	14.915698	14.7925135	14.7289459	15.2428	14.4019277	14.6277234	14.9794122	15.0446366	14.8514672	14.8678651	15.0353744	14.7851318	14.6538588	14.6178239	15.5198399	14.9239796	14.8918477	14.9794122	14.997607
ATP5C1	12.4341255	12.265099	12.600638	12.3276389	12.1474876	13.0532927	11.8884315	12.4643426	12.774249	12.5762076	12.3607749	12.5353722	12.5753997	12.2834935	12.1663593	12.3003133	13.0586392	12.8538011	12.3317842	12.4181522	13.243371
ATP5D	12.2062676	12.3019195	12.1873568	12.158358	12.1278397	12.6372149	11.8403766	12.324987	12.0945678	12.0732771	11.881834	12.0377783	11.9469614	11.9149585	11.7872081	11.2325815	12.5382516	12.4354477	11.8504474	12.2085176	12.7789198
ATP5F1	12.0803282	12.042803	12.3573267	12.0090763	11.8453175	12.6644868	11.591847	12.0550489	12.3205754	12.1750516	12.0701111	12.2145903	12.2631328	12.0152746	11.87049	11.9450778	12.7642052	12.4811984	11.9671288	12.1616746	12.845077
ATP5G1	11.0294804	11.0242646	11.2050439	10.6896151	11.0684397	12.0676544	10.7146831	11.1944022	11.1130074	11.1779781	10.7621744	11.0471829	11.1061414	10.9893784	10.9094174	10.7636865	11.7672598	11.7676555	11.0794141	11.3149199	12.3840692
ATP5G2	12.7708049	12.6492409	12.4538853	12.5541756	12.7217031	13.4789211	12.262703	13.0490652	12.8419079	12.5505195	12.5993143	12.5430633	12.7871636	12.3835732	12.685442	12.5867983	13.2439676	13.1826488	12.5917191	12.7102079	13.6597546
ATP5G3	12.4702642	12.0974457	12.7158892	12.2227411	12.1462143	13.1326572	11.5406898	12.4595933	12.6351112	12.5427674	12.2261473	12.5080284	12.4874412	12.2128338	12.0993536	12.1221895	13.1021362	12.7184461	12.2295941	12.6197142	13.6277559
ATP5H	12.0263473	11.8420641	11.8491469	11.7243566	11.8685501	12.9481724	11.4741106	12.3491882	12.3390669	12.0928504	11.7738145	11.8828555	12.2609974	11.6913085	11.6774871	11.8890685	12.7843405	12.7095417	11.9844816	11.9996249	13.4100424
ATP5I	10.7882424	10.8607366	10.7790581	10.3954372	10.8189879	11.9674187	10.3026948	11.288256	11.0497314	10.7279284	10.4417612	10.7429975	11.1193607	10.3940609	10.4614588	10.351954	11.6240747	11.6254734	10.5344357	11.0408148	12.7105707
ATP5J	10.7085157	10.6808601	10.8824745	10.4838889	10.4071484	11.5723118	10.0962418	10.8627861	10.9423539	10.8663495	10.5298429	10.6974634	10.7719535	10.3545339	10.2416574	10.5383427	11.4867557	11.4170811	10.4075353	10.8117176	12.2150123
ATP5J2	9.2925111	9.5641847	9.3284452	9.2243131	9.5730356	10.3674867	9.2615521	9.8337877	9.5995749	9.4529453	9.1510071	9.113706	9.6928646	9.0466518	9.3141652	9.4100553	9.8225308	9.9234079	9.3576885	9.5915934	10.595521
ATP5L	11.7022433	11.7103466	11.7114833	11.5686588	11.6929258	12.8971064	11.4755044	12.3921129	12.0348369	11.8077496	11.4674784	11.4878994	12.0908186	11.2498066	11.5931512	11.6860898	12.5467499	12.5930367	11.6434845	11.7734217	13.4315402
ATP5O	12.2085176	12.0409278	12.0817132	11.916047	12.0406547	12.9698953	11.8042924	12.4440382	12.4940341	12.1404203	11.9948921	12.045764	12.4479012	11.8997744	11.851779	12.1668259	12.8705679	12.8937421	12.0825289	12.1877983	13.4181302
ATP5S	9.4653629	9.2906765	9.616911	9.356394	9.2711183	9.3223859	9.162075	9.2265145	9.3640145	9.4888564	9.4173276	9.644652	9.1170401	9.289864	9.2477079	9.1113242	9.5621352	9.2130923	9.2011628	9.6258302	9.1697572
ATP5SL	10.8262669	11.1459426	11.2077336	11.093992	10.9230987	11.5761217	10.6332845	11.0109938	11.0223753	11.111033	10.9615604	11.1014553	11.0015836	10.9571809	10.801084	10.6697882	11.5832879	11.1303705	10.892367	11.1942544	11.6473805
ATP6AP1	12.5813222	12.8928775	12.8888124	12.7700999	12.505026	12.7676574	12.4553231	12.2305653	12.7600402	12.8542289	12.808249	12.7843405	12.5178764	12.7991349	12.5792278	12.6179313	12.833444	12.4366158	12.6499278	12.8114737	12.2555663
ATP6AP1L	8.1143787	7.7184138	8.5116921	7.8762254	7.5800128	8.1162369	8.0666799	7.5889334	8.1874452	8.1154479	8.138499	8.1739642	7.9100163	7.6019893	8.2924429	8.1160117	8.0878308	7.8122507	8.3122794	8.1292137	8.3160697
ATP6AP2	11.6294166	11.6929258	12.1280972	11.9109971	11.3416376	11.8349606	11.1685188	11.4392723	12.0188582	12.0522414	11.9600712	12.1263107	11.85198	11.8870194	11.7210549	11.9038318	12.0897018	11.8241017	11.7827971	11.8497651	11.5928759
ATP6V0A1	12.7693491	13.1434886	13.2642651	12.9916019	12.7799807	12.795313	12.1005209	12.4165297	12.7991349	13.1256879	12.8763052	13.1246117	12.7174152	12.9527022	12.5660959	12.8251447	13.1154477	12.7230007	12.6226418	13.0927164	13.0099876
ATP6V0A2	10.3843243	10.4665558	10.2641304	10.3677846	10.4293001	10.3220843	10.3737285	10.4888049	10.3886417	10.2672225	10.2656681	10.361983	10.5338345	10.4011073	10.4964352	10.632592	10.314091	10.3933497	10.6109786	10.286666	10.2915069
ATP6V0A4	12.0550489	12.1421797	12.6138969	12.1212123	12.1701507	12.136108	12.4834935	12.0961449	12.6697619	13.0622515	12.5272711	13.041809	11.5409932	12.3670262	11.8138489	12.2081074	12.7917762	11.5904324	11.4111671	12.6615626	11.6862413
ATP6V0B	12.0150352	12.2003988	12.0322802	11.8678177	12.0256782	12.8880264	11.8332729	12.4432668	12.4430714	12.1939075	11.9117318	11.9743074	12.1492499	12.073696	11.7996888	11.7533616	12.6442433	12.3536108	12.0981311	12.2300827	12.9507241
ATP6V0C	12.6987218	13.1468099	13.2868722	13.1175958	12.9391063	12.968762	12.4221403	12.6968567	12.8916182	13.2764927	12.8175111	13.1103336	12.5480496	13.0876308	12.7092382	12.4801695	13.0490652	12.6734269	12.8989886	13.1872982	12.6718503
ATP6V0D1	12.2506801	12.6012974	12.6544405	12.411103	12.2020389	12.7365829	11.8332729	12.2425537	12.4899791	12.4089187	12.2340606	12.3682328	12.1782179	12.3959946	12.1417494	12.0660153	12.6976033	12.4069276	12.2256856	12.4866331	12.5138713
ATP6V0D2	10.7808325	10.6170064	11.591847	10.7695826	10.4012466	10.3963121	8.9713679	9.2288661	11.0240948	12.0115257	10.8672542	11.7951389	9.1991201	11.2046902	9.0057267	10.1529337	11.5718351	10.0263463	9.1656161	11.1273475	10.3477226
ATP6V0E1	11.7439951	11.7624399	11.8433217	11.7161806	11.8412952	12.648879	11.3381038	12.1976042	12.3229005	11.9826535	11.7665692	11.7925917	11.9991782	11.8323917	11.5853776	11.9218796	12.4982531	12.4902521	11.8344538	11.9224743	13.1446602
ATP6V0E2	11.9153165	12.1317577	12.8500728	12.4017804	11.6363636	12.2365953	10.8915992	11.5558969	11.6352642	11.9224743	11.5003831	12.1280972	12.087541	11.7915748	11.4156352	11.0819417	12.7789198	12.2327348	10.599663	12.4685835	12.4975475
ATP6V0E2-AS1	7.6561327	8.0316534	8.167778	7.8580645	7.682221	7.4278436	8.2046812	7.5788536	7.644576	8.0486508	7.5677634	8.2109166	7.8787362	7.586135	7.9227927	7.3655251	8.0100837	7.8276959	7.7821031	7.72004	7.00273
ATP6V1A	12.9624976	12.9651421	13.3256227	12.997383	12.6230152	12.7824851	12.6556544	12.6642052	13.1311682	13.4130168	13.1396826	13.3452581	12.8475966	13.2503928	12.8324292	12.971234	13.2589377	12.7754925	13.0209581	13.2160552	12.982258
ATP6V1B1	11.6683515	11.5944313	12.4091725	12.0830543	11.5585224	11.9070477	10.8411852	11.4243047	11.9713098	11.5316519	11.5206831	12.9069947	10.6228473	12.5795735	11.2046902	11.2734795	12.988088	11.4586944	9.0696458	12.403022	11.2644549
ATP6V1B1-AS1	7.8952408	8.0061094	8.7414437	8.5770161	8.5651758	7.7433768	7.090222	7.6192988	8.3165722	8.1154479	8.3221165	9.6132003	6.5812874	9.3893555	6.9615719	8.0430392	9.3652498	7.5994416	5.7332733	8.954304	7.5008181
ATP6V1B2	13.0264983	13.0846066	13.4887564	13.1420395	12.7505154	13.2949699	12.5324416	12.7388603	13.0661748	13.1477289	13.1224504	13.5078407	13.1984936	13.3167186	13.1396826	12.921505	13.9558332	13.2040582	12.9543891	13.4915298	13.1279435
ATP6V1C1	11.6430895	11.8675509	12.1839134	11.9931577	11.4057351	11.6047821	11.1546334	11.3856092	11.93457	12.0825289	11.839827	11.9919288	11.6754305	11.7907362	11.3615787	11.6665552	12.01272	11.7947171	11.6716551	11.7765466	12.1381345
ATP6V1C2	10.275886	9.9631826	10.7082895	10.0900363	10.078499	9.3777852	9.8925142	9.7425999	10.1718589	10.5052345	10.0315287	11.0146734	9.1128443	10.7872392	9.0186673	9.955678	10.3650262	9.4783432	8.4553066	10.5946036	9.9319123
ATP6V1D	11.2232341	11.7065533	11.9777664	11.2514579	11.1222779	11.5237348	10.331431	11.0034019	11.3718301	11.736466	11.0866921	11.6732067	11.3606417	10.999681	11.1658112	10.9277073	11.9312256	11.9768566	11.3788873	11.3927713	12.3866163
ATP6V1E1	11.8433217	12.1960948	12.3408398	11.9763747	11.5894789	12.6460992	11.1972426	11.8591827	12.253628	12.2218514	11.9491688	12.086904	12.1158594	12.0866792	11.7029785	11.9604715	12.6540717	12.3489155	12.0225807	12.1341456	12.5976397
ATP6V1E2	7.0998628	7.1921516	7.4657591	6.8422237	7.1013003	7.2890188	6.8245053	7.3931746	7.1219396	7.5235334	6.9809143	7.338213	7.4448037	7.0142423	7.4672109	7.2830096	8.2584919	7.4204821	7.2265161	7.5008181	7.6125124
ATP6V1F	11.7648605	11.8440795	11.7450468	11.5820918	11.8642893	12.9264195	11.2933471	12.2591157	12.0538414	11.7687089	11.5477859	11.6033562	11.9933534	11.5779191	11.5498929	11.521054	12.3923378	12.4020877	11.6019658	12.0611193	13.337772
ATP6V1G1	11.0054217	11.2585982	11.1848529	11.0100349	10.991438	12.0434396	11.0133322	11.554716	11.5401274	11.2367032	10.9582525	11.0500741	11.6789954	10.9453097	11.0471829	11.102249	11.7794985	11.8726392	11.243545	11.268577	12.385467
ATP6V1G3	7.2016136	6.7252673	7.7473334	7.3755078	6.2123147	6.8068782	5.8393594	6.7222397	7.3972319	7.5949548	6.6028242	7.4682405	5.160939	7.4311182	5.2844559	6.4244686	8.2319862	7.2122333	3.9851576	7.3978647	7.2043646
ATP6V1H	11.0702374	11.1915096	11.5893116	11.2897033	10.8025163	11.2296804	10.6980183	10.7580983	11.3753623	11.463422	11.3025622	11.5080303	11.1193607	11.3719482	11.0538402	11.0666481	11.6988131	11.0871788	11.136856	11.3197845	11.2670967
ATP7A	10.7570242	10.5704084	10.8785833	10.7001679	10.6703808	10.529738	10.732095	10.5328417	10.7427373	11.0054217	10.914028	10.8079906	10.6937212	10.8353863	10.5881482	10.8961543	10.7986939	10.8950643	10.5475058	10.7226018	10.8778475
ATP7B	10.9104398	11.2494028	11.1861135	10.914028	10.7920117	10.8917315	11.0059844	10.7788727	10.8963172	10.9477594	11.0991184	11.3677435	11.0296297	10.8588781	10.560661	10.7140679	11.3437274	10.6273936	10.6489759	11.116903	11.5401274
ATP8A1	10.795489	10.2819344	10.6047714	10.6688632	10.9539866	10.1424134	11.0944472	11.0414157	10.865238	10.5715723	11.0179231	10.7387006	11.0881783	10.9838221	11.0294804	11.1476682	10.6708706	11.1246033	10.6339607	10.6286741	10.6073649
ATP8A2	6.5386885	7.4584723	6.8782468	7.7770323	7.2536465	7.3004691	6.0543415	6.8736467	7.7682828	7.1865283	6.4743804	7.1080572	8.1087945	7.2321951	6.8599478	7.8550362	7.6117241	7.8122507	6.5212728	6.7725667	7.6219341
ATP8B1	11.5561855	11.1593604	11.0532442	11.3432619	11.5134166	11.2154922	11.6155863	11.3624726	11.4926595	11.4726223	11.5118198	11.18561	11.1534306	11.4586944	11.4605022	11.5782591	11.2606771	11.4815526	11.4576547	11.0192236	11.0070344
ATP8B2	12.0050498	11.8944124	11.4366438	12.234261	12.6844427	11.9531823	12.7487088	12.9457759	12.3220843	11.6595165	11.9224743	11.484375	12.5173582	12.2964499	12.4231422	12.6040449	10.8729694	12.788584	11.9989756	11.8251385	11.8963304
ATP8B3	5.862684	6.5793711	6.0283377	6.3689477	6.9760393	6.0793219	7.3885342	6.9405402	6.8017545	6.183906	6.8105892	5.6639838	6.2034642	6.8564318	7.0232235	7.2000655	5.4430557	5.4582832	6.6193444	5.9442331	5.949659
ATP8B4	9.8778088	9.7805189	9.8377688	9.8179469	9.8176351	9.9408106	10.0238134	10.3307694	10.1978666	9.8153334	9.6786147	9.79195	9.9257437	9.7295087	10.2757185	10.2596717	10.0570687	10.208302	9.223674	9.7541867	10.3778618
ATP9A	12.5759825	12.5855524	11.9362646	12.2242966	12.7345974	12.6012974	13.0251174	12.8880264	12.6253199	12.5436755	12.6615626	12.3226411	12.666251	12.5272711	12.8204781	12.6293917	11.9504949	12.7246334	13.007552	12.3440222	12.4023949
ATP9B	11.451731	11.4129306	11.4708418	11.4865815	11.454317	11.2002412	11.3936257	11.2542916	11.3984745	11.2983659	11.6061158	11.4600935	11.3606417	11.5344834	11.5057077	11.4684594	11.3787376	11.4398882	11.3852271	11.4498016	11.2558655
ATPAF1	11.2515935	10.9676493	11.5311276	11.2909993	10.9332403	11.4889475	10.573971	10.9259552	11.2562237	11.3464949	11.2171591	11.4472229	11.097726	11.0749615	10.8358733	10.8853462	12.041642	11.3705656	10.744414	11.3452125	11.6771109
ATPAF2	9.8027433	9.9658418	9.9824865	9.8370491	9.8550564	10.2013792	9.809571	10.0505479	9.9485526	9.9339097	9.8290352	9.9853934	9.9076002	9.8997991	9.7846851	9.6782496	10.4385472	10.1076588	9.7988602	10.0556004	10.4544607
ATPIF1	11.5969894	11.8151052	11.9865177	11.6939111	11.5572675	12.4225216	11.2504417	11.6287543	12.0241255	11.7092056	11.7899768	11.8037685	11.9435734	11.5586882	11.3904337	11.5479995	12.482464	12.0996384	11.1146701	11.9381158	12.4617786
ATR	11.5389699	11.3036144	11.2948573	11.4505192	11.4552772	11.2410453	11.3452125	11.3700359	11.4832376	11.5322057	11.5668039	11.4018206	11.4007874	11.4169479	11.5018375	11.5673736	11.1880953	11.4443258	11.6918143	11.1565638	11.0887147
ATRAID	11.5373073	11.4244488	11.4898157	11.3643979	11.5540448	12.2888088	11.3597878	11.8319613	11.786991	11.4306055	11.3665951	11.4552772	11.7524739	11.2691195	11.3762205	11.4684594	12.1963624	12.1421797	11.2072922	11.6679513	12.7494357
ATRIP	8.88141	9.1173338	8.7310296	8.8108886	9.0027619	8.8733209	9.2615521	8.9881439	8.9113528	8.8058009	8.9873362	8.8683047	8.5287466	9.0395821	8.9541439	8.8765605	8.822718	8.9690019	9.2375002	8.775343	8.7280637
ATRN	12.8821108	12.6901216	12.788584	12.8208631	12.7554734	12.7977884	12.8139144	12.7653745	12.914249	12.8807553	12.8286555	12.8411408	12.7487088	12.7352881	12.87855	12.8560354	12.798825	12.7292936	12.8835076	12.8690745	12.6277597
ATRNL1	10.6524259	10.1952465	10.7669203	10.7792434	10.879906	10.4922057	11.425531	10.9363935	11.1927143	10.2856213	10.3102935	10.494688	11.078074	10.7872392	11.4761544	11.3660899	10.1008609	11.5091663	11.0025716	10.5663614	10.941007
ATRX	12.5173582	12.1875775	12.5427674	12.6446035	12.0827916	11.7507827	12.3154341	12.2258862	12.445327	12.3738226	12.5210054	12.363695	12.3840692	12.3046812	12.4732481	12.4089187	11.9023469	12.3483347	12.2618717	12.0569855	11.8138489
ATXN1	12.3346322	12.2094564	12.2710174	12.3300692	12.5353722	12.1608694	12.6740733	12.5816078	12.5106608	12.2450441	12.2909571	12.3738226	12.4255936	12.445327	12.6026563	12.6207815	12.3905937	12.5089137	11.9970086	12.3472803	12.2197032
ATXN10	11.5121215	11.4451238	11.5029765	11.3971072	11.3916464	11.6655407	11.3805719	11.5026692	11.7339195	11.5443533	11.5992949	11.4357809	11.6606605	11.3579065	11.7290302	11.5154519	11.73482	11.7146057	11.8284767	11.3770368	11.7438386
ATXN1L	12.9846436	13.0603825	13.0153039	13.0671402	12.9758422	12.648879	12.6293917	13.1030776	13.0438988	13.0388468	13.0490652	13.0380022	12.8615738	12.9730178	12.6949704	13.0551157	12.9740716	13.0052495	12.8341327	13.029607	13.0652209
ATXN2	11.938556	11.9865177	12.1701507	12.0854548	11.9009991	11.5530007	12.0377783	11.6077922	11.7461459	11.898548	12.0403816	12.0321092	11.879334	12.0199765	11.815802	12.0272476	11.8140375	11.6298184	11.7533616	11.9895017	11.7963098
ATXN2L	12.9105232	13.1579138	12.921505	13.230636	13.2682344	12.0587994	13.4837028	12.7304167	12.5986937	12.9358169	13.1288126	12.9272897	12.7882223	13.1759817	13.2285281	13.1440744	12.2083125	12.252554	13.1924503	13.0558901	11.7845766
ATXN3	10.6015629	10.3809858	10.5883554	10.5194193	10.5316309	10.624868	10.8737983	10.8148206	10.641364	10.4598144	10.6336218	10.6373458	10.8733114	10.7178578	10.6351252	10.8063582	10.4568341	10.7859141	10.6746836	10.5985564	10.6285557
ATXN7	11.9365004	11.7753675	11.9510127	11.9616958	12.1376461	11.8377439	12.3642543	12.1439036	11.9919288	11.8700135	12.0045306	12.0054365	12.2357347	12.0286946	12.0286946	12.2921119	11.9555426	12.1553488	11.8237655	11.950031	11.6671649
ATXN7L1	10.7370547	10.8071947	11.2183919	11.1313277	10.8619022	10.6541069	10.6231006	10.7439614	10.6551135	10.7489248	10.879906	11.2403341	10.7085157	11.0305882	10.6937212	10.8968359	11.2405497	10.9443885	10.313336	10.9885475	10.7161747
ATXN7L2	9.4217387	9.7467782	9.5962812	9.6286675	9.7074443	8.8972557	9.6730979	9.2214809	9.0469039	9.5372192	9.5806491	9.5380455	9.2630468	9.4310585	9.5644488	9.2949405	8.9308724	8.7772403	9.823865	9.6867198	8.3700092
ATXN7L3	11.6430895	11.7762433	11.4916967	11.6171362	11.9224743	11.7197356	12.2548696	11.9210729	11.756273	11.7199713	11.7774908	11.6918143	11.904821	11.756273	11.8408163	11.8444789	11.5476671	11.5977841	12.0166217	11.7390417	11.468779
ATXN7L3B	12.6770991	12.4197287	12.5092193	12.480858	12.6770991	12.7721246	12.5986937	12.501741	12.6540717	12.5930367	12.6270426	12.6537316	12.6372149	12.4711408	12.5934089	12.5917191	12.7964087	12.8042939	12.5329535	12.6734269	12.5799191
AUH	10.6736555	10.6320889	11.2670967	10.7251339	10.348378	10.903009	10.2303566	10.4833877	10.8718702	10.812153	10.7860436	10.9520957	10.7643583	10.7121368	10.3289487	10.4948829	11.5426373	10.8425695	10.4994977	11.1124718	10.9943912
AUP1	11.7056346	11.9006504	11.6527536	11.7114833	11.9235738	12.4032432	11.9666193	12.2553581	12.0611193	11.7939419	11.8286475	11.7610611	12.1928248	11.7974265	11.9108113	11.8798123	12.2182275	12.2192214	11.8855004	11.8412952	12.4131004
AURKA	7.5684033	7.6761443	7.7774262	7.059255	7.4390445	8.3260132	7.9696553	7.9768575	7.6524	7.7047137	7.14307	7.1822619	7.9397612	7.4311182	7.5491392	7.2973072	7.7349921	7.0957012	7.7821031	7.6004291	8.2362283
AURKAIP1	11.5142985	11.6047821	11.5365452	11.3170467	11.4433366	12.3524119	11.2277993	11.9117318	11.6884736	11.5225452	11.1612273	11.5091663	11.5723118	11.2578427	11.1956873	10.7758916	12.2277688	12.0595553	11.3478469	11.6685143	12.5457258
AURKAPS1	7.3406293	8.157213	7.6733667	7.511522	7.6493387	8.1909918	8.3746189	8.5541455	8.0812355	7.7878398	7.1192827	7.9348532	8.3616854	7.3189489	8.1627979	8.2564673	8.1761918	8.2309381	5.4965248	8.1183864	8.4573687
AURKB	4.9346729	5.7647747	4.4722793	4.4081911	6.5058831	6.3456017	6.5860856	6.4210531	6.5006462	5.5819025	5.1105414	3.4069273	5.3127889	4.12366	6.6296215	5.5182847	4.633468	5.2023899	6.1883922	4.911608	6.4536456
AURKC	6.7562446	6.832417	6.0870313	5.6785941	5.4184478	6.5930951	6.3771537	5.8712817	5.8662329	4.9037463	6.142641	5.7952915	5.8436315	6.7344047	5.8700135	6.5424565	6.366215	5.2452852	6.165951	6.5634114	6.8263535
AUTS2	11.4495551	11.4075095	11.7939419	11.6780584	11.5819397	10.5236404	11.5093172	11.1171194	10.8689604	11.5265217	11.5668039	11.90537	10.9489606	11.3833612	11.3904337	11.1293649	11.1967124	10.7445848	11.2888601	11.5649063	10.5470741
AVEN	8.6690192	8.8128568	8.9728382	9.0735317	8.6067251	9.2891163	8.5675806	8.9819965	8.7685524	8.5016417	8.4927232	8.5537377	8.9783606	8.6048297	8.256267	8.4760576	8.955815	9.0877839	8.8477321	8.8362465	9.827166
AVIL	10.7052272	10.4442314	10.4600471	10.3324963	10.2632904	10.2855046	10.7916656	10.4654183	10.612147	10.4598144	10.4893473	10.4385472	10.649107	10.6064804	10.3959916	10.5535475	10.3778618	9.969193	11.0355487	10.7598202	9.9783243
AVL9	11.7165532	11.591847	11.546575	11.6465328	11.6890092	11.820088	11.6397561	11.7774908	11.70478	11.6681514	11.7688777	11.6352642	11.8104485	11.5735	11.561783	11.8134309	11.8056615	11.7728065	11.6635643	11.6853659	11.9647677
AVPI1	7.5800128	8.3223477	8.3062148	7.9145012	7.8830323	8.6828856	7.6387957	7.9102218	8.1721879	7.6892007	7.8241231	8.1928311	8.0414642	7.81437	7.7508233	8.0731329	8.9157756	8.123691	7.9848083	8.2568176	7.9360656
AVPR1A	8.8440127	8.8569479	9.3824222	8.6246625	8.3215554	8.5221428	7.6940203	9.2021909	9.5875238	9.5502523	9.1122795	9.7776911	7.8072652	9.3729074	8.0269875	8.9822808	9.3231149	8.9891456	7.6556175	9.5174774	9.5505914
AVPR1B	4.9346729	6.7721145	7.5150483	5.8082197	5.3240948	7.4710725	6.1190923	6.0136225	5.5840422	5.3632127	7.7228887	5.4403378	5.59529	4.9550077	5.3680311	6.5883541	6.6234617	6.5396351	6.4205112	7.1532962	7.3094147
AVPR2	8.6958424	8.6194841	8.7123864	9.0386824	8.6897369	7.7740589	9.3440476	8.1461151	8.5229415	7.8564094	8.4718708	8.7374295	8.009377	8.3989079	8.3974638	8.3140757	9.2082088	8.301493	8.6879801	8.3490103	7.4025199
AXDND1	6.5125675	6.2181056	5.6555177	6.4844935	5.598883	5.9611526	6.1190923	5.7705934	6.2601273	6.8885747	6.5006462	6.7360499	5.885054	5.9603434	6.2451358	4.8102224	6.4941641	6.6057996	5.2680729	6.2951942	6.5424565
AXIN1	10.7234434	10.9645666	10.617725	10.6883009	11.016112	10.5666304	11.3289812	10.948594	10.5899838	10.7232559	10.7398227	10.538177	10.6702902	10.7249936	10.8705897	10.7067028	10.3071741	10.5069965	11.0903099	10.7635602	10.2182989
AXIN2	9.8778088	9.9658418	9.2030382	9.8406032	10.2669566	9.6431172	10.5388026	10.1514643	9.8421574	9.5676957	9.9025047	9.3533828	10.0281425	9.8223773	10.5807146	10.0613472	8.7810586	9.9412947	10.5419843	9.4777457	8.8540382
AXL	11.7533616	12.0341981	11.2954517	11.686936	12.2144209	11.6613276	12.4310534	12.2648278	11.6488275	11.4665669	11.5180785	11.0545499	11.7142332	12.0581338	12.501741	12.1725049	10.5748954	11.6899217	11.9651301	11.3626637	10.7979378
AZGP1	12.836581	12.7487088	14.0776183	12.970767	12.3777821	13.4658623	10.5492473	11.6963542	11.9828563	12.7645692	12.8656534	13.793012	12.9624976	13.041809	12.3328854	12.0730812	14.4838996	13.6086393	11.6346917	13.4353331	14.164648
AZGP1P1	6.270311	6.9882229	7.8082526	7.0028825	6.4751386	7.2769207	4.9902988	4.3731619	5.6240145	6.5766205	7.02386	7.7763924	6.1606327	6.8427171	4.7859477	5.3127889	8.2363805	7.0645437	4.9129202	7.1981291	8.4322646
AZI2	10.1421839	10.2095411	10.5412597	10.3668377	10.0408906	10.1283658	10.2468868	10.0982327	10.2467026	10.3036491	10.2457128	10.4276145	10.1668039	10.1703108	10.1163593	10.2233272	10.386051	10.1638207	10.2937788	10.021668	10.3898417
AZIN1	11.6316543	11.3745214	11.3857911	11.7256093	11.5271921	11.4979692	11.2805211	11.7268578	11.6289726	11.7049218	11.8508622	11.7158267	11.5761217	11.5475483	11.7357917	11.7473689	11.5137387	11.7963098	11.8659087	11.3407381	11.4361984
AZIN1-AS1	7.7178115	7.7096023	7.8262296	7.8204641	7.7188048	8.1204505	7.3291487	7.5339118	7.8897885	7.5134625	7.5890416	8.0266166	7.4536475	6.9936477	7.0666963	7.7065572	8.0048571	7.5660162	7.8710183	7.4570112	7.9279969
AZIN2	8.8440127	9.2205477	8.9930164	8.8798183	8.8437333	8.7819513	8.9128627	8.9633138	8.7532926	8.7965378	8.9382414	8.9836448	9.0854848	9.1705351	9.4159491	8.8184071	9.2282818	8.6790631	8.7953771	8.989425	8.8821254
B2M	15.008034	14.9239796	14.4456073	15.0552463	15.265892	15.505979	15.4908142	15.8574606	15.8259157	15.0918697	15.0794892	14.4357698	15.6488518	15.1402735	15.3488617	15.505979	14.4539853	15.5915128	14.7629044	14.6178239	15.7322261
B3GALNT1	10.2144435	10.1480472	10.3879692	10.4246547	10.2085338	10.4393286	9.8472186	10.1112903	10.2182989	10.1755491	10.4859767	10.6185037	10.4423721	10.0156788	10.3684561	10.2185458	10.688634	10.1908292	9.9843891	9.9615279	9.9929531
B3GALNT2	10.4237756	10.1330152	10.2728117	10.1955107	10.2648645	10.2461668	10.5330997	10.5904949	10.1364021	10.1674616	10.285738	10.0935312	10.1899995	10.288756	10.4281565	10.3881418	10.3004126	10.2342328	10.3882378	10.5243547	10.2812834
B3GALT2	7.325719	7.0893843	7.7134693	7.8762254	7.4081097	7.1053504	7.5677634	7.425629	7.3397884	7.5646671	7.9490226	7.5134625	7.2261836	7.2813041	7.419474	7.5108102	7.2265161	7.379651	7.6631112	7.2714149	7.0981601
B3GALT5	6.736543	7.1710334	6.3821674	6.3689477	8.0088684	6.5771443	7.5311359	6.794115	7.3737484	6.3337487	7.2165648	5.4029645	7.7175089	5.8528101	7.7733371	7.4832912	5.3627375	7.2677134	6.6002949	6.7725667	6.2508885
B3GALT6	10.410537	10.4827434	10.1106019	10.1644217	10.4638239	10.819405	10.3969603	10.5183093	10.3199693	10.1941905	10.0164131	10.0072311	10.2208733	10.224694	10.2545226	10.0613472	10.1323609	10.3346991	10.4282485	10.2646572	10.3717515
B3GAT1	8.8887665	8.8384253	9.66827	9.4565436	8.6794851	8.5602994	8.4924782	8.7116856	7.9684643	8.5771262	7.4333035	10.0403065	9.2217611	8.8047742	8.2461087	7.7232892	9.3261104	8.0898654	8.717055	8.7225902	7.4551466
B3GAT3	10.6247141	10.7501624	10.464785	10.5153342	10.8690981	11.0650297	10.5769882	10.7849994	10.705758	10.6699939	10.5257357	10.3912728	10.5583984	10.4612868	10.6531004	10.4837651	10.6349801	10.7359973	10.8143534	10.6080827	10.6319379
B3GLCT	9.3717499	8.9955868	9.2956233	9.0884922	9.2149163	9.1891114	8.966682	8.8194258	9.0762384	9.2722004	9.0499125	9.2703277	8.996691	8.9612077	9.1230466	8.9660192	9.4411544	9.1410986	9.139635	9.2491867	8.9716458
B3GNT2	10.3604377	10.2844426	10.4809157	10.2650719	10.269442	10.8109351	10.4018903	10.5588849	10.6012109	10.6454143	10.5508688	10.7218306	10.5156476	10.528191	10.2206288	10.5181026	10.8434285	10.4807872	10.2426211	10.4389388	10.4544607
B3GNT3	8.3587503	8.0693097	8.1514411	8.0725683	8.6794851	8.0439829	8.8133091	7.3062694	7.5849818	8.8911866	7.8348524	7.9105864	8.5211421	7.8018964	8.4283941	8.5043874	9.2491867	7.4289182	9.3401854	9.2005676	7.4672109
B3GNT4	7.7178115	8.7435769	8.6452566	7.9204465	7.9147863	8.1025847	7.4367133	7.6814219	7.9966174	8.3455402	7.5890416	8.2820856	7.5953876	8.2636331	7.2795954	7.1074562	8.9308724	7.48012	7.3994438	8.4752551	8.4428068
B3GNT5	8.2010238	8.7517823	8.3221165	8.0592329	8.5553384	8.7423738	8.4710728	8.5682996	8.3668722	8.5696374	8.4642214	8.4658104	8.7508464	8.52808	8.4879749	8.7322726	8.445269	8.3065064	9.0222047	8.5728658	9.00958
B3GNT7	7.7178115	8.3978221	7.9204465	8.0370075	8.0878308	8.3386906	8.1480654	8.1758165	8.1234091	8.5159903	7.971921	7.9482148	8.0273584	8.2586803	8.2872594	7.8120816	7.597587	7.6690506	8.6745519	7.9147863	6.9477579
B3GNT8	8.5156414	8.3915819	8.5180174	8.3342977	8.3436724	8.0896078	8.6232067	8.0922113	8.2363805	8.5325506	8.3788142	8.5087802	7.6576706	8.3457655	8.385633	8.190248	8.4151506	8.0962884	8.1217921	8.3490103	7.5274465
B3GNT9	9.8616414	10.0635261	9.978201	9.9748772	10.2772944	9.7656371	10.0748649	10.0909892	10.1839016	9.7156671	9.7829404	10.0275454	9.9896498	10.276053	9.9504923	9.8737989	9.4477978	9.8463678	9.7927305	10.1768279	9.5398562
B3GNTL1	8.8440127	8.8925903	8.2166089	8.7823634	8.8896583	8.6026862	8.933739	8.5441447	8.505392	8.5197022	8.6208669	8.6064081	8.4051589	8.9939707	8.8863304	8.5374886	8.0158192	8.3211896	8.8393221	8.5973655	8.0173977
B4GALNT1	5.5105633	5.5226506	6.0870313	5.8427969	5.4184478	5.5016341	6.3498868	6.0676708	5.8662329	6.2361743	6.0564209	5.5087844	5.0280817	6.149112	6.3480913	5.100051	5.1559434	5.7405496	6.7660048	5.7630414	4.240586
B4GALNT2	8.5730985	7.5126658	8.5305439	7.5772388	7.8603565	8.2248475	9.8209642	8.2146606	8.5092486	8.9679899	8.627864	7.8269241	8.5012641	7.7122302	8.7031217	8.2509629	8.7573724	7.6690506	8.6139041	8.7069629	6.1505748
B4GALNT3	10.1449865	9.5607283	10.2482441	9.8158694	9.4810063	9.2056806	10.1163593	9.2639728	9.5462959	10.0990287	9.9934045	10.4513954	8.8604602	9.4773555	9.5293259	9.7303075	9.9965042	9.2071342	9.7016314	9.8429587	8.3940653
B4GALNT4	3.4850403	5.4820455	4.0487786	4.906456	5.6743917	6.0086282	7.6750647	6.794115	5.4184478	4.240586	4.7859477	5.6639838	4.1857815	5.1569855	6.5478713	5.3627375	3.9692362	5.3281405	6.1098584	4.7261276	6.1760636
B4GALT1	12.8730882	13.3595372	12.7288773	12.921505	13.4114144	12.8584759	13.2040582	13.029607	13.3498258	13.3186857	13.1468099	12.7277854	12.9740716	12.7113304	13.1770413	13.1288126	12.4859504	12.8888124	13.4066153	12.8020674	12.3536108
B4GALT1-AS1	4.9346729	4.5973939	5.4539236	4.6793159	5.0090182	6.5100457	5.9165439	5.9550668	5.8273429	5.3201556	4.3513137	5.0548361	5.405334	4.6172467	4.9894579	5.15412	6.5115183	6.0162814	4.7429041	5.0375094	7.4025199
B4GALT2	10.4050227	10.5492473	10.040128	10.0773808	10.3699716	11.0237941	10.2579886	10.6143893	10.3502016	10.4751736	10.0263463	10.1056866	10.244048	9.8808563	10.2700364	9.8187933	10.5074028	10.386051	10.7431115	10.2983362	10.8739479
B4GALT3	10.6902758	10.8314698	10.7331506	10.9089914	10.9722291	11.1344368	11.1502817	11.2829315	11.0044354	10.9735843	10.8301924	10.7170414	11.2100027	10.9600753	11.0623719	10.9309774	11.2343423	11.0143456	11.0497314	10.9958607	11.4013656
B4GALT4	10.0463806	10.2878691	10.6415259	10.3100815	9.983086	10.4209833	9.7327951	9.8672396	10.250746	10.0787843	10.1791445	10.4718651	10.4115854	10.2712722	9.9803571	10.0565756	10.7384158	10.3513603	9.7029898	10.3772056	10.4437965
B4GALT4-AS1	3.7716396	5.3627375	5.2836657	5.6785941	5.1861773	5.8184565	5.3769693	5.1669748	4.248793	4.9037463	5.0534732	5.6948775	4.540301	5.4489765	4.6521727	5.4515375	6.6035572	5.3281405	4.5280641	4.8472414	7.2218583
B4GALT5	12.6814276	12.8298153	12.4366158	12.5756911	12.8705679	12.9784502	12.3892268	12.833444	13.0849919	12.9996808	12.9924448	12.4846523	12.5920446	12.489706	12.5759825	12.9289229	12.4705403	12.2779635	12.7612465	12.7784651	12.6442433
B4GALT6	7.6932456	8.1380027	8.2111011	7.6805654	8.04073	8.1625777	8.0091227	7.4925635	8.0883022	8.3763574	8.0930291	7.8743003	7.9640028	8.1605173	8.000993	8.0342331	8.3468771	7.4522317	8.3274526	8.0998634	7.8155156
B4GALT7	10.2113856	10.3622393	10.2993279	10.3100815	10.3648575	10.5129528	10.3297839	10.3923906	10.2009893	10.2960561	10.0487607	10.0181123	10.0624001	10.2841615	10.2192951	9.9187332	10.3802737	10.2232177	10.191561	10.2620474	10.6307609
B4GAT1	10.4821837	10.6273936	11.1395796	10.7614294	10.4765915	10.924671	10.0238134	10.455095	10.8392444	10.8458746	10.6805771	11.1678426	10.5650779	10.7623898	10.1675779	9.9187332	11.6376431	10.8483508	10.1879203	10.9043804	11.3495503
B9D1	10.0214948	10.1694643	10.0605092	10.1625458	10.2055579	10.1345265	10.3438199	10.1485741	9.8735369	10.1018071	10.285738	10.166563	9.8481048	9.9111757	10.1626688	10.0642266	10.1658132	9.8768932	10.3383257	10.2241037	10.065034
B9D2	7.6148407	7.7311403	7.6013625	7.8204641	7.8830323	8.3260132	8.0091227	8.1144375	7.9261917	8.0805594	7.8076166	7.7479259	7.8787362	8.0195802	7.9387753	7.5108102	8.0477708	7.8122507	8.1719573	7.9274161	7.6969931
BAALC	6.7766899	6.8027107	6.7625994	7.1056453	6.240355	6.5100457	7.3291487	6.6247079	7.022304	6.8885747	6.8431694	6.2782318	5.885054	6.5501667	6.3725015	6.7780885	7.4985842	6.9999607	7.1200368	6.9622905	7.2218583
BABAM1	11.1669873	11.357241	11.1171194	11.0244344	11.4417028	11.9751535	11.4044334	11.6667798	11.5519307	11.2846638	11.1904653	11.1268812	11.4676364	11.0893111	11.2071534	11.2290138	11.7086749	11.752882	11.1807915	11.3787376	12.288541
BACE1	12.1428684	12.0649336	12.1081367	12.1068686	12.2128338	11.9145455	12.1585965	12.1841993	12.0708657	12.0157581	12.0085332	12.0967873	11.9834299	12.0341981	12.1701507	12.2596947	12.0132751	12.1633156	12.1022872	12.0147959	12.1140858
BACE1-AS	6.8266502	7.1921516	7.3190908	7.118097	6.9760393	7.4187968	7.4531614	6.885363	7.0339799	7.0852737	7.0952426	7.1822619	6.8671867	6.956523	6.5798233	6.6733479	7.4547686	6.8914084	6.9673211	7.0721395	7.1448909
BACE2	12.0498232	11.6766969	11.5277393	11.5946197	11.5977841	11.4906859	12.4200946	11.6225987	11.9090138	11.736466	11.5992949	11.9032637	11.5482132	11.2883732	11.839827	11.8685501	11.4674784	11.5791297	12.1381345	11.5928759	11.6190257
BACH1	11.8412952	11.5367193	11.5570057	11.60932	11.9204817	11.9865177	12.1618552	12.1600531	11.9942518	11.8040316	11.8149406	11.55533	11.9063515	11.7925917	11.9516618	12.0710369	11.7306009	12.0725779	11.7397303	11.6037076	11.9957701
BACH1-IT2	7.0333783	6.9247983	6.8621107	6.4844935	6.7405244	7.15781	7.1495766	6.6406519	6.9437111	6.729653	6.9059861	6.3444462	6.5998855	7.1339506	7.0510407	7.1343758	6.6035572	6.4939247	7.3228983	6.7517129	7.6026844
BACH2	9.6021369	9.3708391	8.9688035	9.5947741	9.8060636	9.3090478	9.9519315	10.1946874	9.529496	9.0860341	9.4072074	9.3948664	10.3694149	9.7569001	9.5644488	9.7565737	9.2338898	10.4395694	9.5684443	9.2412333	8.8379043
BAD	10.3395019	10.5220347	10.4168943	10.4089419	10.6776363	11.3664164	10.5114447	11.1066661	10.7832906	10.6109786	10.2360304	10.4984382	10.7687549	10.2726902	10.2127936	10.0071456	11.2035481	10.8075863	10.4057997	10.6037772	11.6950838
BAG1	11.5397979	11.4098331	11.5022644	11.1333803	11.2327476	12.0587994	11.8403766	11.5985014	11.644834	11.4882481	11.2242573	11.3659423	11.4507459	11.2401741	11.1658112	11.3725106	12.0459532	11.8877094	11.7283001	11.5598838	12.2197032
BAG2	8.3807871	8.2902386	8.258067	7.9586553	8.1496031	8.4734249	8.0339551	8.1528492	8.3562326	7.9491841	7.8915695	8.166166	8.6738499	7.8768669	8.385633	7.8838469	8.5079508	8.533485	8.638947	8.3559399	8.4820957
BAG3	11.3176511	11.7708205	11.7967071	11.7161806	11.1209098	11.3486917	10.702227	10.6937212	11.0479323	11.8205717	11.4493086	12.2042019	11.3902804	11.6331748	10.9825882	11.0723359	11.9115405	11.06328	11.7169701	11.8711473	11.1946113
BAG4	10.1449865	10.0635261	10.2728117	10.0921586	9.9946576	9.9630015	10.2520996	9.7984186	10.0592209	10.1815817	10.1881299	10.2034735	10.0430932	10.1008609	10.1388037	10.1896811	10.3993666	9.9772662	10.1171827	10.1984894	10.0084502
BAG5	11.2562237	11.2504417	10.9685699	10.9673274	11.1250792	11.4004458	11.3673079	11.1542966	11.3011677	11.4462066	11.2210152	10.9873964	11.151351	10.9389393	11.3352124	11.343561	10.8588781	11.1203797	11.8956359	11.1124718	10.7145233
BAHCC1	11.9347932	11.9495499	11.8693591	12.2470366	12.2232053	10.0754824	12.4565746	11.7774908	11.4066944	11.8636818	12.0983291	12.0461425	10.6956541	12.205759	12.3303506	11.9099265	10.5276272	10.9121191	11.9479648	11.9914051	10.4148116
BAHD1	11.327348	11.5675197	11.4796199	11.3845583	11.5166762	11.0192236	11.6419701	11.2679203	11.210333	11.4445509	11.5055451	11.7018426	11.3534889	11.5438631	11.3927713	11.4308034	11.398641	11.0014574	11.5627074	11.6346917	10.822584
BAIAP2	11.2065154	11.6337374	12.0057044	11.6823489	10.8607366	10.7707906	10.7483504	10.5785389	10.5052345	11.2376829	11.1501644	12.201467	10.7423056	11.6190257	10.7928051	10.8492402	11.6554532	11.0002387	10.5431902	11.2951436	10.649107
BAIAP2-AS1	10.7052272	10.7806649	10.4587575	10.7901838	10.9533136	10.7013158	11.0391643	10.8721814	10.8849521	10.8974504	10.8439478	10.7501624	10.5472514	10.5034189	10.9342583	10.7017756	10.6568855	10.370419	10.7906619	10.7729193	10.1335327
BAIAP2L1	10.3544083	10.3781316	10.1950924	10.2048216	10.4240898	10.2013792	10.7117991	10.2637033	10.4187078	10.3234865	10.4511521	10.3731522	9.9128184	10.1264886	10.5006486	10.581146	10.0009808	9.6061401	11.0277788	10.4272204	9.8303997
BAIAP2L2	10.6384035	11.2536886	12.1371486	11.4796199	10.6425128	11.1018882	9.6761347	10.1153006	10.1158235	11.5834078	11.304276	11.6388847	10.9157487	11.3172514	9.9216765	10.6807186	11.4441559	10.533595	9.952493	11.3062979	10.8345032
BAIAP3	10.0180044	10.2991074	10.4892221	10.51002	10.179742	9.2123609	10.5585891	9.606321	9.4955341	9.9934045	10.3677846	10.6143893	9.3840853	10.5605427	9.9597264	10.0034499	9.9410527	8.9825621	9.7704243	10.5493488	8.721027
BAK1	9.738494	10.1602754	9.7319254	9.960955	10.0072311	10.3560369	10.3026948	10.1302215	10.1739725	10.0322351	9.7595108	9.7098792	9.9223251	9.7803281	9.9437673	9.7565737	9.9605118	9.801042	10.3451633	9.8891663	9.9605118
BAMBI	10.0000906	9.8745605	9.9414281	9.6588954	9.9579006	10.2184224	9.5708515	9.9633734	10.0108025	9.9563934	9.9829293	9.800455	9.6432745	9.4142248	9.8187933	9.9286871	10.1829882	10.2688192	9.72912	9.8778088	10.336803
BANF1	10.6761862	10.7339947	10.434511	10.4864821	11.0399356	11.7706332	10.5804282	11.5095985	11.0497314	10.8817425	10.7067028	10.5262439	11.0430882	10.6183613	10.8521606	10.6769186	11.2426558	11.4926595	11.1121352	10.7793174	11.9046222
BANK1	9.4537565	8.6917711	8.145335	9.2696045	8.8601275	7.9689522	8.3166398	9.1665428	8.6215035	7.9009649	8.8581515	8.3081154	9.8754281	8.9452617	8.5227237	8.8043634	8.2363805	10.1739725	7.927675	7.9514451	7.8048289
BANP	10.2935022	10.2712722	10.3834069	10.3069126	10.4217	10.3453455	10.6869845	10.7033031	10.3701174	10.2208733	10.3019298	10.4012466	10.624868	10.336803	10.2843295	10.1173154	10.4659986	10.4260965	10.2386822	10.5339132	10.233109
BAP1	12.4043082	12.5353722	12.3825835	12.4053664	12.4189578	12.4430714	12.545394	12.4165297	12.3989834	12.3872947	12.3103104	12.3817516	12.2229517	12.32316	12.3657124	12.2076321	12.5595789	12.308497	12.3650927	12.4047731	12.3024395
BARD1	8.1456679	7.7311403	8.2326551	7.5463248	8.8204069	8.5291521	8.4577581	8.8573539	8.9458569	8.3016939	8.2528743	8.0216209	8.3761007	8.2753124	8.7185665	8.9027173	8.0225994	8.7384822	8.3528733	7.805038	8.4627321
BARX2	7.2259747	7.5687324	6.8941702	7.5463248	6.9150851	8.4156215	6.0543415	7.2379642	8.1509728	8.1958363	7.9876561	7.957573	6.95883	7.3480792	6.1501489	7.470651	8.3375062	7.7072699	7.0823104	8.1461151	7.5843841
BASP1	8.8219693	8.9550138	8.7645314	9.3192627	9.7452258	9.3974266	9.8552414	9.8944127	9.5072726	8.630306	8.6580312	8.3323938	9.4930614	9.2284238	9.9346714	9.4248385	8.0878308	9.5150719	9.474674	8.46214	8.6015019
BASP1P1	9.6477578	9.6239803	9.8574915	9.1301695	10.4918115	9.3160203	9.9100695	6.47914	7.0698292	9.4667715	10.4926505	7.6477005	9.9435923	9.1271888	7.6490335	10.3030737	4.14485	10.0757574	8.2641207	8.4938492	9.5470926
BATF	6.0255266	6.1411531	4.4722793	5.9754772	6.8502595	7.2438133	6.9085299	7.268597	6.1281757	5.7919162	5.8754004	4.6076307	7.0921221	6.7076059	6.2748794	6.3308271	3.9692362	7.4522317	6.3143905	5.4464263	4.9566164
BATF2	8.3879023	9.1768618	9.0291485	8.7905073	9.1994709	9.1128443	8.9188992	9.1314297	8.792262	8.9898408	8.67129	8.9791498	8.7091018	8.9728382	8.8521536	8.7239141	8.9922176	8.9000307	8.8102299	9.2515284	9.3114914
BATF3	6.478057	6.7862913	6.1128374	6.580302	7.1359811	7.6645276	7.1321845	7.9948819	7.1077567	6.0260272	5.9841415	6.2251565	7.2536465	6.4789312	7.3265627	6.8964113	5.9943152	7.4204821	6.7349808	6.0887629	7.6392762
BAX	10.7431115	11.2606771	10.4301216	10.5463302	11.0439357	11.4829006	10.6580696	11.2940804	11.0268496	10.8974504	10.7170414	10.2916315	11.1043106	10.4437965	10.7185066	10.7758916	10.7716434	11.1065209	11.0240948	10.6462301	11.9461347
BAZ1A	10.6448279	10.5492473	10.1950924	10.434511	10.4871472	10.3086477	10.9376096	10.7490316	10.612147	10.4311325	10.4964352	10.1689138	10.9148592	10.5748954	10.8521606	10.8039113	9.6887492	10.3601302	11.1687079	10.1478395	9.5826323
BAZ1B	12.5999064	12.4899791	12.3200256	12.4409794	12.4746293	12.3342867	12.6782962	12.744322	12.585878	12.3135087	12.52819	12.4541774	12.7352881	12.5056412	12.6740733	12.6452748	12.2393581	12.6635122	12.6540717	12.4483524	12.2134685
BAZ2A	13.5620732	13.5147111	13.3520884	13.6775753	13.7125755	13.0278364	14.0949041	13.7767741	13.4796639	13.525477	13.6460348	13.4595502	13.5127649	13.7013299	13.7815069	13.9679481	13.0940164	13.4658623	13.5912424	13.5982935	13.1523555
BAZ2B	12.4975475	12.3090302	12.4409794	12.4905508	12.2096522	11.9660747	12.666982	12.3903474	12.4267389	12.312064	12.6507979	12.2822155	12.5287895	12.3908168	12.6679942	12.6920698	11.9902838	12.3003133	12.3780435	12.2819405	12.0050498
BBC3	8.4878322	9.2537679	7.8553221	8.699944	9.0027619	8.8117448	8.4253018	8.9784994	8.6676178	8.4577581	8.7099877	7.4916291	8.7153323	8.4352252	8.6774137	8.5043874	7.7955119	8.3564368	9.0721667	8.2266393	8.4964803
BBIP1	8.6759332	8.3978221	8.8073505	8.5113594	8.2338382	8.8490481	8.269863	8.4242894	8.556892	8.60237	8.4344831	8.6064081	8.5247576	8.376229	8.2514354	8.8097288	8.8348786	8.9000307	8.4642214	8.3792494	9.0050578
BBOF1	9.0279248	8.707836	9.4531947	8.8798183	8.3596091	8.6215035	8.6085381	8.5728658	8.6304323	8.8742357	9.1430735	9.506434	8.698269	8.8676696	9.0394309	8.7946131	9.2749328	8.6734312	9.1314297	8.8624342	9.0505979
BBOX1	12.6814276	13.2804407	13.6570461	13.1807427	12.6721743	13.9129565	11.9299269	12.9590522	13.4658623	13.1373769	13.0899708	13.8091	13.4993899	13.1354181	12.6566846	13.0179451	14.3309213	13.5472206	11.7037715	13.3084952	13.6582887
BBOX1-AS1	7.7904752	7.9905888	8.3995078	7.647917	7.975151	8.3092966	7.0608653	7.6281905	8.1400827	8.0926406	7.5546907	8.4819611	8.4489254	8.0163996	7.2011643	7.9556844	8.6586389	7.8046731	6.7349808	8.3622242	8.561248
BBS1	12.1537725	12.2570421	12.3580649	12.378305	12.1810769	11.8620355	12.1947548	11.7125639	12.0169982	12.3283441	12.3455397	12.3845528	12.0717225	12.1818654	12.1032743	12.037339	12.4045407	11.7455014	12.3921129	12.4017804	11.7016315
BBS10	8.9950701	9.0206153	9.5119586	9.4340262	8.9081589	8.9051946	8.6482417	8.7814225	9.1223712	9.2818011	9.1510071	9.3113621	8.7338833	9.0815093	9.0570641	9.0469039	9.3944448	9.166716	8.7596	8.7867294	8.833546
BBS12	9.4424579	9.227344	9.3887408	9.3688829	9.1031011	9.2737911	8.8785778	9.2382126	9.4308994	9.5502523	9.6157916	9.486487	9.4623266	9.3797608	9.0496939	9.094919	9.905136	9.4938564	9.2375002	9.3979499	9.8369491
BBS2	11.4417028	11.357241	11.7267012	11.5371475	11.2491758	11.4263969	11.2256323	10.924526	11.4893119	11.4138347	11.6470073	11.4484946	11.4717833	11.3708658	11.3430888	11.3871803	11.6536947	11.4469201	11.3254346	11.4921709	10.9778411
BBS4	10.3345221	10.1881299	10.4537214	10.2568118	10.2805864	10.3845082	10.4047639	10.0326359	10.5442105	10.3002697	10.5257357	10.3912728	10.3538506	10.2455334	10.4293001	10.5772402	10.529633	10.2919933	10.2369157	10.3410593	10.563985
BBS5	9.5674772	9.4180782	9.5758032	9.6119492	9.5170245	9.4451147	9.4262626	9.3459445	9.4895714	9.6948197	9.381011	9.598434	9.2796957	9.3216213	9.4295041	9.1391262	9.5163154	9.2629366	9.7231763	9.6159404	9.2058951
BBS7	9.0097352	9.0499125	9.1097332	9.1013958	8.9257069	8.9863717	8.8832044	8.8498642	9.0190627	9.2664313	9.1573023	9.0172381	9.2670187	9.1665428	9.1309295	8.9660192	9.1314956	8.9402864	9.4667715	8.9449215	9.1160607
BBS9	10.9055626	10.6588722	10.8030826	10.9713809	10.8690981	10.7605746	10.9457858	10.7823341	10.999323	10.8316493	11.1152204	10.9590585	10.9006758	10.8892214	10.8807277	11.157251	11.0540829	11.0348697	10.6091136	10.9724146	11.0833212
BBX	12.4086648	12.4319834	12.4215903	12.5044984	12.4479012	12.4359869	12.3358756	12.4742683	12.5421235	12.5071601	12.5706402	12.5443771	12.6404166	12.394196	12.4859504	12.6327487	12.5324416	12.6452748	12.3884379	12.4243873	12.4832221
BCAM	14.5897244	14.5781952	14.3635549	14.4993294	14.4751493	14.2338005	14.8299099	14.1614501	14.261692	15.3017564	15.0918697	14.6748667	14.0433724	14.386985	14.9891795	14.1208249	14.0198367	13.6121295	15.7322261	14.4246849	13.1396826
BCAN	7.5915203	7.7866767	7.6392762	7.1776761	7.8048289	7.1814342	7.0352681	7.2261836	6.6879869	6.4692226	7.5677634	5.904026	6.4395397	6.8931354	7.9387753	7.6301619	5.0595985	6.5396351	6.9945039	7.0605744	6.5836234
BCAP29	9.3957549	9.4583754	9.785604	9.3724389	9.0602153	9.271367	8.9529469	9.0783961	9.3126939	9.6398619	9.3690621	9.2789925	9.1533815	9.3291674	9.3987187	9.586563	9.2538407	9.239452	9.4826787	9.2119393	9.2971458
BCAP31	12.1789274	12.4789267	12.3339684	12.1911499	12.1052736	13.0000853	11.7836888	12.3613705	12.5568967	12.4165297	12.3041473	12.3405262	12.4908494	12.2633696	12.2060133	12.1312357	12.7480366	12.5799191	12.5616605	12.4467282	12.8864519
BCAR1	13.1157671	13.1683305	13.1187774	13.1297439	13.0846066	12.5178764	12.8510074	12.6824514	12.6953494	13.2172225	13.1212192	13.2682344	12.3959946	13.0632498	12.9651421	12.6782962	12.5056412	12.1120898	13.3309759	13.1990949	12.0299168
BCAR3	10.8854862	10.9365188	11.0014574	11.0115659	10.8937112	10.8909424	11.0345416	10.8244688	10.9165789	10.9337341	11.1484339	11.189472	10.7760497	10.9847403	11.0484471	10.9039482	11.4689107	10.920751	10.5452048	11.0083407	10.9569248
BCAS1	6.9819198	5.6915987	5.2836657	6.1008408	6.9895792	6.0086282	8.2046812	6.381208	6.5617215	5.8700135	7.0137028	6.1212975	6.9712881	6.3523319	7.7925519	7.5889334	5.5439123	6.1229716	7.7210253	7.6487283	5.2849051
BCAS2	8.8742357	9.0499125	9.3124714	9.0249219	8.5092486	9.3388986	8.2956594	9.0591156	9.1915592	8.9811131	8.8715552	9.0796999	9.1506587	8.8834896	8.9863289	8.7861162	9.4189653	9.239452	9.2942918	8.8452739	8.9858059
BCAS3	11.3284033	11.3866324	11.5967059	11.3710232	11.4118649	11.3721557	11.4615313	11.34799	11.423328	11.4377739	11.537467	11.5447135	11.5705497	11.5367193	11.3208747	11.575302	11.7026029	11.1532937	11.2117518	11.4606817	11.3653202
BCAS4	7.8718065	7.7184138	7.4751094	7.5986942	8.1430693	8.1074987	8.0178409	8.2560714	7.9167264	7.9865868	7.8348524	7.7827772	8.1774561	7.6522616	7.9053873	7.8550362	7.995859	8.2753854	8.0638398	7.9147863	8.1709395
BCAT1	8.3292785	8.8597949	8.6210604	8.5511518	8.7927711	9.1594487	8.7154878	9.1008337	9.5701349	9.0066234	8.0251112	8.5345947	8.965342	8.4199384	9.2135995	9.3330142	7.7048886	9.0444781	8.589183	8.3145346	9.3330142
BCAT2	10.9580861	10.9713809	11.3081186	10.9565948	10.8216583	11.0614486	10.2622967	10.6804337	10.7874475	10.7666456	10.9237886	11.2154922	10.657746	10.7754226	10.4748457	10.5908484	11.5728989	10.7194331	10.6642985	11.0893111	11.3793439
BCCIP	10.2602395	10.1940873	10.4383048	10.2315091	9.7846851	10.2013792	9.8610449	9.995779	10.1739725	10.2194088	10.1881299	10.2410019	10.2023432	9.9767182	10.0012597	10.1236219	10.452449	10.3439481	10.1386998	10.0886299	10.202584
BCDIN3D	6.9390237	7.0715775	7.4543906	7.4021082	7.1538373	7.7074681	7.0162948	7.6969931	7.5339118	7.0018109	6.9977709	7.5020636	7.4199445	7.1442864	7.0510407	7.168295	8.113576	7.8854796	7.4576377	7.2190469	7.887907
BCDIN3D-AS1	6.844262	6.7076059	6.8040423	7.0028825	6.8296803	7.0490456	7.0162948	7.0630167	6.6879869	6.8585619	7.02386	7.2261836	6.8819767	6.9146245	6.8599478	6.7780885	7.3130459	6.9715651	7.0309635	7.0274764	7.8155156
BCHE	7.2414685	7.1838025	7.7991906	8.1545631	6.963011	7.124765	3.9809576	6.5574847	7.0572163	7.3012681	6.8687314	7.0137028	7.1557403	7.4667578	6.4100411	7.0462045	7.1440852	6.33436	6.6711255	7.4278436	7.6508222
BCKDHA	11.2092194	11.1695563	11.5607015	11.3124557	11.0765271	11.5083792	10.9551553	11.1870216	11.3393272	11.4159569	11.3745214	11.6298184	11.2202811	11.4429739	11.2135575	10.9206289	12.1103098	11.2066394	11.1103355	11.4505192	11.2863349
BCKDHB	10.7325043	10.5787558	11.2816243	10.6124401	10.434652	10.5438922	10.1122078	10.0187071	10.3651802	10.7777236	10.8184186	10.8587175	10.5137551	10.5952353	10.568772	10.4719771	11.3292841	10.6293758	10.2913183	10.926153	11.3069365
BCKDK	11.3284033	11.6026939	11.4166723	11.4481733	11.3974896	11.7427003	11.5213831	11.4991024	11.587582	11.4730834	11.4197154	11.458151	11.4034466	11.42469	11.4227727	11.2475291	11.783344	11.2780437	11.4094285	11.6131554	11.6540083
BCL10	9.390597	9.3176068	9.4560689	9.3231149	9.3931253	9.7153851	9.091547	9.32654	9.6874336	9.510791	9.5349437	9.3655106	9.4885636	9.4835607	9.5543916	9.6905118	9.6477578	9.6099906	9.6710546	9.311722	9.2775074
BCL11A	8.4242894	7.8305306	6.5336986	7.8762254	8.5204434	7.4710725	8.3313557	9.9576999	8.505392	6.183906	7.8774102	7.1685839	9.0600564	9.0507925	8.2461087	8.1771755	5.1053183	8.9231682	7.160595	6.5422601	6.9004982
BCL11B	9.5767663	9.0007833	8.0152388	9.8131787	10.4803739	8.7285767	10.7644893	10.3026948	9.2028527	8.7237069	9.4035401	8.6019575	10.380865	9.9164716	10.3781316	9.8808563	7.9232605	10.3476324	8.9923895	9.0413956	8.6983092
BCL2	11.7633683	11.5246863	11.3006456	11.6171362	11.7818663	11.5688104	11.7665692	11.9201072	11.6655407	11.6303059	11.6963542	11.437482	11.9753789	11.5097289	11.7535694	11.8863975	11.1296415	11.8685501	11.5989478	11.531482	11.6363636
BCL2A1	4.8577427	2.0124369	5.1046206	5.4624093	5.7162787	6.1316136	6.8393168	6.4670057	6.5469941	5.3201556	4.9844113	3.016107	7.1156499	5.5855506	6.1501489	6.2497251	4.8772179	6.9199924	4.8552756	4.5973939	6.3915454
BCL2L1	11.9277866	12.2090884	12.0686835	12.1344439	11.8431596	12.5053336	12.3210924	11.8010367	12.0341981	12.4434622	11.9444011	12.0760653	11.888664	11.6891834	11.9777664	11.9226442	12.5251065	11.9791018	12.2085176	11.8475453	12.3422602
BCL2L10	5.1053183	6.4735642	6.4365017	6.270311	5.8351437	7.2668642	5.7789051	6.2567565	5.7196958	6.183906	5.9841415	6.4073748	5.885054	5.8854225	5.7952915	5.6483119	7.7729737	6.6057996	5.8854225	6.7155134	7.4551466
BCL2L11	11.0592591	10.9713809	11.3284033	11.033851	11.1642453	10.578	11.2455691	11.3995584	10.8879617	10.4164278	11.1882985	11.1183735	11.2730784	11.3137066	11.2349931	11.1105552	10.9160944	11.1327201	10.5475058	11.2878992	11.1863629
BCL2L12	8.6638197	8.6651747	8.4603965	8.5711734	8.7735719	9.0448959	8.685699	8.9784994	8.6970263	8.4577581	8.3971054	8.2415788	8.8736859	8.5370551	8.862693	8.6164157	8.6459549	8.8211983	8.7016199	8.6413139	8.793834
BCL2L13	12.3090302	12.4032432	12.4197287	12.2445562	12.1656837	12.5693116	12.0050498	12.1824662	12.2971162	12.3422602	12.2176405	12.3845528	12.2852261	12.2436147	12.0211089	12.1808483	12.6931841	12.4553231	12.1221895	12.4430714	12.489706
BCL2L14	6.5386885	6.4735642	6.6362235	5.9421832	6.2652792	6.4114677	6.1680737	5.9841415	5.6709468	6.3854943	6.3915454	6.2579554	6.1322449	6.149112	6.2451358	6.6914737	6.7097273	6.6862207	6.2951942	6.1862218	6.3244661
BCL2L15	6.3919584	6.0339029	6.3337487	7.2248143	7.1665647	6.8668192	7.8915695	6.9522213	7.5938752	6.9309643	7.2304768	5.7952915	7.1156499	7.2991723	7.6302723	7.312557	6.4735642	6.8381177	7.0217466	7.6811358	6.666444
BCL2L2	11.5977841	11.7033694	11.6981978	11.6136189	11.5994206	11.8479557	11.6470073	11.5199273	11.6010089	11.7656452	11.4820348	11.6935387	11.577387	11.5745121	11.4361984	11.7438386	12.113631	11.9347932	11.4632167	11.7252296	12.0423485
BCL3	10.1968718	10.9167053	9.9239748	10.5086336	10.7935238	10.4563587	10.7542362	10.7020774	10.1464468	10.5789421	10.1791445	9.8650002	10.4249854	10.5351004	10.920751	10.6574413	9.1139753	9.4087899	11.7208435	10.6559891	9.1959688
BCL6	10.999502	10.7461234	10.4701198	10.3547255	10.7999538	10.4746194	11.9715853	10.6393155	10.2495739	10.7957655	10.8934886	10.3275531	10.789722	10.7637768	11.0801291	11.2279508	9.4350548	10.3734629	11.8163084	10.5802233	9.8346966
BCL6B	9.9564782	10.5612116	9.5119586	9.6445344	9.5846442	9.8670299	9.4891921	9.5247846	9.7988602	10.3216516	10.1408573	9.7648982	9.5507935	9.8554263	9.5928994	9.5766008	10.2090016	9.2942267	10.6969051	10.071029	9.9815117
BCL7A	11.0191008	10.9332403	10.7620336	10.8311466	10.8821013	10.774949	10.999502	10.8680943	10.8171015	10.8689604	10.9475576	11.0116556	10.8358733	10.8025163	10.8175351	10.8261067	11.138133	10.5599404	10.908369	11.0482721	10.1266414
BCL7B	10.6078154	10.8176799	10.6701996	10.6046219	10.6504423	11.2228537	10.6033153	10.8557521	10.8097945	10.8338878	10.5257357	10.5245666	10.8877629	10.5026199	10.5848955	10.6449209	10.999502	10.8435222	10.8704188	10.8028673	11.0296297
BCL7C	9.6881191	9.5907731	9.3042404	9.4633552	9.9704667	10.174664	10.1560462	10.0366651	9.869997	9.7277814	9.6208939	9.6081434	9.7656371	9.4003163	9.5960958	9.5363624	9.9237138	9.9879464	9.8815554	9.8114127	10.6230363
BCL9	11.7423805	11.7341375	11.6700066	11.7710535	11.8400133	11.3095529	11.856499	11.5859153	11.6339382	11.786991	11.9050955	11.7202071	11.3828804	11.6452857	11.8273079	11.8502075	11.646386	11.4070468	11.881646	11.9161807	11.3779367
BCL9L	12.5311996	12.7850403	12.6676044	13.1970432	12.9996808	10.943336	13.1770413	12.5074766	11.9758761	12.6397121	12.7142516	12.7704524	12.0370947	12.9846436	12.8919908	12.7538523	11.5099515	11.6608693	12.9241806	12.6176154	11.0615914
BCLAF1	12.4409794	12.2490153	12.2878025	12.4739073	12.1921692	11.8630415	12.3953988	12.2433791	12.4025979	12.2459741	12.6060611	12.2329051	12.5334854	12.3828532	12.5934089	12.662152	11.888664	12.430136	12.5158118	12.1087656	11.6554532
BCO1	7.6932456	7.8863404	8.1959091	7.5008181	7.6344916	8.3386906	7.3617892	7.9034408	8.0540943	8.1220004	7.8636313	8.3081154	8.3006873	7.5728576	8.2053678	7.6427478	9.1023592	7.355977	7.9459053	8.0257039	7.4283433
BCO2	8.1874452	7.9412343	8.7052148	8.2112856	8.257642	8.2426427	7.8692833	8.3948678	8.2785233	8.4769542	8.2528743	8.2982345	8.4579579	8.3687851	8.0815461	8.3766228	7.995859	8.1322404	7.739986	8.662012	8.6202414
BCOR	11.913473	11.8799871	11.7845766	11.9327756	11.9560581	11.38598	12.191956	11.9424189	11.7327185	11.7045397	11.9784037	11.9703144	11.8291394	11.8773103	11.9631882	11.9865177	11.9350163	11.8009068	11.9606582	11.9856839	11.3779367
BCORL1	10.9900396	11.1833169	11.1529327	11.1271672	11.2363777	10.0568255	11.5671823	11.0109938	10.6140875	10.9958607	11.0631133	11.4332577	10.8429706	11.3165036	11.0117454	11.1840635	10.6541069	10.3793948	11.2253482	11.3057121	10.1379199
BCR	13.2416865	13.5205087	13.2000133	13.1082865	13.1860001	12.9838565	13.4073124	13.0984361	13.272818	13.3426866	13.0837349	13.2217598	12.8444764	13.2030093	12.9863791	12.7832164	13.0428074	12.8012173	13.2642651	13.2108578	12.8166598
BCRP3	8.3676172	8.8289992	8.8788416	8.4695162	8.2130704	7.4654228	8.4383475	7.4576377	7.7175089	8.7056783	8.6056114	8.732479	7.9227927	8.146418	9.0648922	7.6427478	8.5271168	7.3865036	8.8102299	8.6536261	7.2218583
BCS1L	10.3680856	10.3339721	10.3944399	10.1644217	10.4029542	10.6084099	10.1424134	10.2369157	10.2483819	10.1608567	10.2170504	10.3326033	10.5213453	10.2815956	10.3100815	10.2596717	10.5908484	10.4442314	10.3655709	10.4535852	10.3116799
BDH1	10.6508555	10.6308681	10.7452169	10.4682655	10.4871472	10.5219354	9.8437489	10.0198639	10.4422633	10.6993227	10.5908484	10.5975688	9.8032001	9.9633734	10.384687	10.0613472	11.1451479	10.2216606	10.5259415	10.6988213	10.637811
BDH2	12.2433791	12.4576882	12.7657109	12.5689158	11.8573767	12.8797493	11.3233397	12.1873568	12.3320464	12.2218514	12.0846111	12.8789365	12.661252	12.1831186	12.0237225	11.7959332	13.3049664	12.8204781	11.9019989	12.4278714	13.0837349
BDKRB1	5.3232539	5.5938353	5.6555177	5.9421832	4.9550077	5.4650571	5.7162787	5.8406632	4.9852977	6.4365017	5.7014072	6.1212975	3.8994702	4.4373171	6.3046249	4.9142325	6.6035572	3.7889941	6.5396351	5.3623224	4.1338137
BDKRB2	9.4567097	9.5514391	9.0640632	9.2874466	8.9081589	9.6329538	9.6250086	9.6459069	9.4189653	10.231683	9.9247751	9.7190383	8.9474393	8.9728382	10.470755	9.5766008	9.4755375	8.8073505	11.5894789	9.6796921	8.0990515
BDNF	7.1295299	6.9247983	7.1769891	6.8920185	7.0741324	6.7405244	6.1190923	6.0676708	6.4432679	7.0852737	7.0376719	6.4919551	6.4166984	5.8528101	6.9066214	7.0005923	6.9102777	6.846545	7.0217466	7.0073313	6.791862
BDNF-AS	7.5800128	7.0819314	7.5052872	7.2813041	7.02201	7.6708053	6.8517228	6.9522213	7.5849818	7.5872332	7.6740791	7.6791552	7.2536465	7.043505	7.3705338	7.4248983	8.113576	7.379651	7.8529161	7.4672109	7.8048289
BDP1	12.2229517	12.0708657	12.0587994	12.1301559	11.7544198	11.6283836	12.1578112	11.9174548	12.1366735	12.0814883	12.168721	11.9197675	12.2667621	12.0481083	12.2070388	12.234695	11.6815809	11.9224743	12.0678332	11.8431596	11.5437276
BEAN1	8.9906892	9.0763888	8.7414437	8.9762821	9.5203918	9.1453221	8.9002116	8.7773829	9.1173338	9.286649	9.2517517	9.1672453	8.3942806	8.7414437	8.9775245	9.2986444	8.5981485	8.4695162	8.6304323	8.8452739	9.0279248
BECN1	11.2785884	11.3595568	11.1792738	11.1333803	11.2434043	11.8427031	11.4304075	11.5421072	11.593653	11.3134975	11.0981407	11.0457486	11.5927179	11.1150122	11.2367032	11.2868568	11.442594	11.5350057	11.3852271	11.281957	11.9663997
BEGAIN	6.1625008	6.8792994	6.4530754	7.0028825	6.240355	5.4213382	6.4544877	6.4456833	6.2274997	6.8720432	5.5692266	6.9598239	5.7830972	5.8528101	5.8406632	6.0650366	5.7018966	5.1039228	5.9744786	6.7725667	5.4115135
BEND3	8.7010162	8.8896583	8.3556703	8.7187737	8.9876122	8.7735719	8.5041634	8.647422	8.6260435	8.9955868	8.7999993	8.6246625	8.5377321	8.3147782	8.8066706	8.4664058	8.5580892	8.2687443	9.411599	8.5675806	8.6447948
BEND3P3	9.7467112	10.0635261	9.8754281	9.9977606	9.3482337	9.4393132	9.7688896	9.5122479	9.5875238	9.3990062	9.3124714	10.494688	10.1938771	9.697853	10.4232734	9.5462959	9.4393132	10.2723719	10.4763164	9.7604391	9.4504129
BEND4	6.5386885	4.4897612	5.4075546	5.9421832	5.8351437	4.5231558	4.9902988	6.6406519	5.8273429	4.8441334	5.3209555	5.0548361	6.95883	6.2412319	5.1815302	5.7319679	4.5366934	7.3697927	5.2191934	4.8472414	0.3985638
BEND5	9.151344	9.2444536	9.2188636	9.401885	9.2626995	9.9534663	9.1663697	9.606321	9.5743061	9.2062467	9.3270278	9.6193737	9.1506587	9.0352641	9.0877839	8.9465062	9.9944835	9.7261823	8.9677964	9.5356382	9.8050218
BEND6	5.5698975	5.3142159	5.4539236	5.4624093	5.598883	5.9833878	5.9421832	6.2386097	5.9978895	5.7919162	4.9844113	4.5179284	6.8671867	5.9165439	6.6002949	5.8125134	4.633468	6.6237625	5.8854225	5.5226506	6.065662
BEND7	10.6625309	10.7925938	10.7604854	10.5286307	10.5467334	10.713809	10.0748649	10.3425762	10.5571849	11.1884757	10.9637322	10.8389907	10.3774678	10.3705703	10.1163593	10.5853915	10.9979272	10.3026948	10.6297908	10.8015172	11.2206241
BEST1	8.7366425	9.134279	8.79819	8.9612077	9.2149163	8.6269712	9.5602689	8.9370451	8.6935621	8.775007	8.5861239	8.6193109	8.8823003	9.1525158	9.1650643	9.1068664	8.5229415	8.6601297	8.6254984	8.9372683	8.5337527
BET1	8.5326661	8.7775255	8.8425475	8.6657308	8.7568341	9.1101237	8.9456713	8.9759984	8.5772485	8.9004874	8.698928	8.5880385	9.1306135	8.8834896	8.8521536	8.63151	9.1266983	9.3322499	8.638947	8.8133091	9.9268554
BET1L	11.5011976	11.7329201	11.8581379	11.8700135	11.8251385	11.898548	11.5543342	11.6743059	11.5010021	11.7535694	11.6942086	11.8121115	11.7593402	11.7662078	11.7229235	11.8530172	12.1897223	11.8556497	11.616447	11.7953104	11.7462829
BEX1	6.8837351	6.7559905	6.5807947	5.5087844	5.598883	8.2426427	5.213831	7.2165648	8.1090223	6.8152047	6.9977709	6.7194738	6.95883	5.4489765	5.9255993	6.2748794	7.7349921	6.4062785	6.3143905	6.897323	7.9550081
BEX2	8.8440127	8.8569479	9.2586266	8.862858	8.5993882	10.0213483	8.5730985	9.4369155	9.645785	9.0328941	8.9327742	9.3907228	9.2593974	8.7731642	8.3605402	8.5211421	10.2965711	9.4196225	8.6851872	9.2149163	9.9684459
BEX3	11.4170811	11.4704272	11.4734659	11.3700359	11.3326651	12.3466499	11.4893119	11.8293593	11.9766156	11.6287543	11.6152099	11.3814505	11.7514152	11.203236	11.4738089	11.43853	12.1622701	12.1392022	11.4319553	11.472758	12.5109261
BEX4	9.7794259	9.6804913	9.5647743	9.7159492	9.4926419	10.5201634	9.6932039	10.031346	10.4262764	10.0480726	9.8904518	9.8658965	10.147254	9.5695393	9.8081294	9.7128182	10.8287177	10.5978848	9.8006305	9.9775879	10.819405
BEX5	6.9390237	7.3312682	7.6013625	7.1056453	7.1013003	8.3784288	7.1321845	7.9175633	8.1234091	7.9374035	7.6387957	7.7369458	8.1593006	7.2229976	7.5007127	7.2133385	8.4867121	7.9511001	7.7210253	7.8952408	8.1709395
BFAR	10.9715487	11.0141843	11.0293311	10.928618	11.0399356	11.3147861	10.9322284	11.2166741	11.2529837	10.8593408	10.9475576	11.1249853	11.0499028	10.9065227	10.8490594	11.0742419	11.2743077	11.1981814	10.9640489	10.9871291	11.3984745
BFSP1	6.3382839	6.832417	5.5506393	5.6421316	5.99472	7.7598942	6.8660007	5.8056177	6.8941702	6.918069	6.4161789	5.7639081	6.8671867	5.5573194	7.0666963	6.451754	6.6035572	6.5102688	7.1200368	6.3387489	5.7952915
BGN	13.756842	13.9285852	13.9079471	14.1512025	14.0616077	13.2964896	13.793012	13.4494095	13.6002108	14.190901	14.0854247	13.7165497	13.3315921	14.1614501	14.8514672	14.41095	12.2806175	13.5353594	14.8514672	13.3061961	12.5638557
BHLHA15	3.4850403	4.6582443	2.6622507	7.1287103	4.7470575	6.6996323	6.2882917	7.268597	5.8273429	3.8643575	6.2618845	4.3858906	7.3249648	6.5687174	7.0032223	5.5182847	5.0595985	5.1559434	6.2300164	6.4949366	5.9209289
BHLHB9	9.3386734	9.1546462	9.5612643	9.1455199	8.9987236	8.9349421	9.0098904	9.0154667	9.0368392	9.4146322	9.2747387	9.4451147	8.996691	9.1611895	8.8425475	9.097034	9.5896396	9.3221286	8.8825711	9.4826787	8.9308724
BHLHE40	12.5056412	12.7271565	12.5792278	12.3991984	12.0658042	12.5710859	12.3336501	12.0597822	12.2803872	12.4013794	12.6731147	12.6777282	12.9358169	12.26212	12.5976397	12.5725937	12.4720638	12.1928248	12.998796	12.6411041	11.9822199
BHLHE40-AS1	5.1757243	4.7817336	6.1575823	6.2375919	5.1861773	5.5016341	5.8393594	5.7363475	6.3708729	4.9037463	5.9503863	5.6948775	6.1322449	6.1254509	5.4075546	6.1913389	5.9297065	5.5282295	6.165951	5.4086497	4.5856496
BHLHE41	9.2639728	9.6239803	8.980228	9.5090305	9.3189671	9.1453221	9.0634635	9.1037758	9.1505891	8.5544712	9.2410508	8.6640684	9.4006718	9.0851357	9.6635011	9.4031239	8.1468756	9.4008067	9.8309012	9.2745446	8.4746332
BHMT	14.1208249	14.3540774	15.6908807	15.3488617	14.6017595	15.3760171	13.3121593	14.0854247	13.9250979	14.7699118	15.008034	15.7145569	15.0265188	15.008034	13.7948731	14.1364554	16.2285503	14.8721715	13.6889079	15.1892496	14.933714
BHMT2	14.0396769	14.2051784	14.8299099	14.7851318	13.7274304	14.3396484	13.2634206	13.5546501	13.8520796	14.4246849	14.2853901	14.7629044	14.3635549	14.2303876	13.6944178	13.5834006	15.4428036	14.5717165	13.2285281	14.5592671	14.7220869
BICC1	13.4522087	13.1826488	12.9543891	13.2921745	13.2857272	13.3477309	13.1130741	13.189542	13.1468099	13.5078407	13.6301155	12.9963372	13.2495639	12.6976033	13.4789211	13.2439676	12.8270215	12.7508097	14.190901	12.7816399	12.8630695
BICD1	11.013223	10.7270034	10.2095411	10.5939066	10.5015051	10.9303602	11.0557961	10.7823341	10.7859141	10.7370547	10.9827589	9.9123911	10.8505265	10.5636316	11.3892233	11.0855454	10.2542902	10.5567241	11.3895632	10.1733353	10.1995651
BICD2	11.7237915	11.675605	11.5715541	11.5306101	11.7411161	11.3793439	12.117491	11.9255463	11.5911416	11.5362195	11.669656	11.5190722	11.6383198	11.6533067	11.6247378	11.6994712	11.2711851	11.6047821	11.5254328	11.5135804	11.0502365
BICDL1	13.2030093	12.9784502	13.1301601	12.9308392	12.7312005	12.6644868	13.3504735	12.5409774	12.7632463	13.0174518	12.9055279	13.2078087	12.7893098	12.8064179	13.0161148	12.3811716	13.2416865	12.4142646	13.0000853	13.0428074	11.9892961
BICDL2	7.2259747	7.2291276	6.7847684	7.211823	7.1756285	7.2382319	8.2956594	7.4151751	6.9993291	7.9267872	7.7395093	7.1333926	7.0703936	6.7213268	7.6699914	7.3356286	6.2907368	6.5396351	8.7096463	7.659873	6.4536456
BID	9.344644	9.5182772	9.3558025	9.2780197	9.7739286	10.0394416	9.9254988	10.0119568	9.6132003	9.2475037	9.5244188	9.644652	9.7913178	9.4047301	9.685428	9.5071148	9.6540007	9.7235737	9.7607009	9.4750675	9.6573088
BIK	7.0018109	7.2085366	6.9648922	7.2569951	6.5324902	7.5159818	6.8789017	7.3062694	6.9545356	7.0018109	6.9977709	7.4441813	6.9712881	7.2229976	6.2451358	6.8393168	7.5738532	7.1419462	7.8816463	7.6892007	8.3307101
BIN1	13.2108578	12.9814266	13.0810623	12.9615326	12.8523203	13.1384249	12.3135087	12.8170741	12.843685	12.6734269	12.6467979	13.1683305	12.8313773	12.7657109	12.6718503	12.3714738	13.0833415	13.0099876	12.5862036	13.3684342	13.2016753
BIN2	9.535298	9.273314	8.5617198	9.5964349	10.0463806	9.3877357	11.1527086	10.3377639	9.7366866	9.1114268	9.1926867	8.5771262	10.3694149	9.9633734	10.3875116	10.1328729	8.0540943	9.9289785	9.3874009	9.0197388	8.6648165
BIN3	10.0241794	10.1895425	10.0301001	9.9179167	10.1461883	10.2031071	10.1674616	10.0955723	10.098956	9.9832428	10.1246267	10.137693	9.9414281	9.9507365	10.0429432	9.8808563	10.2747305	9.8463678	10.3918642	10.3168422	10.0147061
BIN3-IT1	7.5684033	7.6874301	7.3038849	7.7424271	7.9821459	6.9767061	7.8915695	7.8191928	7.1803675	7.5646671	7.6740791	7.4682405	7.5264948	7.6123336	7.874208	7.7065572	7.1268255	6.9853098	7.8852129	7.805038	6.918069
BIRC2	11.1271672	10.9729982	11.2719824	11.0706653	10.9040567	10.8432161	10.8938063	10.9768361	11.0240948	11.217469	11.0478087	11.0758464	11.0165944	11.1066661	11.0858624	11.211586	11.1084843	11.1762779	10.8994683	10.8917315	11.1505029
BIRC3	10.7664825	10.1857087	9.4334153	10.6457009	10.9590585	10.1859261	11.2421103	11.2072922	10.7353701	10.0106616	10.4465414	9.6096908	11.4778061	10.9503572	11.1866124	11.3307593	8.6914145	11.4332577	9.931038	10.1345265	9.8889759
BIRC5	5.9421832	6.6749933	4.9825769	4.6093576	6.7591468	6.8415763	7.0057098	6.9767061	7.1219396	5.6880479	5.657381	4.6793159	6.806695	5.1053183	6.9362355	5.100051	6.0188128	5.8859119	6.5212728	5.4464263	6.4536456
BIRC6	14.5592671	14.2853901	14.2257476	14.4357698	14.5167481	14.1329277	14.4939523	14.4403115	14.5480758	14.3964394	14.5717165	14.3396484	14.4643403	14.553724	14.5830132	14.7772007	14.2080831	14.553724	14.3820664	14.2817493	14.1178352
BIRC6-AS2	5.8110387	6.0727929	6.4530754	6.1787748	6.4536456	6.3456017	6.4939247	6.2386097	6.666444	6.2831333	6.4743804	6.2251565	6.0736636	6.6311248	6.3046249	6.6914737	6.2133749	6.1772412	6.4789312	5.8001684	6.4145212
BIRC7	6.3046249	6.3760512	5.3667372	6.1270329	6.2123147	6.5422601	6.7547647	6.6069375	5.8962052	7.0114396	6.8906308	6.7044363	7.3878537	5.8276493	7.0232235	5.7768025	4.14485	5.4582832	7.3128015	6.9340192	5.6904871
BISPR	7.268597	7.3967942	7.6652908	8.0287654	7.9821459	7.1053504	8.5955612	8.3271172	7.3531188	6.9632944	7.6013625	7.4123175	7.5534856	8.8306692	7.993133	8.4609999	6.9237417	7.4955382	7.1516485	7.4570112	7.5592018
BIVM	9.6826689	9.5783265	9.8134771	9.4054455	9.4926419	9.4643743	9.1063243	9.1964348	9.0469039	9.5152191	9.5244188	9.4639876	9.4412074	9.1436039	9.2908479	9.0801261	9.2674695	9.2130923	9.558669	9.3792272	9.3492621
BLACAT1	5.1053183	5.2598098	5.1926993	5.2790595	6.65414	6.5930951	6.2882917	5.9264989	5.2043917	5.8700135	6.4161789	5.0548361	5.8149645	4.5729321	6.2748794	6.2748794	4.14485	4.7749798	7.7620423	5.6099466	7.0236808
BLCAP	12.2205109	12.1681384	12.3505426	12.1894324	12.1163468	12.2899106	11.942683	12.03097	12.184748	12.2476805	12.2018045	12.2803872	12.1474876	12.2290415	11.8261579	12.1487792	12.5739135	12.2545885	11.9651301	12.2242966	12.4049199
BLK	8.9286134	7.4912608	6.1383123	8.1545631	8.6202414	6.5771443	7.3755078	9.0735317	7.4654228	6.1047767	7.3707489	7.1557403	9.4543464	8.3215554	7.0349087	8.2373637	4.2462658	9.8668202	6.2525963	6.8072182	7.3641023
BLM	6.3657364	6.3205889	5.0548361	6.8789017	7.0615277	6.5100457	6.4196686	7.0783577	6.5006462	5.2390673	6.6652443	5.59529	6.6694737	6.3923715	7.268597	6.7097273	4.8017084	6.7489334	6.6384649	6.1243674	6.4330421
BLMH	10.7185066	10.7732181	10.8981656	10.8261067	10.7304859	11.2726072	10.5662323	10.8965675	11.0992825	10.7111874	10.7493934	10.9257575	11.0722206	10.7218306	10.7935238	10.7242155	11.1348554	10.9171012	10.9303602	10.9234146	11.2732789
BLNK	10.3468955	9.8352894	9.6804913	10.0693434	10.2486831	10.0522454	10.4988416	10.353029	10.1541062	9.9883699	10.2520996	9.7839926	10.0540103	9.719331	10.3084113	10.2403725	9.6990667	10.010423	10.3311005	10.0677095	9.0553696
BLOC1S1	8.88141	9.1017907	9.2854965	8.9762821	9.0556747	10.1599983	8.4633924	9.5962812	9.2504638	9.0446084	8.7099877	9.134342	9.2358156	8.9829677	8.7225902	8.8617738	9.946131	9.6574715	8.8554246	9.4804213	10.4107128
BLOC1S2	9.321098	9.1301695	9.2812481	8.8863304	9.1994709	9.5728947	8.6806329	9.4418619	9.6750611	9.4794994	9.2747387	9.0995579	9.4930614	9.1195645	9.156541	9.2706073	9.6243198	9.6632333	9.2728087	9.0242737	9.6722579
BLOC1S3	9.0664152	9.4685892	9.3199815	9.401885	9.2477656	9.2098053	9.3382172	9.3218749	9.2410508	9.0446084	9.1249542	9.4491912	9.4303104	9.6504549	9.5182772	9.4052254	9.4802883	9.3499645	9.1113242	9.431563	8.8887665
BLOC1S4	8.7114242	8.8058009	8.8351088	8.5603549	8.8275443	9.4498993	8.5392802	9.1964348	8.9054511	8.7151769	8.4025922	8.5575896	8.9132404	8.6304323	8.7729302	8.4403302	9.1831359	9.344644	9.041061	8.717557	9.601189
BLOC1S6	10.7929179	10.7154861	10.8705897	10.7001679	10.658465	10.8385032	10.6925257	10.7331506	10.8413356	10.7676368	10.6019763	10.6952861	10.8698306	10.6818249	10.6621365	10.7652292	10.7046567	10.9768361	10.6405873	10.7156352	10.9687178
BLVRA	10.0542028	10.354917	10.0655239	10.1938771	10.1529337	10.896655	9.8525979	10.5691999	10.5950065	10.1492097	10.0736152	10.2472905	10.6448279	10.3145229	10.1808451	10.1026772	10.7151235	10.7697547	10.2670896	10.2838471	10.8815883
BLVRB	10.581051	10.908123	11.2033708	10.8032751	10.647905	11.5862663	10.6474943	10.956262	10.9939618	10.7857845	10.5232589	10.9398421	10.8542057	10.8661418	10.3799643	10.425166	11.6688461	11.2689177	10.537277	11.0297478	12.0193444
BLZF1	9.8840867	9.6566303	9.9887526	9.9662693	9.6576258	9.6770782	9.7249109	9.5621844	9.8154948	9.8692215	9.8508426	9.7695475	9.9589048	9.6391428	9.8187933	9.8621784	9.9810053	9.8872566	9.8143096	9.8183127	10.0040845
BMF	11.1771647	10.6060469	10.2187015	11.0227398	11.18561	11.1005325	12.1782179	11.631314	11.1023947	10.3920418	11.1484339	10.9185087	11.468779	11.3395253	11.5459805	11.1984058	10.4397334	11.0871788	11.6059299	11.2249672	10.0438947
BMI1	6.3919584	6.832417	7.0615277	7.1534113	6.6733479	6.9165792	6.5696943	6.7637266	6.8838783	6.3601069	5.9841415	7.0137028	7.104462	6.7744323	6.6296215	5.7768025	6.9237417	6.8235381	6.6193444	6.516561	7.8155156
BMP1	10.9824705	11.4578079	10.3674867	10.8684224	11.4295077	10.6986488	11.0251486	10.8736348	10.8430975	10.8429706	11.0077168	10.5693239	10.5270735	10.9794189	11.4569155	10.9789622	9.5121212	10.1949383	11.3419179	10.672393	9.8240313
BMP2	8.88141	9.0182755	8.966682	8.8933864	9.0921613	9.428254	8.4577581	8.9906892	9.1549232	8.9927029	8.5861239	8.8162562	9.0657297	9.0851357	8.8066706	8.7087428	9.1924017	9.0112531	9.0036245	9.004304	8.6202414
BMP2K	11.2918971	11.3434115	11.0325809	11.2841476	11.521054	11.2954517	11.2656119	11.5728989	11.479786	11.2542916	11.3762205	11.1036748	11.4768252	11.3270072	11.4583409	11.501393	11.0015836	11.4021078	11.2578427	11.0862133	11.0920059
BMP4	9.4365205	9.1209548	9.1125619	9.7159492	9.6214455	9.358237	9.7391996	9.8359663	9.9633734	9.2349108	9.5215905	9.3489616	9.6766552	9.6160879	9.6796921	9.6009933	9.5962812	9.5749084	9.7648982	9.4235205	9.3250185
BMP5	7.5541485	8.3145346	9.2690221	8.9163589	8.2736174	7.3923724	0.3985638	8.1957636	7.1532962	8.2572624	6.8687314	8.2415788	7.9708413	8.3457655	5.2844559	8.5864049	7.7443116	8.6301798	4.4479185	6.9150851	8.5178021
BMP6	9.535298	8.7601027	8.4387727	9.5181862	8.2852583	8.5221428	9.8896402	9.1037758	9.0305145	9.4852896	9.5974991	8.6741557	9.2382126	9.2112458	9.9944835	9.1514522	8.7348878	8.0237801	11.3604842	9.4259278	7.8300006
BMP7	8.5679779	8.659903	8.6210604	8.7397752	8.7819513	8.8297212	6.9419912	8.867853	8.3221165	9.36625	8.1993675	9.2467	8.3566409	8.6663703	8.1513518	7.818784	9.1761347	8.5973655	8.3528733	8.5079508	8.8925903
BMP8A	9.946131	9.7332021	9.3824222	9.8548154	9.7794259	9.0149975	9.9716432	9.7886407	9.2504638	9.6910463	9.2050364	9.2417589	8.9873362	9.2938295	9.9272957	9.6166634	9.0796999	9.2213137	9.5394229	9.747192	8.7510787
BMP8B	7.7680742	8.5701611	8.5740359	8.3147782	8.2852583	8.0033232	8.8721239	8.3057927	8.1509728	8.5906844	8.0796534	8.3717145	8.4104894	8.5057135	8.3752329	8.6835113	8.0158192	8.2112856	8.3917924	8.3877247	7.6392762
BMPER	5.7136544	6.1015156	6.4944034	6.5412668	5.7619298	6.4740103	6.4006688	6.1156417	5.8273429	6.0260272	6.2618845	6.154872	5.6845499	6.4365017	6.1698299	5.8125134	6.9657177	6.4210531	5.9744786	5.6537037	7.1890022
BMPR1A	10.5746235	10.1970021	10.4701198	10.4458227	10.4833877	10.3007354	10.4821837	10.5768645	10.4688054	10.3551059	10.5569803	10.5328417	10.4546569	10.4349121	10.5038113	10.6124401	10.4274704	10.5349372	10.7752874	10.3616313	10.1335327
BMPR1B	9.4054455	8.4837861	9.4230286	9.2470513	8.8927314	9.0036245	10.2520996	8.6962492	9.215235	9.4075178	9.6651543	9.5409394	8.8032576	9.2068356	9.9597264	9.4970423	9.9871498	9.2446835	9.139635	9.3085428	9.1013958
BMPR2	13.1639491	13.0169585	12.9308392	13.0445169	13.2223058	13.0586392	13.2422305	13.1612333	13.1513155	13.2359003	13.1446602	12.845077	13.1924503	13.1536881	13.165907	13.4167927	12.6925048	13.1434886	13.2857272	12.8577119	13.0722042
BMS1	11.3622575	11.3441091	11.3023663	11.3110637	11.3158689	11.3947793	11.3660899	11.3873561	11.5946197	11.4445509	11.4931889	11.4224314	11.7063572	11.291766	11.423328	11.4935205	11.296896	11.4674784	11.6635643	11.3881718	11.2842644
BMS1P20	10.4210947	10.9935693	10.1013473	12.6182471	10.8903659	11.676478	11.2100027	12.0017102	11.36033	10.2181699	11.2840309	10.5164837	12.4142646	11.5308163	12.0470584	11.3338563	10.0690004	11.2117518	11.2472295	11.4290998	11.4771419
BMS1P21	6.3046249	6.6321851	6.5336986	6.6199638	6.5058831	6.4114677	7.1863966	6.3387489	6.2882917	6.6604444	6.4499145	6.8524768	6.714523	6.6837822	6.2451358	7.0330454	6.5115183	6.5776682	6.8941702	6.3387489	6.038124
BMS1P4	9.6230387	9.3903307	9.3699705	9.5133525	9.5970779	9.1710253	9.5752329	9.4540882	9.5543916	9.4327787	9.5094685	9.7128182	9.5152191	9.5265971	9.4931452	9.7463452	9.4374057	9.4667715	9.5537159	9.5356382	9.8655896
BMS1P5	8.0759339	8.2380338	9.4334153	8.5233914	8.3436724	7.9167264	7.3400883	7.8544752	8.3668722	8.4199384	8.1714581	8.6550398	8.1087945	8.2352644	8.000993	8.0595165	8.4237992	7.9437354	8.4642214	8.4476145	8.2143104
BMT2	8.3522232	8.1959091	8.5685234	8.4403302	8.2404296	8.4328685	8.2956594	8.3057927	8.6640684	8.3997605	8.8411588	8.516603	7.9982233	8.5507962	8.3303266	8.3944959	8.5681387	8.2830154	8.2941985	8.2998359	8.3879023
BMX	7.9757776	8.092467	7.8402137	7.7635779	7.662238	7.6708053	7.3499337	7.7513793	8.1164622	8.0246892	8.1292137	8.4409861	8.5247576	8.2957753	8.1726363	7.7065572	8.7348878	7.684659	7.9532675	8.4888636	8.0611392
BNC2	12.2565328	12.1637874	12.3729549	12.2545885	12.3811716	12.5245514	11.3397197	12.5000672	12.3483347	12.1553488	12.2003988	12.2787851	12.3455397	12.288541	11.4127432	12.2139817	12.3729549	12.3252774	11.3711668	12.3769389	12.8824281
BNIP1	8.1337044	8.3678919	8.4650172	7.9336112	8.2736174	9.0549702	7.6387957	8.6018086	8.4051589	8.2918991	8.3221165	8.2620788	8.4273201	8.0894785	8.1256973	8.1461151	8.9347786	8.4357406	8.4107382	8.43129	8.9551897
BNIP2	10.9212937	10.7601992	10.8663495	10.9062296	10.8366018	10.8601027	11.03822	11.1290845	11.1154382	10.915006	10.9708436	10.7185066	11.0120592	10.8785833	10.9349714	11.1420485	10.6496744	11.2587546	10.9561297	10.6002468	11.224413
BNIP3	10.9147124	11.1525322	11.5113497	10.8473414	10.6222766	11.4686473	10.3488054	10.5501424	10.9151506	10.9386554	10.8088049	11.2886752	10.9279745	10.8164104	10.3602839	10.6093326	11.9531823	11.1941066	10.4352902	11.2131867	11.6852029
BNIP3L	11.8892404	11.959324	12.3297879	11.8967695	11.5494472	11.8908186	12.6318021	11.6939111	11.8412952	11.8303916	11.7035548	11.9406604	12.042135	11.924287	11.7267012	12.0223914	12.0399145	12.1855575	11.4462066	12.0054365	12.2828191
BNIPL	7.486995	6.7721145	7.9701945	8.0928142	7.3705338	7.3817549	8.534286	7.7414855	7.7766384	7.9067114	7.8165167	7.965759	7.104462	8.0813933	7.4898662	7.7634187	7.9377429	7.9969675	7.1200368	7.548472	7.9550081
BOC	10.8566132	10.8192805	10.2078019	10.7274053	10.8056725	10.2663902	10.7181145	10.5474287	10.259509	10.563985	10.5527423	10.2483819	10.1283658	10.9745809	10.4785457	10.6346004	9.8543136	10.2759695	10.9579201	10.3244171	10.3116799
BOD1	10.4115854	10.2545226	10.3042191	10.3306437	10.1839016	10.7732181	10.0584456	10.7275531	10.3755867	10.2658613	10.1530622	10.3590047	10.5321485	10.2375299	10.2233272	10.2973962	10.8185356	10.7384158	10.3323823	10.4256073	10.730594
BOD1L1	12.6040449	12.4588552	12.4680538	12.6138969	12.3903474	12.1956282	12.7439505	12.6651278	12.4874412	12.2511048	12.4303386	12.2470366	12.7210335	12.4505011	12.5390776	12.6382243	11.9335856	12.4841354	12.4056661	12.411103	12.1883468
BOK	11.7851481	11.8000643	11.4898157	11.601198	11.783344	11.9362646	11.645128	11.6468067	11.3420834	11.611163	11.4596257	11.608342	11.7245539	11.3735959	11.9343594	11.204573	12.0569855	11.7121235	11.7229235	11.7646267	11.2035481
BOLA1	8.7185665	8.8128568	8.9768312	8.8897616	9.0484674	9.8752931	8.5904712	9.1314297	8.9593517	8.7660216	8.5602439	9.031824	9.1003993	8.7459749	8.392615	8.5654972	9.9237138	9.4644301	8.7425253	9.1391262	10.3668377
BOLA3	8.5897051	8.5931117	8.6262004	8.2046812	8.2404296	9.4451147	7.766347	8.9153469	8.8233758	8.6477353	8.0172291	8.4758154	8.6157938	8.2111011	8.1458915	8.1771755	9.2945476	9.1230466	8.6182177	8.7225902	10.2660545
BOLA3-AS1	8.2083648	8.1253281	8.3556703	8.1545631	8.3292785	8.264833	8.6381505	8.2509629	8.2196836	8.1780572	8.1893875	8.3081154	8.4051589	8.372166	8.3016939	8.6877686	8.2811037	8.2962986	8.2257134	8.4818313	8.6812151
BOP1	9.5641847	9.8949041	9.6127941	9.5947741	9.5562318	9.6743392	9.5186238	9.662823	9.3014991	9.7704243	9.506633	9.4955341	9.5203918	9.6095354	9.7363836	8.9355864	9.4596342	9.296038	10.1552252	9.5551087	9.1549559
BORA	7.0698292	7.3033266	7.191736	7.0459874	7.1231469	7.0918819	7.1495766	7.268597	7.5339118	7.3133933	6.7947716	7.0309635	7.2261836	7.4751094	7.2138349	7.0823104	7.3651429	7.1298162	6.9673211	6.8826268	6.879832
BORCS5	10.6109786	10.2919933	10.5110969	10.4930112	10.6189447	10.5129528	10.6231006	10.5244607	10.4505611	10.3577298	10.4719771	10.5194193	10.5000419	10.4553581	10.5070711	10.5535475	10.553255	10.5199991	10.2880177	10.4961794	10.5781182
BORCS6	8.900971	9.3148197	8.7598514	8.8362465	9.1031011	9.432636	8.9372683	9.4970423	9.1713331	9.2508987	8.8147606	8.9569528	9.2358156	9.0129631	8.7780395	8.4609999	9.3630537	9.4059792	9.0237642	9.2271579	9.4919023
BORCS7	8.7366425	8.3452635	8.9294378	8.5824796	7.9412343	9.2123609	8.379426	8.6590522	8.9275222	8.7189742	8.3436724	8.418842	8.3566409	8.2057528	7.782538	8.1979198	9.4061938	8.9347786	8.2641207	8.4155053	9.7765549
BORCS8	8.8114514	9.0007833	8.7552629	9.0429107	9.1202953	8.7285767	9.1142837	8.7056783	8.704659	9.0092518	9.0802498	9.0245092	8.4802782	8.9829677	8.9119383	8.8921765	8.9430705	8.4738258	9.1113242	8.8362465	9.1959688
BPGM	9.789678	9.9610904	9.8310055	9.7093252	9.8616414	10.6938455	10.7351033	9.8802841	10.0657725	10.3593351	9.7427299	9.8628045	10.0485351	9.4835607	9.8156562	9.6525127	10.4650924	10.1220537	10.4629492	10.0503423	10.3303414
BPHL	11.5204775	11.6741426	12.2474848	11.5931512	11.2558655	12.1445699	10.3513603	10.7885699	11.1538674	11.0981407	11.3402192	12.3516074	11.9201072	11.7235207	11.1217176	10.9068336	12.8730882	12.0959403	10.5743309	11.8347072	12.4142646
BPI	5.1757243	5.7277558	5.1926993	6.6610549	5.3240948	6.6247079	6.3498868	5.3667372	4.0272483	6.2831333	4.2196061	5.6948775	5.160939	6.4688177	5.5141169	3.2074947	8.955815	6.3896624	4.4479185	6.6778818	6.5424565
BPNT1	10.3590047	10.5168427	10.5315243	10.2805864	10.348378	11.1355026	9.8745605	10.3957283	10.7643583	10.6556125	10.5310355	10.5963029	10.8990715	10.3734629	10.2091534	10.2079361	10.7465004	10.522402	10.7194331	10.7003133	10.9886451
BPTF	13.4030997	13.0927164	13.2012511	13.336412	13.1844052	12.9569488	13.6389806	13.3876203	13.3978301	13.1536881	13.4315402	13.1568362	13.4422345	13.3108219	13.4038396	13.5175804	12.9038541	13.2319448	13.1807427	13.1457763	12.8286555
BRAF	11.2993334	11.1128204	11.1783671	11.1559242	11.1659332	11.3006456	11.4086356	11.3207826	11.3244934	11.3061465	11.3025622	11.1821365	11.3689621	11.2341088	11.1911213	11.4142324	11.3437274	11.4380992	11.2299909	11.3132884	11.5476671
BRAP	10.4655295	10.2748649	10.3145229	10.4356669	10.3892253	10.3086477	10.4601381	10.2336353	10.3329906	10.388801	10.4813214	10.3366179	10.429004	10.4829297	10.3993666	10.2930133	10.2935022	10.2981706	10.4149462	10.2700364	10.4746194
BRAT1	11.0251486	11.2896031	11.2822113	11.3359588	11.2784219	10.774949	11.368802	11.0008719	11.0298659	11.0992825	11.2011982	11.3190676	10.8153403	11.2905529	11.2677668	10.7586838	11.1433839	10.747932	11.0975493	11.1674884	10.292549
BRCA1	8.2766401	8.441453	8.3792494	8.0663705	8.3505822	8.2916525	9.0098904	8.8362465	8.4815081	8.5805359	8.3462456	7.965759	8.5836405	8.0425959	8.75872	8.3677611	8.5159903	8.4091092	8.5850317	8.244315	8.418842
BRCA2	7.3768343	7.2769207	6.7403043	7.3231354	6.9895792	6.7405244	7.8272914	7.6192988	7.2050036	6.918069	7.0952426	6.384909	7.1557403	7.4159946	7.8279438	7.4832912	6.3868347	7.5042849	7.3228983	6.6227903	6.7190812
BRCC3	9.6582968	9.8794691	10.2419551	9.5964349	9.299003	9.504529	9.6182927	9.2662739	9.6768887	9.8081294	9.8290352	9.7413091	9.8459202	9.598434	9.5901462	9.6997312	9.808683	9.4396886	9.8395664	9.5874684	9.4883272
BRD1	11.5930135	11.5504052	11.3343462	11.5462352	11.7879509	11.1492707	12.0115257	11.7672598	11.4751978	11.4462066	11.6010089	11.5666169	11.5336908	11.6545184	11.650603	11.5464051	11.2000742	11.2898036	11.7138652	11.5877612	10.9197458
BRD2	9.3234216	9.1856523	8.8636743	9.3924925	9.4069838	5.9611526	6.0543415	9.6200791	7.5938752	8.8171356	9.2833303	9.5207515	9.0156559	7.5585206	8.8305692	9.3166098	8.8075207	9.1271888	5.8273429	9.1850794	5.4115135
BRD3	11.2734795	11.2063914	11.0766776	11.3827488	11.5147229	10.9630357	11.6190257	11.5832879	11.1717645	11.3268538	11.3934408	11.1471306	11.2583927	11.296896	11.4180563	11.3108624	10.8123097	10.9868119	11.4561887	11.2988644	10.3425762
BRD4	13.0192287	13.03313	13.1396826	13.3281364	13.1536881	11.6827291	13.434496	12.7074934	12.4643426	13.0020325	13.1212192	13.1434886	12.3675852	13.2791305	13.2755731	13.1523555	12.0797232	12.1883468	13.3200122	13.0551157	11.5058704
BRD7	10.9863214	10.8466494	10.8561209	10.8684224	10.741246	11.0837895	10.86308	11.0109938	10.9332403	10.8231772	10.872595	10.8056725	11.174474	10.740212	10.9354832	10.9380813	10.9005644	10.9798285	10.9398421	10.8267943	10.6474943
BRD7P3	6.478057	6.3950842	6.4743804	6.8789017	6.8296803	5.6384932	5.9165439	6.381208	6.5006462	6.5766205	6.580302	6.4073748	7.0054331	7.1083487	7.0819314	7.1343758	6.0626995	6.8381177	6.6002949	5.8001684	6.4536456
BRD8	11.6026939	11.5148413	11.5164495	11.3861689	11.5342783	11.3280223	11.7730281	11.4738089	11.508949	11.3856092	11.6470073	11.4295077	11.7346078	11.4721069	11.5585224	11.5771993	11.3543041	11.3620425	11.6188299	11.5097289	11.2065154
BRD9	11.1706231	11.2317212	11.1154382	11.1333803	11.2294091	11.0088061	11.1073699	11.2398291	11.0608466	11.0879593	11.2702903	11.1663433	11.1244849	11.1343146	11.0953891	11.1872166	10.8856262	11.2029192	11.0216204	11.0698617	11.2450186
BRE	11.5083792	11.4654675	11.5405235	11.4569155	11.5070576	11.7450468	11.1899641	11.2486956	11.5640666	11.5573931	11.5881583	11.5061014	11.5011976	11.279097	11.4910244	11.6162666	11.644834	11.4380992	11.7893086	11.4830691	11.713308
BRE-AS1	6.4188259	6.7862913	6.4944034	6.270311	6.7752679	7.2202548	6.6448057	6.7524882	6.7474176	7.1333926	6.5006462	6.5071114	7.5074194	6.2188424	6.3046249	6.7953369	7.2157151	7.2599355	7.6089234	7.3195283	6.879832
BRF1	11.1152204	11.2771114	11.2711851	11.3570612	11.2680738	10.6608809	11.3936257	11.1249853	11.0188	11.0946264	11.3242711	11.4018206	11.008205	11.3156875	11.2606771	11.0335452	11.0141843	10.8363043	11.1656892	11.2529837	10.4312519
BRF2	8.8930589	9.0315955	9.0803735	8.9211862	9.2449133	9.3898076	8.8785778	9.1902198	9.2725046	8.9679899	8.8715552	9.1037758	9.1332088	9.067075	8.9586768	9.094919	9.3967477	9.2583616	9.0161714	9.1202953	9.2058951
BRI3	11.2631394	11.7321968	11.2880776	11.0839018	11.3848903	12.0199765	11.0318614	11.9446433	11.4719	11.4906859	10.8733114	11.1440837	11.206827	11.0244344	10.8785833	10.9560135	12.0999233	12.3460914	10.8704188	11.5271921	13.1953074
BRI3BP	8.0960535	8.1761314	8.372977	7.9833914	8.2461087	8.6026862	8.1002089	8.6766611	7.902928	8.4577581	7.9490226	8.1067085	8.1906181	8.1913754	7.8613579	7.818784	8.4095732	8.1759438	8.2509629	8.1760711	9.001036
BRICD5	7.683127	7.6628725	7.8553221	7.511522	7.9412343	6.7721145	8.2624761	7.4807457	7.5157359	7.3133933	7.6740791	7.8601697	7.7338146	7.8457917	7.6302723	7.4611755	7.3516742	6.8086418	7.5990679	8.1461151	6.645233
BRINP1	9.004304	7.2596156	7.1059402	7.4224903	9.0703044	8.4308681	8.3869543	8.0096153	8.1306732	8.3270047	9.0444781	8.5720524	9.710021	7.7682828	9.7879472	7.2000655	9.2186302	7.3433307	9.0269098	8.2378284	7.0824704
BRINP3	5.252931	7.15781	6.0283377	6.9430207	6.0295627	6.9484537	6.0255266	6.0676708	6.6035572	6.7596054	6.7596054	6.7517129	6.9088429	7.6123336	6.4536456	6.0650366	8.0990515	5.8335576	5.5680805	6.8524768	5.2203664
BRIP1	6.1962663	6.5244958	6.6035572	5.9093012	6.1484991	6.6056261	6.5860856	6.6406519	6.0988434	5.6188665	6.2318068	6.1927865	6.6694737	5.6452535	6.7426868	6.0988434	6.6694737	6.716291	6.2300164	5.6537037	6.4821033
BRIX1	8.1874452	8.092467	8.4326944	8.3879023	8.1890376	8.7235422	8.0502776	8.296231	8.6002759	8.5197022	8.2528743	8.5984383	8.5110052	8.1687582	8.4501797	8.5311366	8.8115981	8.7031217	8.8971679	8.0190921	8.8707747
BRK1	11.6390126	11.6136189	11.606452	11.4639331	11.7212662	12.596942	11.4341423	12.0640805	12.0115257	11.6472078	11.4949299	11.4491341	11.8825845	11.3765453	11.6188299	11.8011665	12.2528064	12.4538853	11.4884553	11.575302	13.002431
BRMS1	10.3254475	10.5568522	10.4324419	10.3654526	10.4526599	11.3039474	10.3591699	11.0172878	10.6535393	10.3801384	10.2109695	10.2307116	10.8229701	10.224694	10.4132041	10.1877106	10.8461606	10.9121191	10.6170064	10.5161085	11.2325815
BRMS1L	7.7557388	7.8913606	8.0266166	7.8464145	7.4283433	8.0180262	7.7742472	7.425629	7.8354108	8.221784	7.9569664	8.0088684	8.0922113	7.6461875	7.4799207	7.652822	8.3980637	8.0414642	8.2345034	7.7288702	8.7160921
BROX	10.6656786	10.5220347	10.8061189	10.6711721	10.4509089	10.1729673	10.6114067	10.3983091	10.6568855	10.8107487	10.8464025	10.6996352	10.6359542	10.5294855	10.7207089	10.8670017	10.4503686	10.3838393	10.5964653	10.5174792	10.4210947
BRPF1	10.7664825	10.9778411	10.6896151	10.7940351	11.1011234	10.7415253	11.3561969	11.1870216	10.8345032	10.8987652	10.7727831	10.7694106	10.8554802	10.9437547	10.9722291	11.0148398	10.647905	10.7210075	10.9879882	10.8981656	10.5069965
BRPF3	12.5254578	12.6770991	12.7793745	12.6156167	12.5632076	12.1620359	12.482464	12.5558167	12.3694315	12.5895926	12.445327	12.8844025	12.5382516	12.6766827	12.1954292	12.4970718	12.6430727	12.4326598	12.3983793	12.8012173	12.4258623
BRSK1	7.4983489	7.7255194	7.3406293	8.1739642	8.3737895	7.7314441	8.4577581	7.9175633	7.805038	7.2066114	7.6387957	7.4006129	7.9100163	7.7682828	8.4752551	7.9701945	6.3430931	7.7072699	7.7713064	7.4474111	7.5373003
BRSK2	8.8742357	8.2739936	9.0105508	9.2971458	8.8974262	6.7841114	8.3992079	7.8348524	7.5042849	8.7660216	9.2630468	9.2537679	7.3555826	8.7348878	8.2644766	8.4467267	7.6952532	7.2208247	9.0967765	8.7946131	7.4025199
BRWD1	12.9272897	12.4522835	12.695732	12.7487088	12.6246469	12.4568906	12.9780021	12.8844025	12.8781374	12.6801437	12.9854536	12.7380359	12.8584759	12.8064179	12.8233112	13.0511515	12.6837061	12.9552083	12.6358016	12.5334854	12.845804
BRWD1-IT2	6.3046249	6.3760512	6.35793	6.6398427	5.9588251	7.2382319	6.3771537	6.2999966	6.2601273	7.0352681	6.4161789	6.384909	6.6527232	5.8854225	6.3725015	6.0066122	7.1080572	6.6685211	7.0217466	6.897323	7.8459973
BRWD3	11.2008852	10.9167053	11.1356096	11.2337622	11.1955093	11.0255124	11.4533261	11.3740803	11.377591	11.1658112	11.3075061	11.2306936	11.4354851	11.2129153	11.3331363	11.4641303	11.0453481	11.4229216	11.1563828	11.1890877	11.2385149
BSCL2	5.7136544	6.0727929	5.941478	6.4395397	5.8351437	6.1047767	6.0255266	6.1695053	5.4993913	6.2113661	6.2009404	6.0432336	5.7149666	6.0045041	6.0195288	6.4244686	6.7097273	5.8636453	6.5212728	6.001317	6.3719647
BSDC1	12.1371486	12.3096662	12.2505154	12.3148205	12.2912317	12.3411535	12.4660488	12.3195299	12.3157278	12.312064	12.2599941	12.2523016	12.4181522	12.3183597	12.2618717	12.4336237	12.2927767	12.305933	12.3714738	12.4440382	12.2763004
BSG	14.4643403	14.8088068	14.7563037	14.7425535	14.4491295	14.5437898	14.2579217	14.2817493	14.7563037	14.6017595	14.5592671	14.6116338	14.5717165	14.5781952	14.2179558	14.1246478	14.7563037	14.2984168	14.2080831	14.6680869	14.2338005
BSN	9.7273242	9.8929414	10.2601127	9.9264387	9.976945	9.1695942	9.7894876	9.8039735	9.5766008	9.9177378	10.0922786	10.2916315	9.232009	10.0023584	9.665295	9.8272576	9.4848375	9.1391262	10.0412156	10.1182723	9.3896031
BSND	8.924533	8.96088	9.0209197	8.8518317	8.220689	8.7514305	8.6710827	8.0431908	8.9179577	9.6157916	8.9382414	9.6297322	7.1557403	8.8616886	7.9723753	7.9938094	10.0366651	8.0351364	8.1632561	9.2244121	8.556892
BSPRY	9.8340873	10.1404088	9.7153851	9.8406032	9.9243705	10.3134652	10.2579886	10.0801211	10.2483819	10.0480726	9.8678556	10.22873	9.8084616	9.586563	9.8042906	9.7231763	10.4767619	10.1098187	10.0279588	10.0646883	10.243917
BST1	9.2696045	9.2081011	9.8134771	9.0735317	9.3724389	9.7903397	8.6160443	8.9153469	8.704659	8.7584045	8.7213627	9.0490273	9.2756627	9.215235	8.9366674	9.0386824	9.2338898	9.6144365	7.4988016	8.9111225	10.037976
BST2	10.9296374	11.0172878	10.7920117	10.9974397	11.5257222	11.5185382	11.0242646	12.482464	11.6040524	11.0111809	10.7676368	10.9269144	11.3147861	11.6647081	11.0229308	11.3211046	11.2317212	12.0516941	10.2593463	10.9036606	12.1960948
BTAF1	12.0483638	11.8177678	11.9970086	12.1468084	12.2412731	11.8449172	12.2726828	12.384823	12.2027921	11.9096717	11.9634149	12.086904	12.3483347	12.1980644	12.2882732	12.3458155	11.7377459	12.3170706	11.8429313	11.9109971	12.1460233
BTBD1	11.080972	10.9062296	11.0922453	10.7470461	10.6938455	11.0150329	10.8187618	10.5808828	11.0044354	11.0348697	10.7596058	10.8135855	10.8902296	10.7208943	10.684004	10.8159512	10.8298889	11.0179231	10.7868816	10.7949661	10.9824705
BTBD10	10.073132	10.0041886	9.8787117	9.8737989	10.1303845	10.5171645	10.1882392	10.2423895	10.3199693	9.9817224	10.0758797	9.8658965	10.3817384	9.9164716	10.0974868	10.2646572	10.1570351	10.4484256	10.2426211	9.8623245	10.7152303
BTBD11	9.3757098	9.2480891	9.7569001	9.7219827	9.2563746	8.5446071	9.031824	8.9518046	9.1857748	9.9872482	9.3171816	10.469506	8.8150548	9.0700811	9.2294378	8.5908733	9.8972894	8.5468362	9.2942918	9.5718272	8.6258867
BTBD18	8.8596364	8.6516859	8.5180174	8.4867121	8.4837861	8.2426427	9.2068356	8.3819871	8.3971054	8.3016939	8.3923749	8.7850497	8.4375285	8.7459749	8.6100503	9.0037421	8.5116921	8.0830444	8.6532328	8.6413139	7.5373003
BTBD19	9.3092539	9.9257437	9.5119586	9.4600817	9.9734074	9.0236812	9.6269911	9.3397955	9.5682159	9.893128	9.7645058	9.5453317	9.3166098	9.8273996	9.5826323	9.7618227	8.6734312	8.9231682	9.9234079	9.6662586	9.0235271
BTBD2	12.4945276	12.583991	12.5212822	12.609736	12.6047725	12.3729549	12.2880378	12.4685835	12.3845528	12.5334854	12.4603529	12.5225063	12.2003988	12.3547557	12.4746293	12.0810882	12.5677774	12.1801129	12.376155	12.5483668	12.1547981
BTBD3	10.8165884	10.7028835	10.9016119	10.7695826	10.7720985	10.8997742	10.7722435	10.700791	10.9492844	11.0468961	10.9965538	10.8468177	10.6448279	10.8378087	10.7729193	10.8492402	10.941007	10.8938063	11.3691455	10.7214513	10.8026965
BTBD6	10.6952861	10.8123097	10.7293353	10.72384	10.5682887	11.0794141	10.8353863	11.2234274	10.8704188	10.7006188	10.3976184	10.792182	10.5808828	10.593701	10.3892253	10.5086336	10.9372701	10.9185087	10.5964653	10.6508555	11.2006731
BTBD7	12.609402	12.3505426	12.2254851	12.3586338	12.5265915	12.6788642	12.6420246	12.6215486	12.7124717	12.6642052	12.6540717	12.3445273	12.7055868	12.350083	12.5589962	12.7404242	12.3983793	12.5421235	12.9636458	12.5265915	12.609402
BTBD8	6.605987	6.2951942	6.6883434	6.7596054	6.5324902	6.7947716	6.8931354	6.9001061	6.9040648	6.7859166	7.0695807	6.5812874	6.3538465	6.1945289	6.4100411	6.7286594	6.566696	6.7489334	6.9225383	6.5422601	7.388275
BTBD9	11.7714842	11.6884736	11.6281857	11.6890092	11.7922405	11.4583409	11.8944124	11.8241017	11.8138489	11.8205717	11.7738145	11.703184	11.5668039	11.6693146	11.6345455	11.7154368	11.5998776	11.5861048	11.6509397	11.8967695	11.6925286
BTBD9-AS1	6.8668192	6.6321851	7.1586509	6.7596054	6.811931	6.0587106	6.9419912	7.0114396	6.7859166	7.0352681	7.1535263	6.9004982	6.7949656	6.9809143	6.7963529	6.8393168	7.0931424	7.0093229	6.9390237	6.9767061	7.8300006
BTC	6.8668192	6.8509687	7.2382319	6.742092	6.6733479	7.1931709	7.7210253	6.4456833	7.3972319	7.5646671	7.0695807	6.9717082	6.7837187	6.6957499	6.8276528	7.0462045	7.4001494	7.1710334	7.3128015	7.1685839	6.791862
BTD	11.5458495	11.6449703	12.178424	11.8896303	11.3311629	11.6597338	11.0805948	11.1358444	11.5422151	11.5644216	11.7117991	12.236347	11.7092056	11.8267591	11.1995113	11.5154519	12.4735777	11.6074409	11.1607433	11.9457477	11.996651
BTF3	12.7155296	12.4430714	12.2490153	12.4427763	12.6064867	13.3061961	12.4927459	13.2541832	12.9077648	12.3967412	12.5855524	12.3173216	12.9032414	12.1371486	12.8495943	12.7337988	12.9235233	13.399202	12.7284609	12.4187332	13.5767662
BTF3L4	9.7053072	9.6941906	9.8053988	9.6193737	9.762611	9.9899917	9.8060636	9.9360883	10.0288195	9.967488	9.8478713	9.7318008	9.9877848	9.7394264	9.8694623	10.0891725	9.9663475	9.8567867	10.0229463	9.5997631	9.9245569
BTG1	11.8967695	11.5530007	11.5682751	11.8263899	12.019771	12.0887684	12.1880725	12.3105722	12.1100848	11.5049179	12.0682373	11.4954656	12.4531532	11.9507538	12.2573195	12.1656837	11.7824536	12.4864156	11.9166662	11.7783806	12.1839134
BTG2	11.7987685	11.85198	11.3427219	12.0090763	12.0563992	12.4243873	12.1647448	12.4668845	12.1672421	11.5396095	12.7380359	11.2234274	12.833444	12.0280215	12.3953988	12.3135087	11.5911416	12.1656837	11.7841626	11.988454	11.6385663
BTG3	8.5201691	8.5783632	8.3176324	8.3236701	8.816443	9.1217785	8.6019575	8.8616886	8.8271706	8.4525308	8.5320724	8.1139773	8.8604602	8.5944327	8.4407412	8.8736859	8.8828038	8.9761402	8.8439218	8.8579718	8.8293698
BTK	8.9165402	8.8172918	7.6013625	9.0328941	9.2917985	9.0320524	9.4357012	10.0085676	9.3463541	8.0017679	8.6056114	7.8743003	10.0797903	9.4203549	9.4235205	9.5648234	7.0317005	9.4147286	8.2044224	8.6355286	8.7764978
BTLA	7.2259747	5.9451868	5.8061382	7.0882386	6.6733479	6.2421089	6.2670788	7.7317479	6.6239136	5.8329256	6.7380163	6.2579554	7.7917437	7.6754165	7.2257659	7.536236	4.8772179	8.3888977	5.0756014	5.5659212	6.6237625
BTN2A1	10.9122536	10.8621377	10.7312111	10.8279092	11.1621361	10.774949	11.2842644	11.1322568	10.97188	10.7300694	10.8285314	10.6493774	11.2694619	11.1086027	11.0371701	11.0495185	10.6448279	10.9597273	10.9039482	10.8562616	10.9066916
BTN2A2	9.4973605	10.0783346	9.2510364	9.8406032	10.2034735	10.019716	10.1163593	10.5215563	10.1158235	9.5475324	9.8904518	9.5409394	10.2225741	9.9315796	10.4148116	10.1708647	9.0995579	10.1871072	9.5851325	9.773379	9.9031415
BTN2A3P	7.9248204	8.6313931	7.9442387	8.1641187	8.6312762	8.5087802	8.8601275	8.4911563	8.4097194	8.3455402	8.3971054	8.0670965	8.3081154	8.249965	8.6263599	8.5043874	7.8913606	7.8999123	8.1683278	7.5687324	8.819083
BTN3A1	11.0766776	10.8338878	10.5755025	11.2448678	11.6473805	10.8819219	11.9758761	11.7109309	11.036656	10.7279284	11.0404737	10.6582375	11.5024116	11.4981364	11.5417421	11.4758027	10.386051	11.4751978	10.6063562	11.0223753	10.9768361
BTN3A2	11.4373657	11.109061	9.9954929	11.3067679	11.9477687	11.2385149	12.0272476	11.9598084	11.5930135	11.0476852	11.2282354	10.949952	12.2139817	11.6144043	11.7144148	11.6927344	10.8443591	9.1741926	10.1386998	11.5145107	11.1863629
BTN3A3	10.6625309	10.6477362	10.406399	10.9394091	11.281957	10.6186582	11.4285248	11.3647952	10.4844927	10.1370203	10.7294837	10.5661031	11.3850269	11.1186944	11.1529327	11.0931621	9.5833317	11.174474	10.3297839	10.4240898	10.8689604
BTNL9	9.9232152	10.7086552	10.6517068	9.9104998	8.6852903	8.8058009	9.976945	8.2803004	9.2607181	9.9510418	9.6651543	10.3811657	8.763144	10.3750014	9.3014991	8.2693989	8.9607185	8.13893	9.3957549	10.309475	9.0457525
BTRC	11.0627501	10.9039482	11.0650297	11.1253466	10.9889306	10.8171015	11.0094284	11.0347056	11.1210751	11.0915071	11.1501644	11.1471306	11.0989719	11.0829619	11.0314543	11.037898	11.2453867	11.1210751	11.1552013	11.1044558	10.9296374
BUB1	6.5125675	6.6185796	4.6114533	5.2790595	6.8985938	6.879832	7.2978924	6.927568	7.022304	6.0004238	5.9841415	4.6793159	6.7277871	6.5687174	7.3705338	6.7097273	5.2419378	5.3281405	6.9945039	6.0887629	6.791862
BUB1B	6.4439516	6.4183121	5.4539236	5.7255646	6.6733479	6.7115579	6.9419912	6.5574847	6.5006462	5.7919162	6.1089376	5.8746967	6.7562446	5.5147599	7.1872032	6.5883541	5.9943152	5.675849	6.9225383	5.1974454	6.666444
BUB3	10.6790044	10.6202132	10.6549737	10.6513839	10.6908403	10.876103	10.6114067	10.8112593	10.8079906	10.6637505	10.7845039	10.7212861	10.9595235	10.688954	10.7423673	10.7790581	10.8389907	10.9414286	10.6050444	10.7635602	10.6873173
BUD13	9.789678	9.8578503	9.5612643	9.7002068	9.8550564	10.1562278	10.1487622	10.0418482	10.0318251	9.7537558	9.8143096	9.6566303	10.0883321	9.7662771	9.9027049	10.0982947	10.1630511	10.0793721	9.9951656	9.8241976	10.085457
BUD31	8.8488861	8.9254461	8.8073505	8.8251377	8.6897369	9.7487764	8.9294378	9.3440476	9.0391666	8.9647584	8.7963353	8.8683047	9.2288661	8.470754	8.7445367	8.7322726	9.6431172	9.5306073	9.2346032	8.9643481	9.9519315
BVES	7.7788965	6.7418594	6.4944034	6.9277379	5.7619298	6.6247079	6.7734995	6.4962957	6.4177982	7.0726762	6.7166984	6.7862913	6.0736636	6.149112	6.5609879	6.6091446	5.8700135	6.218474	7.6193891	5.8413128	5.0366685
BYSL	9.1661492	9.3985334	8.8558189	8.9720236	9.2681527	9.5507935	9.2991778	9.4479999	9.0723185	9.2032238	9.0555222	8.8162562	9.5552545	9.4310585	9.3229149	9.2786001	9.1079717	9.2446835	9.7506291	9.1356564	9.4787624
BZW1	11.519241	11.3833612	11.4366438	11.2532003	11.3100474	11.7332767	11.0702374	11.281957	11.7026029	11.6270555	11.5362195	11.4287137	11.5581804	11.2199573	11.5263551	11.521054	11.4886041	11.7076627	11.7656452	11.2674803	11.4479917
BZW2	9.9037612	9.4543464	9.1729697	9.0977092	9.6069096	10.0156788	9.6182927	9.5019874	9.6592433	9.7387958	9.7427299	9.2908479	9.6109903	9.0466518	9.7467782	9.5363624	9.4665197	9.699536	10.4491432	9.3824222	9.9234079
C10orf10	11.5969894	11.5082048	11.2296804	10.9950195	11.6141965	11.65149	11.2439922	11.7789985	11.0972478	11.0857178	11.6952802	10.9548457	11.5888561	11.7069657	11.9600712	11.9874726	10.2859563	11.1850574	11.9138595	11.1771647	11.3027248
C10orf105	6.9819198	6.9598239	6.35793	6.8920185	7.931506	6.4740103	7.8992807	8.2845653	7.2050036	6.4807819	6.6231608	6.7360499	6.5812874	7.5785436	7.5842226	7.5020636	5.0595985	7.181864	6.4977035	5.5226506	7.2688562
C10orf107	4.4287145	4.6582443	5.3667372	3.7889941	4.271576	7.2890188	4.9346729	6.535793	6.6448057	5.9195031	4.6257646	5.5566764	5.4853815	3.9692362	6.0551717	4.3962998	6.7669859	6.6389895	5.414302	4.2901222	6.9635778
C10orf11	9.8221923	10.3256582	10.0626171	9.8014293	9.9542808	10.4126098	9.5636412	9.865157	10.098956	9.7298667	9.9489476	10.0153207	9.9100695	9.809571	9.5826323	9.8666768	10.2070328	9.7810295	9.223674	10.2513424	10.544823
C10orf113	6.478057	4.9550077	5.8761042	6.1542439	5.8351437	5.6928734	6.3771537	4.7394134	5.9978895	6.9741534	6.9977709	6.5422601	4.540301	5.6594934	6.5798233	6.1913389	6.9369381	5.9353595	6.6384649	5.5226506	3.4603129
C10orf126	5.657381	5.4403378	6.6705772	5.8082197	4.8836161	6.3905971	3.6855181	4.8577427	4.3182767	5.5495709	5.8754004	6.6473652	5.8149645	4.271576	5.7319679	3.9227363	7.3249648	6.0162814	4.2901222	6.2347335	6.5067323
C10orf128	9.0492513	9.2825918	7.9204465	8.9019945	9.4224874	9.4411544	9.6250086	10.1514643	9.5400633	8.0864617	9.0444781	8.2820856	9.8556459	8.7905073	9.967488	9.5648234	8.106274	9.3926652	9.1050972	9.3579636	9.3576885
C10orf25	7.0519992	7.0819314	7.5765376	7.118097	7.0888584	7.4558153	6.7190812	6.8622604	7.2449491	7.3729393	7.3208534	7.68765	7.3626288	7.0690092	7.0032223	7.2525123	7.7805242	7.073984	7.0309635	7.1237086	7.7795051
C10orf35	7.268597	7.6708053	7.2234915	7.3438578	7.5477081	8.7801705	6.8789017	7.771873	7.9768575	7.6805654	7.5393581	7.2910881	7.5264948	7.0690092	7.3615997	7.2973072	7.902928	7.8046731	8.0216209	7.7424271	8.6760317
C10orf55	4.9902988	4.6582443	4.4722793	4.8634349	4.8102224	4.9275689	5.8896407	5.4464263	4.4822491	5.8700135	5.5290962	4.8860561	3.2645348	3.8975392	5.8406632	4.7549851	5.3036864	4.7194975	4.9746518	3.9866267	4.6595303
C10orf62	8.6759332	8.7024728	9.1468274	9.0328941	8.5436377	7.8272914	7.7904752	8.2753124	7.961133	8.7552629	8.7213627	9.6385266	7.9982233	9.0129631	8.1898077	8.8097288	8.8075207	8.0898654	8.3371681	8.5675806	8.6497582
C10orf67	7.7332338	7.9005243	8.5553384	7.8204641	6.8296803	7.4187968	6.5696943	7.1685839	7.1532962	7.6284027	7.5393581	8.5476847	7.9982233	7.7884549	6.9474266	7.4500524	8.9308724	8.2511991	6.9537466	8.3559399	8.8293698
C10orf71	10.8332663	5.3627375	5.7763407	3.8791473	4.0037072	4.7394134	4.0924536	5.7363475	4.4024743	4.3336488	6.0564209	6.7862913	4.1857815	5.0105807	4.1841325	4.0298689	5.2018146	4.8369403	2.9793786	4.3513137	5.5109681
C10orf76	11.1725738	11.1081751	11.2711851	11.1600022	11.3023663	11.114804	11.3848903	11.3078578	11.2439922	11.0972478	11.323029	11.1736931	11.2088608	11.2059098	11.2135575	11.43853	11.1244849	11.1377087	11.1263834	11.1909537	11.1704407
C10orf82	4.1186056	5.2598098	5.1522966	4.756026	4.6076307	5.2098246	5.9421832	4.5519201	4.6714113	5.2390673	5.8754004	5.8746967	4.3513137	3.7673823	4.9331557	4.3169359	6.6543387	6.038124	5.6915987	4.6521727	6.2034642
C10orf88	8.2851234	8.2791495	8.2788966	8.0519244	8.2988983	8.4423021	8.0666799	8.16924	8.2726422	8.2636331	8.3286826	8.3651014	8.3817158	8.2352644	8.0815461	8.2063486	8.384712	8.5294315	8.3371681	8.1292137	8.2248475
C10orf95	6.736543	6.7076059	6.9139854	7.1955361	6.8826268	7.2104704	7.0608653	7.0630167	6.4432679	6.1047767	5.7319679	6.8668192	6.5274303	6.4688177	6.4749446	6.0988434	6.846545	6.6389895	7.2082429	7.0464666	6.1505748
C11orf1	8.7986502	8.5033359	9.2542911	8.7472972	8.6312762	9.5616134	8.3746189	8.9298596	8.8642955	8.8715552	8.6879801	9.1625264	8.8196034	8.3356716	8.3495968	8.8400069	10.0990287	9.344644	8.4445992	8.9449215	10.4948829
C11orf16	6.5836234	5.7277558	5.2334949	5.0939245	5.4184478	5.9353595	7.1047558	5.8998415	6.2274997	6.5404509	6.4743804	5.9841415	5.947278	5.9165439	6.6907547	5.5579624	6.1194045	5.6421316	6.3337487	6.1575823	6.0136225
C11orf21	7.3768343	8.3452635	6.7190812	8.2251452	9.7942493	8.0896078	10.2684	9.018938	8.5894659	7.8475513	8.2057528	7.0137028	9.1379203	8.8971679	9.4898931	9.1898168	6.5807947	9.019997	8.4920519	8.2266393	7.2432526
C11orf24	9.9912172	10.1365033	10.0605092	10.1487622	10.1403608	10.4365433	9.7186941	10.1450734	9.9114555	10.0340213	9.8880357	9.9730066	10.1014978	10.1938771	10.1560462	10.1075142	10.1658132	10.2048216	10.1661127	10.0677095	9.9684459
C11orf42	7.1476894	7.5433829	7.8756156	7.489519	7.691848	7.6584508	7.8359693	7.647917	7.4916291	7.4845092	6.8105892	7.8408903	7.8208446	7.4449212	7.2257659	7.6427478	8.3330383	7.647917	7.1516485	7.7740589	7.8963138
C11orf45	7.7332338	7.4167513	7.0871814	7.9894418	7.5800128	7.7598942	8.9761402	7.9874273	7.902928	7.6031154	7.782538	7.3033266	7.6894891	7.7403636	8.5763762	8.190248	7.5419175	7.7975416	7.9777631	7.6811358	7.2308521
C11orf49	10.8952873	11.05948	10.7538911	10.8078804	11.0834992	11.2085122	10.9173613	11.0064522	11.0956109	10.8744419	11.0305882	10.8791127	10.8102347	10.778219	10.9722291	10.9309774	11.1391288	10.9453097	11.1523559	10.954651	11.1896077
C11orf54	13.0522203	12.7957215	13.5220808	12.9983157	12.2062676	13.252886	12.228048	12.0730812	12.901829	13.4686159	12.8622969	14.0679425	13.3525202	13.6206001	12.4674198	12.8853422	13.9079471	13.1336891	12.1081367	13.272818	13.4713893
C11orf57	10.4642828	10.2327814	10.4537214	10.3145229	10.1403608	10.6580696	9.8721336	10.425166	10.4596726	10.2658613	10.3321168	10.4553581	10.5542217	10.2541636	10.2900846	10.4452569	10.6314419	10.4606128	10.4491432	10.288756	10.4498898
C11orf58	11.3013226	11.2202811	11.3809344	11.2931186	11.1402857	11.6875092	11.177822	11.5794547	11.5779191	11.276168	11.2734795	11.3501125	11.7117991	11.1422208	11.3275354	11.3560362	11.6109892	11.7283001	11.4241606	11.1710328	11.5421072
C11orf63	9.5011307	9.4180782	9.7569001	9.9243705	9.5730356	9.7669172	9.4147286	9.4339125	9.5148204	9.7905079	9.617781	9.9800665	9.7673314	9.3950021	9.5669047	9.6166634	10.3835863	9.7956514	9.3787581	9.8377688	10.0118321
C11orf65	6.1962663	6.2181056	6.7190812	6.5258364	6.6035572	6.3070537	6.8789017	6.535793	6.7474176	6.7859166	6.8105892	6.8668192	6.5812874	6.7213268	6.4100411	6.7097273	7.0809362	6.7635177	6.3337487	6.1575823	5.8873442
C11orf68	10.5327359	10.6336218	10.5094791	10.4511521	10.8948412	11.1922229	10.6064804	10.9425183	10.8473414	10.5086925	10.4893473	10.4599562	10.7423056	10.5410502	10.6386961	10.5979893	10.8259803	10.9171012	10.3719704	10.649238	11.2161226
C11orf71	8.7244869	8.9177745	9.4874812	9.1511756	8.7160921	9.2442468	8.2046812	8.4366358	9.0190627	8.852578	8.627864	9.0099257	9.0020915	8.4199384	8.3974638	8.7766298	9.704085	9.3258276	8.5308494	9.0559834	9.8050218
C11orf74	8.1456679	8.1092501	8.258067	8.3236701	8.0322543	8.9555903	8.3221165	8.4409861	8.8233758	8.2572624	8.1217921	8.1993675	8.6190213	7.6522616	8.2115556	8.1461151	8.9607185	8.9761402	8.2941985	8.2998359	9.5326274
C11orf80	10.4994977	10.3969603	9.9683052	10.4548066	10.6703808	10.6520546	11.2066394	10.4908326	10.6226584	10.7626065	10.8123097	10.3410593	10.4330441	10.4665558	10.783041	10.7845039	10.2696676	10.4336946	10.741246	10.5583984	10.1653327
C11orf84	9.2861938	9.6088707	9.3234216	9.401885	9.5647743	9.5507935	9.8180804	9.9148941	9.6132003	9.5813677	9.4617297	9.3617861	9.8209642	9.7581884	9.4837304	9.4208133	9.2882351	9.4578407	9.8373508	9.6953657	9.6997312
C11orf87	4.5348586	2.7778622	7.4751094	3.1970973	3.1786044	2.1582487	0.7889279	2.0124369	0.5390653	0.3977639	2.8402551	4.8860561	2.9986496	4.12366	1.8756988	3.8164472	5.4952873	3.9227363	1.3652012	2.694594	5.6099466
C11orf95	11.4263969	11.5928759	11.5164495	11.6316543	11.6598844	11.0669273	11.463579	11.554716	11.5316519	11.563105	11.4531541	11.6527536	11.4313616	11.7259803	11.2560605	11.2475291	11.5129657	11.1457716	11.3863082	11.5111581	11.0154045
C11orf96	10.1908292	10.551015	9.4156743	10.2669566	11.0447086	11.27529	9.4960038	11.1955093	10.2042313	10.730594	10.1261029	8.9612077	10.2837007	10.1703108	10.6907227	10.7110658	9.3158749	10.3068538	11.8566903	10.3168422	10.4960808
C12orf10	10.3442602	10.5398626	10.4422633	10.4220062	10.5141062	11.2718312	10.484801	10.7569002	10.5442105	10.4727362	10.2541636	10.5530837	10.7361732	10.3788561	10.3025214	10.3648575	11.1239058	11.1017197	10.4713099	10.6312462	11.6013872
C12orf29	8.25704	8.3978221	8.5981485	8.2112856	7.8226764	8.6375237	8.0666799	7.9349253	8.1874452	8.4769542	8.0172291	8.4102406	8.5211421	8.0894785	7.6976873	7.9556844	8.687106	8.486479	8.3166398	8.1686203	8.5083726
C12orf4	9.3336324	9.2928603	9.4531947	9.5207515	9.2757869	9.1567756	8.9128627	9.2825918	9.4369155	9.4667715	9.5027711	9.2730614	9.45203	9.3396395	9.5362042	9.6375901	9.0407264	9.3478887	9.6034946	9.1740355	9.0773398
C12orf42	4.8577427	3.6332291	2.4361869	4.4081911	4.6714113	3.3655493	5.4184478	5.7705934	4.9852977	2.5337433	3.7857042	4.4492902	5.7830972	4.271576	4.385128	4.9142325	2.9326384	7.181864	1.911561	4.1318259	2.0124369
C12orf43	9.3576885	9.5514391	9.6204627	9.4383808	9.3832499	9.8121437	9.3440476	9.3614098	9.4257698	9.4075178	9.5215905	9.6132003	9.4412074	9.3322499	9.3605841	9.2786001	9.6672748	9.5174009	9.4331684	9.3749891	9.2553537
C12orf45	7.0165828	6.9747716	7.1769891	7.059255	7.7622676	8.3983052	7.3755078	8.3680226	7.6524	7.4151751	7.4576377	6.9717082	8.2387876	7.4584723	7.2011643	7.6009742	7.268597	8.1162369	7.7317479	7.489519	8.4125254
C12orf49	11.9656588	12.1199615	11.4445509	11.6878624	11.8632413	12.1253315	11.7330984	11.9753789	12.1158594	12.2497433	11.8645161	11.5748562	11.6780584	11.4227727	11.8096953	11.783344	11.8842655	11.8512095	12.3642543	11.9235738	11.9784037
C12orf57	11.1006875	10.8721814	10.5278569	10.8987652	11.2701451	12.0169982	11.0077168	11.8255688	11.413975	10.7649327	10.8032751	10.5995277	11.3915051	10.6795015	10.9743958	10.6746836	11.3071051	12.0122646	10.8301924	10.744071	12.4711408
C12orf60	5.7136544	5.8009399	5.6082024	5.5087844	5.6338774	5.9093012	4.9902988	5.2749295	6.1625008	5.4820455	5.5290962	6.1927865	5.6845499	5.5573194	4.7302172	5.3627375	7.043832	5.9837646	5.7332733	4.8472414	7.257831
C12orf65	9.0435371	9.0112531	9.0064175	8.994521	9.1068664	9.3843614	9.021504	9.3047587	8.8768763	9.1046039	9.0523832	9.2759167	9.3751963	9.1271888	9.1514522	9.2417589	9.4350548	9.3828554	9.0967765	9.06745	8.8707747
C12orf66	8.900971	8.6982287	9.1253936	8.8798183	8.9257069	9.3637172	8.6710827	8.8867902	8.7394823	9.0092518	8.8965052	9.134342	8.9246962	8.9728382	8.7780395	8.656882	9.576439	9.2629366	8.9825621	9.0559834	9.6194834
C12orf73	7.5800128	7.874208	8.1514411	7.8580645	7.9998188	8.3344138	7.8992807	8.2753124	8.1993675	8.0178409	8.1154479	7.9950415	8.366681	7.7349921	7.782538	8.0808789	8.712056	8.3638594	7.8710183	8.0190921	8.4486787
C12orf75	11.0054217	10.9729982	10.7028835	10.8422626	11.3343462	11.8408163	10.5722498	11.6229997	11.5612261	11.703184	10.9465113	10.7593889	11.2241006	10.7492659	11.0330109	10.9864825	11.0875173	11.3561969	11.6323497	11.023267	12.1401984
C12orf76	8.0404369	7.7930624	8.2509629	7.9145012	8.1339825	8.3260132	8.0418468	8.1461151	7.8897885	7.8475513	8.2913437	7.8913606	8.3616854	8.1269196	8.000993	8.0430392	8.4194119	8.6601297	8.04073	8.3344138	8.6812151
C14orf1	10.2658613	10.2582969	10.1950924	10.2379299	10.2942157	10.8939014	9.9329012	10.289118	10.5310355	10.3092907	10.2457128	10.2075925	10.3634168	10.0530235	10.1626688	10.1959493	10.8620373	10.6966761	10.0279588	10.3398115	10.865644
C14orf105	12.7420657	12.5706402	12.6270426	12.7187757	12.6297088	12.6751944	12.4062919	12.4864156	12.7921164	13.0368742	12.9151135	12.6976033	12.5953203	12.2497433	12.5494438	12.3333764	12.9092913	12.3642543	12.6697619	12.5942952	12.9630717
C14orf119	10.1042375	10.0783346	10.0174482	9.8270744	10.0364936	10.4841695	9.6328518	10.1720173	10.3134652	10.0976817	9.8711419	9.8272576	10.1122078	9.9245569	10.0374634	10.1708647	10.3981685	10.2502318	10.3285788	10.0375971	10.6402693
C14orf132	10.3866322	10.1121013	9.8336471	10.275886	10.4398861	10.1392404	11.442594	10.4227979	10.401386	10.0547937	10.0922786	9.6114297	10.2260651	10.2841615	10.9151506	10.9249609	9.5579448	10.8399632	10.7267783	9.8067238	10.2672225
C14orf159	12.4922091	12.4827074	12.5123138	12.4522835	12.5580646	12.3358756	12.7199367	12.4310534	12.3892268	12.3566102	12.5262003	12.5809933	12.4961494	12.5413144	12.3801351	12.3908168	12.4846523	12.262315	12.3029212	12.666982	12.2915063
C14orf166	10.5492473	10.4419683	10.5475828	10.4574924	10.4556223	11.027551	10.1690692	10.7768973	10.6901109	10.5789421	10.5020513	10.3238902	10.6305015	10.0848696	10.4914327	10.7400197	10.8073905	10.9918295	10.5649646	10.3992295	10.9352977
C14orf180	5.7136544	8.5836405	7.1330787	7.4224903	6.7405244	6.371428	5.3769693	6.358373	5.5439123	6.8002163	5.0534732	6.8400847	6.7277871	7.2229976	5.7630414	6.35793	6.4079187	6.9999607	6.0024697	7.2066114	8.1909918
C14orf2	10.4558976	10.1505226	10.4198458	10.2124449	10.3237522	11.2228537	9.7449929	10.7275531	10.6369537	10.388801	10.1269915	10.1858153	10.2778258	10.1151578	10.0612092	10.3060291	11.0751431	11.1850574	10.2504703	10.4210947	12.1341456
C14orf28	7.4506048	7.2856906	7.6212802	7.3317824	6.6733479	7.4654228	7.2855408	7.0921221	7.0824704	7.3012681	7.3707489	7.3655251	7.3018324	7.1237086	7.1516485	7.4369292	7.902928	7.6405185	7.1061194	7.1532962	7.8963138
C14orf37	10.6476153	10.3881418	10.9457858	10.9036606	9.7341991	10.3206476	9.4716241	9.3614098	10.3651802	11.4620698	10.5355736	11.2727396	10.0638221	10.5568522	9.8733914	9.7762735	11.3947793	10.634826	10.5112584	10.2546284	10.5625742
C14orf79	9.2747387	9.7386189	9.8933324	9.6420192	9.3832499	9.7434955	9.4357012	9.8229499	9.5790613	9.7028341	9.74476	9.5926955	9.4930614	9.6483231	9.7495423	9.3739453	9.3573594	9.1202953	9.9041039	9.8891663	9.7477912
C14orf80	7.7178115	8.0509743	8.2326551	7.8122507	8.3872507	8.1025847	8.6917711	8.1846976	8.0483135	8.0589493	8.9531769	7.6171814	7.8072652	8.1516826	7.8682986	8.0731329	7.5419175	7.9175633	8.0808789	7.7521503	7.6026844
C14orf93	9.1943383	9.1647058	9.0841497	9.0667008	9.1839959	9.3348093	9.5110407	9.2452066	9.0391666	9.1997283	9.4776268	9.2537679	9.1560845	8.9555903	9.1162031	9.3560703	9.3736382	9.2524992	9.3887408	9.2819348	9.3218749
C15orf39	11.0508641	11.6167916	10.9699963	11.7461459	11.5874109	10.5989365	12.516606	11.6550963	11.3118604	11.3321739	11.5931512	11.2060368	11.2730784	11.6021625	11.7241908	11.4565818	10.4130824	10.634826	11.6086019	11.7039882	9.9972629
C15orf40	9.4390564	9.2825918	9.3786086	9.2836067	9.1113242	9.6896829	9.4485789	9.2052513	9.4101995	9.2757869	9.1926867	9.4839255	9.2458359	9.3110283	9.1964348	9.3855162	9.806596	9.7128182	9.3007351	9.5588247	10.0021036
C15orf41	8.4242894	8.0862432	8.4540722	8.3655676	8.6067251	8.3784288	8.1909918	8.1215837	8.4370895	8.2174169	8.2449762	8.0376375	8.3006873	8.4758154	8.3974638	8.3206333	8.384712	8.3295892	8.3323938	8.1558706	8.0023958
C15orf48	4.212294	5.2029652	5.6555177	4.4081911	5.8001684	7.0490456	6.1488056	5.9841415	5.8662329	5.3201556	4.4423342	4.3046957	5.0280817	5.4125589	6.0828698	5.2023899	6.529065	6.8086418	4.5280641	6.1575823	6.7517129
C15orf52	11.3255731	11.3974896	11.0677281	10.8125879	11.5771993	10.8601027	11.5447135	10.7341129	10.6859397	11.1357166	11.355682	10.7387006	10.4539104	10.9126497	11.3430888	11.3580306	9.8328699	10.2648645	11.8899939	10.6539102	10.0586376
C15orf57	9.5945003	9.5373332	9.4395009	9.8131787	9.8865081	10.0857141	9.7541867	9.8692215	9.7959601	9.9705687	9.6690044	9.5719734	9.9877848	9.6787381	9.8367172	9.7835098	9.7661034	10.0564532	9.8993327	9.7035627	9.8913188
C15orf59	9.3386734	9.3463541	9.9459584	9.7219827	9.1405675	9.1771166	8.1204505	8.9819965	9.5722614	9.817791	9.0555222	10.1500484	8.3292785	9.8027433	7.9053873	9.0238473	9.8993327	9.5432436	8.2858753	9.7950137	9.8711419
C15orf61	6.3382839	6.1411531	6.5336986	5.3310165	6.1750801	6.65414	6.3066514	6.1695053	6.666444	6.0260272	5.5692266	5.8746967	6.2235907	6.0793219	5.483157	5.2023899	6.9657177	6.2761056	5.4965248	6.0887629	6.8621107
C15orf62	9.3531767	9.3052458	9.2719322	9.4146322	9.4023752	8.4040698	9.8398936	8.9058349	8.5772485	9.1013958	9.2325069	9.2537679	8.7780395	9.4242023	9.2655661	9.3130144	8.9308724	8.4772762	9.4173276	9.3955915	7.8155156
C16orf45	10.4508312	10.6448279	10.6356063	10.1856021	10.4470154	11.1389027	10.0987888	10.3449321	10.6399514	10.6190767	10.3916866	10.5236404	10.7277009	10.3918642	10.4544607	10.492485	10.8550167	10.7528653	10.5567241	10.2771114	10.6449209
C16orf46	7.4983489	7.8346684	7.7557388	7.6087408	7.8603565	7.9360656	7.7107867	8.0175266	7.5938752	7.8714568	8.1090223	7.553157	7.8993715	7.7258286	7.7573736	7.6301619	7.7884549	7.6056579	8.2044224	8.0257039	8.1228389
C16orf52	9.0141499	8.7965378	9.2260402	8.9811131	8.8080889	8.9314784	8.933739	9.0154667	8.9004874	9.0817744	8.9181409	9.1037758	9.0600564	8.9612077	8.9366674	9.1423258	9.3231149	8.8738738	8.9553657	8.8961128	9.4035401
C16orf54	8.970923	8.5836405	7.9131908	9.4962745	9.8364854	8.7786379	10.6261845	10.0463806	9.2328571	8.3215554	9.3245793	8.2982345	9.9917387	9.7739286	9.6822989	9.2083166	6.6883434	9.8237219	8.3875471	8.7568341	8.301493
C16orf58	11.7829536	11.93457	11.9704718	12.1450113	11.8584421	11.9084537	11.6530377	11.701432	11.838901	11.8926792	11.8957892	12.1505514	11.8427031	11.9846571	11.6465328	11.6873201	12.1859104	11.701432	11.6671649	12.076947	11.8104485
C16orf59	5.9810562	6.6749933	6.6035572	6.4157446	6.65414	6.5572835	7.1743973	6.7222397	6.8215779	6.4365017	5.9503863	6.2579554	5.7830972	6.3923715	6.6143953	6.1913389	5.5809941	5.7049838	7.0698292	6.7155134	6.2277899
C16orf62	12.0199765	12.1625043	12.0753879	12.0290954	12.0527209	12.2964499	12.0003963	11.9921127	12.1862633	12.1325938	12.1725049	12.0722163	12.2083125	12.0710369	12.1234369	12.1087656	12.2470366	12.1578112	12.0461425	12.0965684	12.3123425
C16orf70	10.3500176	10.5769882	10.7491383	10.5401792	10.3007354	10.4457111	10.4414117	10.2619069	10.5052345	10.480233	10.4733596	10.4735438	10.5435996	10.641364	10.4115854	10.3558568	10.5772402	10.1968718	10.3297839	10.6375784	10.6474943
C16orf71	7.7904752	7.7579672	8.0633749	7.8382277	7.5687324	7.3729393	7.7403636	7.3181894	7.3271005	7.7288702	7.9786301	8.232439	7.3626288	7.6932456	7.4898662	7.4500524	8.2972728	7.1575423	7.4782344	8.082681	7.0824704
C16orf72	11.3999072	11.3889456	11.3956685	11.3814505	11.3729313	11.4541783	11.348967	11.5005412	11.4926595	11.5003831	11.5016726	11.4448631	11.4048228	11.355682	11.4321332	11.4845031	11.607042	11.5755252	11.4489596	11.4159569	11.5586882
C16orf74	6.3919584	6.6903146	6.9319164	7.118097	6.811931	6.5771443	6.9419912	7.3062694	6.9309643	6.3096649	6.2618845	6.4469859	7.0824704	7.2407849	6.6465134	6.451754	6.366215	7.2795954	5.5680805	6.6422033	6.9004982
C16orf86	8.0477708	8.3915819	8.4387727	8.2395632	8.3554007	8.9117397	8.0806802	8.3641616	8.2425791	8.357101	8.314904	8.2509629	8.1154479	8.1969211	8.2178421	7.8936497	8.8579718	8.4642214	8.0808789	8.698269	8.9815999
C16orf87	7.256443	7.8024266	8.4233601	7.8655789	6.9303427	8.167778	6.7190812	7.3819772	7.8159082	8.0178409	7.4672109	7.9262836	7.766347	7.7122302	7.4336758	7.6009742	8.6681398	7.9969675	7.1718606	7.9444731	7.8739545
C16orf89	9.9541343	9.6202709	9.6441124	9.2297298	9.1375334	9.6953657	7.6075002	9.2690221	9.3157295	9.9156065	8.6879801	9.8354882	9.1379203	9.1585123	8.2924429	9.6807936	11.0818043	8.3923749	7.3400883	10.2700364	9.1549559
C16orf91	7.5541485	7.9480667	7.8936497	7.8655789	7.9998188	8.7514305	7.6301619	8.5107885	8.3390071	8.0864617	7.6013625	8.1516065	8.1154479	7.8628272	7.8682986	7.5491392	8.797119	8.4912648	8.3166398	7.9204465	8.7558129
C16orf95	6.6579092	6.9598239	6.6883434	6.2375919	6.794115	7.4016965	6.6057996	6.846545	6.8215779	7.0352681	6.5006462	6.8668192	5.8149645	6.7213268	6.8276528	6.6307051	7.7349921	7.181864	6.4977035	7.1237086	7.7878398
C17orf100	7.1600645	6.9747716	6.8941702	7.2376611	7.2928338	7.3817549	6.9763862	7.4576377	7.3855318	7.0510407	7.2304768	7.0309635	7.4654228	7.1678861	6.8829412	6.7780885	7.0809362	7.3433307	7.237358	7.4474111	8.0255488
C17orf107	6.8668192	7.2202548	7.3874324	7.1056453	7.1538373	7.5777588	6.8245053	7.5997693	6.9545356	7.0114396	7.257831	7.3276273	7.682674	6.9936477	7.0232235	7.1074562	7.7048886	7.2501401	7.0595294	7.5008181	7.0557951
C17orf51	9.5011307	9.6722579	9.4460344	9.2836067	9.3724389	9.5852197	9.4100553	9.4755375	9.3397955	9.7004872	9.1775133	9.3437539	9.6221982	9.3729074	9.0326779	9.3401854	9.2821372	9.8122989	9.411599	9.7523972	9.5974991
C17orf53	5.6206567	6.5793711	6.2441477	6.2375919	6.4283589	6.3247203	7.1636658	6.3387489	5.7565933	6.0610389	6.0828698	5.7639081	6.1047767	5.7976679	6.8141409	6.451754	6.1488056	5.4932158	6.879832	6.3640513	4.6595303
C17orf58	7.6035465	8.157213	7.7473334	7.647917	7.4283433	8.4652811	7.5419175	7.8415265	7.9089516	7.8940066	7.8835461	7.9262836	7.8867848	7.5368993	7.7508233	7.683127	8.4683687	7.9714668	8.1031752	7.8538911	8.0611392
C17orf62	11.575302	11.5580043	11.27529	11.7523106	12.0132751	11.5159476	12.1394326	11.9671288	11.6419701	11.4747312	11.5118198	11.2119075	11.6598844	11.8261579	12.077724	11.7516206	10.8620373	11.5182255	11.8888965	11.5832879	11.1188416
C17orf67	6.9033968	7.2291276	7.2787204	7.5247193	7.4390445	7.0490456	7.5311359	7.4671027	6.8715309	7.0618783	6.9535713	7.1685839	7.6708053	7.6601429	7.1256456	7.1448909	7.0018109	7.5042849	7.2938555	6.9622905	7.4551466
C17orf75	9.9037612	9.3336324	9.9313088	9.6260268	9.4596342	9.5924917	9.4677286	9.5101896	9.6346811	9.6948197	9.6359028	9.8512934	9.4623266	9.5470926	9.617781	9.4667715	10.1872399	9.4008067	9.486487	9.773379	10.1085847
C17orf78	6.4439516	6.5115183	7.0326947	6.4157446	5.9195031	6.2927433	6.4939247	6.1695053	5.3769693	6.183906	6.5006462	6.7517129	6.3538465	6.5687174	6.7254903	6.7286594	6.5115183	6.2761056	7.3874324	6.3905971	6.2034642
C17orf80	10.2717805	10.0944546	10.1163593	10.0974868	10.033228	10.3794584	10.2740797	10.2336353	10.3346991	10.1992664	10.2942157	10.2092262	10.2329885	10.1630511	10.2127936	10.3705703	10.3696525	10.0793721	10.2814071	10.0556004	10.1444136
C17orf82	5.8110387	6.1226594	6.1850639	6.5604386	6.240355	6.4934961	6.1190923	6.0136225	6.1625008	6.0004238	6.9977709	5.8427969	5.7830972	5.6594934	5.5819025	5.6880479	6.5115183	6.0162814	6.5786317	6.5634114	6.5067323
C17orf97	7.3768343	7.9197468	7.5449978	7.9762179	7.7706264	7.6708053	7.6075002	7.2261836	7.4654228	8.2636331	7.4576377	8.3206333	7.2827686	6.7862913	8.0939993	7.6110058	8.2509629	7.7265758	8.0638398	7.4278436	7.8048289
C18orf21	8.5326661	8.2851234	8.372977	8.296231	8.497772	8.7235422	8.1627979	8.4788298	8.7092034	8.4337968	8.221784	8.3146523	8.7031217	8.2281994	7.993133	8.3280566	8.7935256	8.8674861	8.4994983	8.554971	9.2833303
C18orf25	10.7267783	10.5477892	10.5776764	10.6769186	10.6450742	10.4102923	10.7251339	10.8599092	10.6663164	10.7422439	10.6232858	10.7429975	10.7697547	10.7054431	10.6533652	10.6306536	10.661201	10.6210562	10.637811	10.4948829	10.3760357
C18orf32	5.657381	6.1226594	5.9711969	6.3689477	5.9588251	6.8933318	5.4972579	6.5940394	5.7565933	6.3337487	5.1633809	6.1927865	5.7830972	6.451754	5.8217078	4.9825769	6.3159991	6.3593862	6.149112	5.915013	6.9004982
C18orf54	6.5836234	6.6454473	6.0870313	6.6398427	5.8662329	5.8761042	6.736543	6.4962957	6.5006462	6.6604444	6.8906308	6.3205889	6.7411919	6.6035572	6.5294567	7.5775367	6.366215	6.9322852	6.4789312	5.6537037	5.4115135
C18orf8	10.6256483	10.7532768	10.7831258	10.5824861	10.6871513	10.7580983	10.6425128	10.7161747	10.7282831	10.8593408	10.5722498	10.706834	10.6485568	10.8050536	10.5745359	10.6583513	10.8680943	10.7073576	10.7802847	10.86308	10.7763649
C19orf12	10.9228606	11.2257594	11.4044334	10.9477594	10.8892214	11.1760717	10.9602356	10.8139525	10.7786239	10.9967262	10.7003133	11.3333527	11.0414157	11.0695685	10.6871513	10.7604854	11.4441559	11.21686	10.7013158	11.3110637	11.6139888
C19orf18	6.0942448	5.5226506	6.5336986	6.270311	5.7162787	5.9093012	5.3057202	4.5015037	5.4184478	6.3337487	6.9405402	6.2579554	5.3585348	5.9810562	6.3046249	5.5182847	5.9943152	5.9588251	6.2719625	6.0887629	5.9209289
C19orf24	9.9232152	10.2859563	10.174664	9.9662693	10.3375881	10.7589038	9.7422723	10.5251761	10.1018071	10.0913224	9.7541867	9.8406032	10.0368366	9.8677004	9.8718159	9.5301379	10.529633	10.4631022	9.8033398	10.2838471	11.20166
C19orf25	10.407299	10.6718043	10.5032143	10.5327359	10.5791285	10.7860436	10.5260689	10.5963029	10.4568341	10.6621365	10.3850514	10.434782	10.4984382	10.4027699	10.3090203	10.2048216	10.6778272	10.6728852	10.4859767	10.7121368	10.8729694
C19orf35	6.2361743	7.0120943	6.8422237	6.7799451	6.6969666	6.2235907	7.7210253	6.535793	5.8662329	6.1047767	7.0376719	6.2251565	5.5317324	7.073984	6.9217444	6.8826268	5.7419187	5.2452852	6.8268489	6.3387489	5.3465331
C19orf38	6.1962663	6.3398785	5.941478	5.6785941	7.1121556	7.5448896	8.1002089	7.8736658	7.3158537	6.6733479	6.4743804	5.322413	7.2050036	6.308763	7.0943768	6.2497251	5.9678657	7.1710334	6.879832	6.0887629	7.3554785
C19orf43	11.8693591	11.9245065	11.6315139	11.9568584	12.0368504	12.6931841	11.74795	12.5733752	12.1050105	11.8999827	11.6418091	11.5796705	12.2035713	11.548818	11.8512095	11.5985014	12.3333764	12.5652751	11.8469969	11.8263899	12.7359646
C19orf44	9.232009	9.7573178	9.7344961	9.5465802	9.530011	9.3531058	9.72912	9.486907	9.4029547	9.4888564	9.3599574	9.4162239	9.411599	9.3907228	9.5752329	9.5202194	9.6672748	9.4527673	9.6927542	9.8460332	9.2011628
C19orf47	9.6307093	9.5464381	9.6522	9.5181862	9.5394229	9.3039511	9.5659273	9.3742525	9.3493785	9.5636412	9.5121212	9.5552545	9.1616812	9.4203549	9.3731538	9.4248385	9.4937077	9.2282818	9.5783534	9.6608118	8.7280637
C19orf48	9.8127744	9.7592644	9.5854718	9.6069096	9.8273996	10.2495739	9.5128654	10.1083405	9.7514642	9.6520984	9.3171816	9.8180136	9.5152191	9.3291674	9.8130005	9.6662586	10.2685383	10.041441	9.8127744	9.6359028	10.2660545
C19orf53	10.159528	10.4038679	9.970271	10.1644217	10.5162071	11.3472023	10.0238134	10.8870309	10.6106933	10.2893175	9.9912172	9.9303883	10.4898321	9.8606265	10.2042313	10.2497908	10.9005644	10.8745826	10.3007354	10.4389388	11.6149702
C19orf54	9.3531767	9.68465	9.8711419	9.5425269	9.7794259	9.1162031	9.3401854	8.9153469	9.3126939	9.4146322	9.6134711	9.7648982	9.227344	9.6745862	9.504529	9.2659032	9.5256895	8.6257195	9.4667715	9.4957331	8.8293698
C19orf57	5.862684	6.3205889	6.7032809	6.580302	6.240355	6.0587106	7.2978924	6.1156417	6.1967995	5.9744786	5.7014072	6.154872	6.1322449	6.3523319	6.4325227	6.6524278	6.1194045	5.7049838	6.7660048	6.0538629	6.4536456
C19orf60	10.3395019	10.4641617	10.2930133	10.3584965	10.3464501	10.8325498	10.1609642	10.7124665	10.3701174	10.1755491	9.9896498	10.1758314	10.231683	10.3110123	10.2457128	9.6302496	10.6025191	10.5364763	10.1366045	10.3465093	10.8859242
C19orf66	9.6307093	9.9730066	9.6522	10.0106616	10.0214948	9.9681662	10.3969603	10.2423895	9.7782213	9.8976517	10.0131711	9.6672748	9.6844618	10.1675779	10.1507276	10.1492097	9.5676957	9.743897	9.8692215	9.8836151	9.5432144
C19orf67	6.3046249	6.49467	6.3337487	6.3689477	6.4047129	6.5930951	6.4735642	6.381208	5.7196958	6.5574847	6.6837822	6.6311248	6.3747044	6.6689186	6.3725015	6.35793	6.6883434	6.3739046	7.1321845	6.9150851	6.2719625
C19orf68	9.2073598	9.0876999	9.4334153	9.5610957	9.2265145	8.8604602	9.3302234	9.0977092	9.256985	9.093157	9.3013262	9.3617861	9.031824	9.2938295	9.1514522	8.9027173	9.3867748	8.9582857	9.3547233	9.311722	8.1909918
C19orf70	10.7644893	10.7302227	10.5972439	10.4511521	10.7920117	11.7467246	10.4452569	11.2210152	10.9332403	10.9266295	10.4382455	10.5603668	10.7859141	10.4612868	10.5019321	10.3228146	11.4009937	11.2744809	10.6946665	10.7388328	12.2142515
C19orf71	10.5982896	11.0257241	11.2207708	10.9590585	10.7441806	9.8489232	10.5364763	10.2423895	9.9940587	10.941007	10.6112798	11.2101678	10.1645806	11.0253006	10.291756	10.2728117	10.9017441	10.088196	10.4470482	11.1665373	10.0084502
C1D	7.9982233	7.8546128	8.2380338	7.9204465	7.9677209	8.3260132	7.5010958	8.3057927	8.3390071	8.2037884	7.9261917	8.0977676	8.1154479	7.9735063	7.9053873	7.961718	8.7348878	8.422632	8.3274526	7.7521503	8.5805359
C1GALT1	10.5220347	9.8865886	10.2601127	10.0383328	9.72971	9.8925335	9.794344	9.850458	10.1639189	10.0427416	9.9460447	10.2845557	10.1828008	10.1283658	9.670742	9.950365	10.5414693	10.2556655	9.7834396	10.4240898	10.6449209
C1GALT1C1	9.0703044	8.9749332	9.2375002	9.2696045	8.7568341	9.2548827	8.4924782	8.9819965	9.4600817	9.3360624	9.5834774	9.1717586	9.1889081	9.1640175	9.156541	9.1352977	9.3573594	9.3478887	9.3154021	8.8770202	9.3401854
C1QA	11.7851481	12.1795848	11.1831886	11.7987685	12.44893	12.7404242	12.3312061	13.3236417	12.9560879	11.7681024	11.6528957	10.7802847	12.5541756	12.4732481	12.9924448	12.4134171	10.4557621	12.6556544	12.324987	12.0655931	12.6293917
C1QB	11.3100474	11.7465038	10.7996697	11.6348378	11.9491688	12.2766969	12.0159921	12.9092913	12.4888057	11.6279878	11.0902142	10.3811657	12.1045148	12.1540701	12.7769775	11.4547796	9.9069603	12.0914066	11.8207695	11.8412952	11.2904155
C1QBP	11.080972	11.1274707	11.21686	10.8958558	10.9938604	11.8093492	10.5364763	11.2956085	11.1234313	11.0578633	10.8088049	11.0588844	11.174474	10.9012106	10.924153	10.7578345	11.7967071	11.5292792	11.1792738	11.20166	11.7502537
C1QC	11.8479557	12.2531617	11.2282354	11.9686095	12.5923702	12.4047731	12.3049558	13.2312904	12.7714981	11.8349606	11.5780891	10.8759608	12.44893	12.6280601	13.1246117	12.1996014	10.2351788	12.4654866	12.2351497	11.9197675	11.7097899
C1QL1	4.9902988	5.0989929	4.900988	6.4844935	4.3383119	5.4650571	3.4475629	4.7394134	4.9852977	7.7113621	3.3818477	6.0432336	4.6076307	5.5147599	3.5159992	3.0005806	5.0595985	6.2761056	5.9165439	5.5659212	5.7630414
C1QL3	8.6219465	7.9905888	9.3786086	8.5711734	6.5786317	9.0269098	8.0256318	7.8736658	7.8255859	8.540098	8.5462564	9.0627128	8.6085381	6.6185796	6.6633633	8.5864049	9.0995579	6.2761056	7.4477603	8.8961128	8.3770812
C1QTNF1	10.2021023	10.6149043	10.0174482	10.3413483	10.812153	10.4414117	9.7688896	10.8321199	10.7692165	10.1740996	10.1812448	9.4451147	10.4748457	10.5267526	10.5204235	10.6715172	8.862693	10.1121013	10.2262116	9.6195931	9.1044313
C1QTNF12	7.9876561	8.8617738	8.3123461	8.2189269	7.8464145	8.3203676	7.090222	7.4511572	7.1077567	7.9130105	7.8165167	8.5672155	7.4758799	8.1269196	6.9760393	6.6733479	8.3917924	8.3518624	7.3128015	8.2154104	8.0414642
C1QTNF2	5.7647747	6.3398785	5.8419623	5.6421316	6.5786317	6.0333013	5.0534732	5.8056177	6.1281757	5.8329256	5.5290962	5.7324431	5.3127889	5.483157	5.7952915	5.8446404	5.9943152	6.7859166	5.2680729	5.1513595	6.5836234
C1QTNF3	7.4633759	7.1105512	6.7847684	7.7925519	7.793573	7.436456	6.6996323	7.947311	7.8620659	7.5561253	8.0930291	7.0137028	8.2905561	7.337754	7.7573736	7.8471249	7.5178542	7.2122333	8.3599447	7.0274764	7.6969931
C1QTNF6	8.7679431	9.2928603	8.5685234	8.9019945	9.2652622	9.2607181	9.1142837	8.9518046	9.0874901	9.1863872	9.1740355	8.5476847	8.9818315	8.7151769	9.6362238	9.0145213	8.0048571	8.2356261	9.985977	8.7443016	8.4746332
C1QTNF7	8.9607185	8.4754141	9.3199815	9.1720395	8.4409861	8.3983052	8.0339551	8.5107885	8.3221165	8.3105909	8.3347979	9.9000277	8.8388737	8.8726702	8.8825711	8.5654972	9.9839758	9.1468274	7.6193891	9.5915934	8.0990515
C1R	13.2830486	13.2012511	12.8705679	13.3890749	13.7786922	13.2294985	13.3452581	13.5078407	13.434496	12.9303101	12.7059394	12.5094426	13.5287794	13.5859746	14.0130421	13.7886038	11.3669477	13.542191	13.7767741	12.7991349	12.3967412
C1RL	11.5040137	11.590992	10.2862614	11.4075095	11.6679513	11.4197154	11.8257473	11.6875092	11.555137	11.2691195	11.2371516	10.6034309	11.5382242	11.3873561	12.0093472	11.7558319	10.0225876	11.1457716	12.27529	11.1986021	10.5922068
C1RL-AS1	11.5949928	11.3319347	11.6913085	11.6622728	11.8031608	10.8353863	11.8241017	11.4738089	11.3174939	10.9163	11.4714511	11.8401995	11.4462066	11.743254	11.8077496	11.832591	11.2256323	11.5121215	11.2005406	11.572147	11.1296415
C1S	13.4678677	13.3823557	12.9624976	13.6944178	14.0250876	13.4494095	13.4707154	13.8295074	13.7815069	12.8997263	13.073247	12.7299707	14.0921816	13.897441	14.2502261	14.3496066	11.4834855	13.8807487	13.8716467	13.0273773	12.9890706
C1orf101	7.3993356	6.5435522	7.4657591	7.6183277	7.2536465	7.0631884	7.1047558	6.5940394	7.0698292	7.1217912	7.1192827	7.2142094	7.0324376	6.9035864	6.9615719	7.3552603	7.7884549	6.8914084	7.4576377	6.7725667	6.8621107
C1orf106	11.5426373	11.6741426	11.591847	11.4926595	11.541485	11.4464001	10.7870372	11.1591237	11.0286659	11.608342	11.6079574	11.7427003	11.078074	11.0909239	11.1640862	11.1672644	11.4916967	10.7945025	11.616447	11.6207442	11.4191961
C1orf109	8.7780395	9.158035	9.240109	9.0249219	9.0201268	9.3669804	8.8133091	9.0863903	9.0874901	9.2217611	9.0766302	9.3234216	9.3166098	9.2354577	9.0803735	9.1068664	9.5053198	9.053949	9.1820211	9.2349861	9.3924411
C1orf112	8.6113742	8.1761314	8.6913132	8.5906844	8.7637965	8.264833	8.7498341	8.647422	8.8578415	8.4731163	8.6938013	8.5944327	8.5051245	8.4098656	9.0496939	8.9822808	8.5229415	8.4357406	8.6646114	8.3746189	8.0333548
C1orf115	11.9572373	11.9902838	12.4079177	12.0552841	11.5805911	12.1786302	11.151351	11.6536947	11.8152698	12.0552841	11.8969684	12.4649357	11.837545	11.9381158	11.279434	11.501393	12.9749235	12.152659	11.2744809	12.1770879	12.5094426
C1orf116	10.2222424	10.2117527	9.8654909	9.6788614	10.2772944	10.1776114	10.9853572	9.9245569	10.1464468	10.2340345	10.2915069	9.762611	9.9241726	9.4773555	10.7790581	10.1982961	9.9194532	9.6114297	10.1629567	10.3329906	9.0457525
C1orf122	10.5343235	10.9050792	10.688634	10.3721863	10.6926652	11.6434845	10.3817384	10.9853572	10.8413356	10.8443591	10.3614968	10.3477226	10.7096323	10.4126098	10.3324963	10.1145477	11.2848351	11.0766776	10.6050444	10.8778475	11.8295791
C1orf123	10.3518203	10.0982327	10.1908292	10.1644217	10.3025214	10.9901687	10.2622967	10.4487861	10.3059285	10.1516684	10.0961461	10.1056866	10.3363031	10.1151578	10.1832505	10.3478128	10.6728852	10.700466	10.2027109	10.4363963	11.5888561
C1orf131	7.7557388	7.6510298	7.9279969	7.7424271	7.5908562	8.4156215	7.9083377	8.0376375	8.1584778	7.7439221	7.782538	7.9814868	8.3081154	7.5307296	7.8541463	8.0941683	8.2759576	8.2401099	8.0085312	7.7847639	8.4379676
C1orf132	11.073891	10.7476034	11.1311823	10.9759715	10.6548339	10.6230363	11.157251	10.6512358	10.7676368	10.7520315	10.8531407	11.2294091	10.8441773	10.9773474	10.5630933	11.067502	11.3225612	10.9234146	10.3748348	11.0805948	11.1863629
C1orf145	7.2259747	6.8992057	7.3038849	7.2922624	7.3050333	6.0793219	7.0352681	6.8736467	6.4177982	7.1597756	7.14307	7.338213	6.2576546	6.8427171	7.3379835	7.312557	6.8270477	6.0850368	6.879832	7.1685839	5.2203664
C1orf159	9.5074305	9.6602761	9.5922205	9.7704243	9.72971	9.1308104	9.9998167	9.4848375	9.3881463	9.576439	9.5188793	9.5621352	9.1202953	9.4589964	9.7642289	9.4667715	8.9430705	8.8738738	9.6738157	9.4919023	9.0706905
C1orf162	8.1337044	8.5836405	7.9917577	8.3879023	8.6067251	8.6086336	9.522012	9.533458	8.9004874	7.4570112	7.782538	8.166166	9.2382126	9.2112458	9.0466518	9.1598422	7.6307852	9.019997	8.589183	7.581289	7.7163873
C1orf168	9.8519152	9.3362463	9.4504129	9.5861901	9.5419488	9.3922614	10.4727362	8.9984995	9.7029898	9.9056842	10.0164131	9.7128182	9.5354134	9.6005636	9.3646166	9.8272576	9.4165331	9.387207	9.1013958	9.4919023	9.8369491
C1orf174	9.8592798	9.8121437	9.9114555	9.8187933	9.8376606	10.113829	9.5363624	9.995779	9.8033398	9.6829273	9.9099039	9.8127265	9.9612259	9.8997991	9.8491903	9.7535035	10.0257568	9.9364938	9.8259937	10.0451507	10.009546
C1orf186	10.6292196	11.0134818	11.3152476	10.6977466	11.0399356	11.4185506	10.9214443	10.7608442	10.2262116	9.6890504	11.9627518	9.0599268	10.6272842	10.2841615	10.361983	11.6545184	8.5079508	11.8132015	10.4333388	10.7528653	11.5095985
C1orf195	8.7679431	8.8686329	8.5870917	8.5560292	8.6521256	8.3003985	8.9188992	8.6676178	8.5681387	8.9647584	8.8067065	8.8683047	8.6417315	8.6519058	8.6842201	8.8821254	8.7153323	8.2511991	9.1596543	9.1170401	8.8477321
C1orf198	11.4954656	11.3609422	11.3441091	11.516903	12.0225807	11.8061731	11.4285248	11.7702011	12.003678	11.1400414	11.4319553	11.4448631	11.6201895	11.8384438	11.7506149	11.8350915	11.0239445	11.7334891	11.8188246	11.4410682	11.2856797
C1orf204	7.0333783	6.8185236	6.8941702	6.6837822	6.9303427	6.2421089	6.4735642	6.885363	6.5469941	6.6903146	6.4743804	7.0480797	6.3538465	6.8017545	7.012749	6.939632	7.1884717	6.5396351	6.4789312	6.8675542	5.7283576
C1orf21	10.4669658	10.1881299	10.0921586	10.0267076	9.8718159	10.1624229	10.1144278	10.0532469	10.4706403	10.0958113	10.1036219	10.2483819	10.0562172	10.1742267	9.9173815	10.5006486	10.2542902	10.4888049	10.0090369	9.9076002	10.5669516
C1orf210	9.7548995	10.1926845	10.2728117	9.9748772	9.6627397	10.5796356	9.4645748	9.6979855	10.1541062	9.904998	9.9730066	10.4065257	10.001724	9.7219827	9.3646166	9.7931095	11.0893913	10.3246932	9.4585554	10.2382163	10.7279284
C1orf216	8.3676172	8.4704992	8.0409601	8.3655676	8.3995078	8.841931	8.4129586	8.9553657	8.6215035	8.8408837	8.3347979	8.2509629	8.8150548	8.6162007	8.5037621	8.8360088	8.0990515	8.9665309	9.1314297	8.3877247	9.0629963
C1orf220	8.1337044	7.700744	7.3516742	7.8382277	8.1689705	6.963011	7.9601564	7.9349253	7.2973072	7.3729393	7.6473508	7.7134693	7.5953876	7.8529161	7.9793453	7.818784	7.528871	8.2445887	7.437881	7.7604681	7.3434702
C1orf226	10.0050239	9.6768887	9.7053868	9.7049168	9.9267306	9.1676563	10.1038332	9.6007977	9.7422723	10.0897117	10.1059177	10.0671651	9.2417589	9.5535537	9.9071606	9.87065	9.9272957	9.4872124	10.501659	10.0818177	8.4531937
C1orf228	6.8266502	6.8906308	6.4743804	6.5998855	6.5058831	6.157386	6.9085299	7.362953	6.6239136	6.3601069	6.9977709	6.6669026	7.1674773	6.7862913	6.9217444	5.6880479	6.9102777	7.1298162	6.8108568	6.4629577	6.9477579
C1orf229	6.7766899	6.7559905	6.4743804	6.9430207	6.8296803	6.371428	6.3771537	6.4456833	6.6448057	6.8585619	6.142641	0.6194391	6.1606327	6.308763	6.1501489	6.2233325	6.7884648	6.2761056	6.2113661	6.5831521	5.8873442
C1orf27	9.9789346	10.0275454	10.3694792	10.1765595	9.6026007	9.4788659	9.7249109	9.3289964	9.7842234	10.0935312	10.0961461	10.0029942	9.7889049	9.997647	9.6890504	9.899477	9.7865729	9.6003295	9.9843891	9.8093137	9.8050218
C1orf35	8.88141	9.0087674	8.8258112	9.010256	9.2073598	9.3990062	9.0965301	9.4076808	9.1277316	9.0121588	8.7847609	9.1717586	9.1506587	9.0099611	8.8305692	8.5098225	9.355049	9.041981	8.8616034	9.1772591	9.6297322
C1orf43	12.9603638	12.9166481	12.9330903	12.788584	12.720679	13.5847934	12.6701805	13.0940164	13.041809	12.942465	12.6521226	12.9432949	13.1197941	12.6563315	12.6964856	12.807918	13.733106	13.5667685	12.5725937	13.0107408	13.937084
C1orf50	8.5326661	8.6154113	8.8967926	8.6457185	8.7201928	9.1771166	8.269863	8.8104072	8.8358689	8.5457067	8.4531937	8.775343	8.6457185	8.5507962	8.7225902	8.6262004	9.2186302	9.1695942	8.6079571	8.7443016	9.4617297
C1orf52	8.9825621	9.0499125	9.0145213	9.1216301	9.0141499	9.2583616	9.45203	9.2777635	9.1366079	9.1013958	9.0600564	8.8521536	9.3166098	9.1991201	9.0943682	9.2050364	9.2980346	9.411599	9.1563063	9.0766302	9.5535537
C1orf53	4.7749798	5.2598098	5.0548361	5.2790595	4.12366	7.2769207	5.7789051	5.5659212	5.0261663	6.1590824	5.1105414	4.9894579	5.59529	4.3169359	5.7952915	4.5608364	6.0339029	6.4388421	6.3523319	5.2836657	6.4821033
C1orf54	7.9142161	8.2380338	7.7557388	8.1545631	8.3737895	9.2463144	7.4367133	9.153635	8.7883484	7.9865868	7.6536423	8.3898375	8.6519058	7.9160514	8.3368268	8.1085759	8.6205541	8.8369399	7.688301	7.8952408	9.4327787
C1orf56	8.9465062	9.0138234	9.2638357	9.0512082	8.8684688	9.1824365	8.6758348	8.9518046	8.7726353	9.1013958	8.8256395	9.3353613	8.7338833	8.8013316	8.7123864	8.8400069	9.586563	9.2424653	8.8755368	8.989425	9.142804
C1orf64	5.252931	6.1411531	6.8621107	5.7255646	5.4184478	7.1053504	5.2598098	5.6594934	6.4177982	7.3261442	6.2318068	6.6222036	4.7524788	6.5501667	4.6521727	5.0383503	7.043832	6.1603862	3.4789892	6.3640513	6.7322795
C1orf74	8.2766401	8.4175018	8.4112139	8.2112856	8.4795453	8.9692003	8.4129586	8.3995078	8.6536261	8.3455402	8.3788142	8.378302	8.8545922	8.4918707	8.5516583	8.2693989	8.9402864	9.0037421	8.04073	8.4092138	8.9209383
C20orf194	12.6135699	12.4303386	12.3931956	12.5855524	12.7226321	12.5388063	12.7271565	12.5739135	12.7463089	12.6548093	12.7249946	12.6253199	12.3639746	12.609402	12.6211597	12.7672899	12.4902521	12.4261309	12.5033791	12.6377419	12.5467499
C20orf196	7.7332338	7.3312682	7.6487283	7.2460967	7.3705338	7.8725011	7.8476442	7.631822	7.6754165	7.5432808	7.6740791	7.72004	7.8622396	7.4928877	7.2989317	7.683127	7.9456528	8.1202323	7.437881	7.548472	7.489519
C20orf24	7.9034408	8.3915819	8.1193507	8.1872381	8.2514354	8.9527742	7.7210253	8.6296159	8.1806028	8.0864617	7.6013625	7.6477005	8.2006049	7.6601429	7.7042144	6.9669576	8.4804286	8.3703695	8.3432431	7.96008	8.6686168
C20orf27	9.9746716	10.6202132	9.8787117	10.2034735	10.4888049	10.6857151	10.431965	11.0327172	10.4539104	10.05928	9.8531382	9.700839	10.1302215	10.4470154	10.4544607	10.1236219	10.1403608	10.3541117	10.0139841	10.2416574	11.1785432
C20orf96	9.1457368	9.2856492	9.1810845	9.1013958	9.2295838	9.2694259	9.4262626	9.3192627	9.3039511	9.2032238	9.1967008	9.1235715	8.9246962	8.8794427	9.1107189	9.1695942	9.1383178	8.9549227	9.3073747	9.2856492	9.3401854
C21orf140	6.6579092	6.5793711	7.1769891	6.9082169	6.4283589	6.6247079	6.8660007	6.2999966	6.5006462	6.5942482	6.5609879	6.8524768	6.5102688	7.0823104	6.6143953	6.8964113	6.9657177	6.6685211	6.9537466	6.3387489	6.6044996
[truncated: 15,430 more rows]
