# Supplementary material for: Unraveling DDIT4 in the VDR-mTOR pathway: a novel target for drug discovery in diabetic kidney disease
Source: Front Pharmacol. 2024 Mar 19;15:1344113. doi: 10.3389/fphar.2024.1344113 (PMC10985261; doi:10.3389/fphar.2024.1344113)
Supplement: Supplementary file 2 [file DataSheet4.ZIP]

Archive with 11 entries (10 files):
- Fig8complete blot/
- Fig8complete blot/MPC5-4EBP1-1.tif
- Fig8complete blot/MPC5-GAPDH-1.tif
- Fig8complete blot/MPC5-VDR-1.tif
- Fig8complete blot/MPC5-mTOR-1.tif
- Fig8complete blot/MPC5-p70s6k-1.tif
- Fig8complete blot/SV40-4EBP1-2.tif
- Fig8complete blot/SV40-GAPDH-2.tif
- Fig8complete blot/SV40-VDR-2.tif
- Fig8complete blot/SV40-mTOR-2.tif
- Fig8complete blot/SV40-p70s6k-2.tif
