# Supplementary material for: Unraveling DDIT4 in the VDR-mTOR pathway: a novel target for drug discovery in diabetic kidney disease
Source: Front Pharmacol. 2024 Mar 19;15:1344113. doi: 10.3389/fphar.2024.1344113 (PMC10985261; doi:10.3389/fphar.2024.1344113)
Supplement: Supplementary file 3 [file DataSheet5.ZIP]

Archive with 7 entries (6 files):
- Fig9complete blot/MPC5-GAPDH-3.tif
- Fig9complete blot/MPC5-LC3I-3.tif
- Fig9complete blot/MPC5-LC3II-3.tif
- Fig9complete blot/SV40-GAPDH-3.tif
- Fig9complete blot/SV40-LC3I-3.tif
- Fig9complete blot/SV40-LC3II-3.tif
- Fig9complete blot/
