# Supplementary material for: Unraveling DDIT4 in the VDR-mTOR pathway: a novel target for drug discovery in diabetic kidney disease
Source: Front Pharmacol. 2024 Mar 19;15:1344113. doi: 10.3389/fphar.2024.1344113 (PMC10985261; doi:10.3389/fphar.2024.1344113)
Supplement: Supplementary file 5 [file DataSheet2.XLSX]

## Sheet: Sheet1
File name		Illustrate
GSE142025		Transcriptional expression levels of mTOR and VDR in human renal tissue were obtained from the Gene Expression Omnibus Database.
VDR in GSE142025
mTOR in GSE142025
Figure1.R		code files of Figure 1
Figure10.R		code files of Figure 10
Fig8 complete blot
Fig9 complete blot
